# Supplementary material for: Re-evaluation of the nor mutation and the role of the NAC-NOR transcription factor in tomato fruit ripening
Source: J Exp Bot. 2020 Apr 27;71(12):3560–74. doi: 10.1093/jxb/eraa131 (PMC7307841; doi:10.1093/jxb/eraa131)
Supplement: eraa131_suppl_Supplementary_file002 [file eraa131_suppl_supplementary_file002.xlsx]

## Sheet: nor#11 v WT
	log2FoldChange	pvalue	padj	Annotation
Solyc00g005000.2	0.29977	0.547979	NA	Aspartic_proteinase_nepenthesin_I_(AHRD_V1_**--_A9ZMF9_NEPAL);_contains_Interpro_domain(s)__IPR001461__Peptidase_A1_
Solyc00g005020.1	-0.536671	0.275769	NA	Unknown_Protein_(AHRD_V1)
Solyc00g005040.2	0.478256	0.0896289	0.163593	Potassium_channel_(AHRD_V1_***-_D0EM91_9ROSI);_contains_Interpro_domain(s)__IPR000595__Cyclic_nucleotide-binding_
Solyc00g005050.2	-0.228466	0.00987294	0.0245799	Arabinogalactan_protein_(AHRD_V1_***-_B6SST2_MAIZE)
Solyc00g005060.1	NA	NA	NA	Unknown_Protein_(AHRD_V1)
Solyc00g005070.1	NA	NA	NA	Unknown_Protein_(AHRD_V1)
Solyc00g005080.1	NA	NA	NA	Ycf2_(AHRD_V1_***-_A6YA23_9MAGN)
Solyc00g005090.1	NA	NA	NA	Unknown_Protein_(AHRD_V1)
Solyc00g005100.1	NA	NA	NA	Unknown_Protein_(AHRD_V1)
Solyc00g005110.1	NA	NA	NA	Unknown_Protein_(AHRD_V1)
Solyc00g005120.1	-0.29137	0.377494	NA	Unknown_Protein_(AHRD_V1)
Solyc00g005130.1	-0.0311821	0.951194	NA	Ulp1_protease_family_C-terminal_catalytic_domain_containing_protein_(AHRD_V1_***-_Q60D46_SOLDE)
Solyc00g005140.1	-0.0683361	0.903518	0.939642	Unknown_Protein_(AHRD_V1)
Solyc00g005150.1	NA	NA	NA	HAT_dimerisation_domain-containing_protein-like_(AHRD_V1_***-_Q5VNQ7_ORYSJ);_contains_Interpro_domain(s)__IPR007021__Protein_of_unknown_function_DUF659_
Solyc00g005160.1	NA	NA	NA	Retrovirus-related_Pol_polyprotein_from_transposon_TNT_1-94_(AHRD_V1_-*--_POLX_TOBAC)
Solyc00g005170.1	NA	NA	NA	Unknown_Protein_(AHRD_V1)
Solyc00g005180.1	-0.296491	0.372687	NA	Unknown_Protein_(AHRD_V1)
Solyc00g005280.1	NA	NA	NA	Unknown_Protein_(AHRD_V1)
Solyc00g005420.1	NA	NA	NA	Unknown_Protein_(AHRD_V1)
Solyc00g005430.1	NA	NA	NA	Unknown_Protein_(AHRD_V1)
Solyc00g005440.1	NA	NA	NA	40S_ribosomal_protein_S9_(AHRD_V1_***-_Q6H8J2_CATRO);_contains_Interpro_domain(s)__IPR001912__Ribosomal_protein_S4_
Solyc00g005450.1	NA	NA	NA	Unknown_Protein_(AHRD_V1)
Solyc00g005460.1	NA	NA	NA	Unknown_Protein_(AHRD_V1);_contains_Interpro_domain(s)__IPR001912__Ribosomal_protein_S4_
Solyc00g005470.1	NA	NA	NA	40S_ribosomal_protein_S9_(AHRD_V1_*-*-_Q6H8J2_CATRO);_contains_Interpro_domain(s)__IPR001912__Ribosomal_protein_S4_
Solyc00g005480.1	NA	NA	NA	Ubiquitin_carrier_protein_(AHRD_V1_*-*-_A5B6X4_VITVI);_contains_Interpro_domain(s)__IPR000608__Ubiquitin-conjugating_enzyme,_E2_
Solyc00g005490.1	NA	NA	NA	Unknown_Protein_(AHRD_V1)
Solyc00g005840.2	0.0128818	0.948192	0.967179	Thioredoxin_family_protein_(AHRD_V1_***-_D7MCJ1_ARALY);_contains_Interpro_domain(s)__IPR015467__Thioredoxin,_core_
Solyc00g005850.1	-0.296491	0.372687	NA	Unknown_Protein_(AHRD_V1)
Solyc00g005860.1	-0.0535185	0.924227	0.952418	Unknown_Protein_(AHRD_V1)
Solyc00g005870.1	NA	NA	NA	Mutator-like_transposase_(AHRD_V1_*-*-_Q94HK4_ORYSA);_contains_Interpro_domain(s)__IPR006564__Zinc_finger,_PMZ-type_
Solyc00g005880.1	NA	NA	NA	Unknown_Protein_(AHRD_V1)
Solyc00g005890.2	NA	NA	NA	Unknown_Protein_(AHRD_V1)
Solyc00g005900.1	NA	NA	NA	Oxygen-evolving_enhancer_protein_1,_chloroplastic_(AHRD_V1_***-_PSBO_SOLTU);_contains_Interpro_domain(s)__IPR002628__Photosystem_II_manganese-stabilizing_protein_PsbO_
Solyc00g005980.1	NA	NA	NA	Zinc_finger_CCHC-type_(AHRD_V1_*---_Q1SKZ9_MEDTR)
Solyc00g006010.1	NA	NA	NA	Unknown_Protein_(AHRD_V1)
Solyc00g006020.1	NA	NA	NA	Endonuclease/exonuclease/phosphatase_(AHRD_V1_***-_A2Q500_MEDTR)
Solyc00g006050.1	NA	NA	NA	Unknown_Protein_(AHRD_V1);_contains_Interpro_domain(s)__IPR001457__NADH:ubiquinone/plastoquinone_oxidoreductase,_chain_6_
Solyc00g006090.1	NA	NA	NA	Endonuclease/exonuclease/phosphatase_(AHRD_V1_*---_A2Q500_MEDTR)
Solyc00g006170.1	NA	NA	NA	Zinc_finger_CCHC-type_(AHRD_V1_**--_Q1SKZ9_MEDTR)
Solyc00g006250.1	NA	NA	NA	Unknown_Protein_(AHRD_V1)
Solyc00g006470.1	-0.706776	0.00270936	0.00777437	Unknown_Protein_(AHRD_V1)
Solyc00g006480.1	NA	NA	NA	Glucosyltransferase-12_(AHRD_V1_*-*-_Q8S997_PHAAN);_contains_Interpro_domain(s)__IPR002213__UDP-glucuronosyl/UDP-glucosyltransferase_
Solyc00g006490.2	-0.157934	0.0648641	0.125314	Serine/threonine-protein_phosphatase_6_regulatory_subunit_3_(AHRD_V1_**--_SAPS3_HUMAN);_contains_Interpro_domain(s)__IPR007587__SIT4_phosphatase-associated_protein_
Solyc00g006500.1	NA	NA	NA	Unknown_Protein_(AHRD_V1)
Solyc00g006510.1	NA	NA	NA	Unknown_Protein_(AHRD_V1)
Solyc00g006520.1	NA	NA	NA	Unknown_Protein_(AHRD_V1)
Solyc00g006530.1	NA	NA	NA	Unknown_Protein_(AHRD_V1)
Solyc00g006540.1	NA	NA	NA	Unknown_Protein_(AHRD_V1)
Solyc00g006550.1	NA	NA	NA	UDP-glucosyltransferase_family_1_protein_(AHRD_V1_***-_C6KI45_CITSI);_contains_Interpro_domain(s)__IPR002213__UDP-glucuronosyl/UDP-glucosyltransferase_
Solyc00g006560.1	NA	NA	NA	Glucosyltransferase-12_(AHRD_V1_****_Q8S997_PHAAN);_contains_Interpro_domain(s)__IPR002213__UDP-glucuronosyl/UDP-glucosyltransferase_
Solyc00g006570.1	NA	NA	NA	Unknown_Protein_(AHRD_V1)
Solyc00g006590.1	2.12363	0.000180105	0.000654354	Unknown_Protein_(AHRD_V1)
Solyc00g006600.1	NA	NA	NA	HAT_family_dimerisation_domain_containing_protein_(AHRD_V1_***-_Q2QPA8_ORYSJ);_contains_Interpro_domain(s)__IPR007021__Protein_of_unknown_function_DUF659_
Solyc00g006630.1	NA	NA	NA	Unknown_Protein_(AHRD_V1)
Solyc00g006650.1	NA	NA	NA	Unknown_Protein_(AHRD_V1)
Solyc00g006660.1	NA	NA	NA	Unknown_Protein_(AHRD_V1)
Solyc00g006670.2	NA	NA	NA	Unknown_Protein_(AHRD_V1)
Solyc00g006680.1	NA	NA	NA	Plant_senescence-associated_protein_(Fragment)_(AHRD_V1_*-*-_D7PDP5_9HYPO)
Solyc00g006690.2	-0.163889	0.522763	NA	Unknown_Protein_(AHRD_V1)
Solyc00g006700.1	NA	NA	NA	Unknown_Protein_(AHRD_V1)
Solyc00g006800.2	-0.00746395	0.879072	0.921901	Transaldolase_(AHRD_V1_***-_Q9FVH1_SOLLC);_contains_Interpro_domain(s)__IPR014634__Transaldolase,_bacterial/plant_type_
Solyc00g006810.2	0.0612321	0.487728	0.61373	Peptidyl-prolyl_cis-trans_isomerase_(AHRD_V1_*-*-_Q8DJW8_THEEB);_contains_Interpro_domain(s)__IPR001179__Peptidyl-prolyl_cis-trans_isomerase,_FKBP-type_
Solyc00g006820.2	0.574785	8.78203e-05	0.000336175	Peptide_transporter-like_protein_(AHRD_V1_**-*_Q9LYR6_ARATH);_contains_Interpro_domain(s)__IPR000109__TGF-beta_receptor,_type_I/II_extracellular_region_
Solyc00g006830.2	0.0230078	0.742652	0.823913	No_exine_formation-1_(AHRD_V1_**--_Q9LYR7_ARATH)
Solyc00g006840.2	NA	NA	NA	Unknown_Protein_(AHRD_V1)
Solyc00g006850.1	NA	NA	NA	Unknown_Protein_(AHRD_V1)
Solyc00g006860.1	NA	NA	NA	Unknown_Protein_(AHRD_V1)
Solyc00g006870.1	NA	NA	NA	Unknown_Protein_(AHRD_V1)
Solyc00g006880.1	NA	NA	NA	Unknown_Protein_(AHRD_V1)
Solyc00g006890.1	NA	NA	NA	Unknown_Protein_(AHRD_V1)
Solyc00g006900.1	NA	NA	NA	Unknown_Protein_(AHRD_V1)
Solyc00g007000.1	NA	NA	NA	Unknown_Protein_(AHRD_V1)
Solyc00g007010.2	-0.148254	0.484612	0.611186	Phosphatidylinositol_phosphate_(PtdInsP)_phosphatase_involved_in_hydrolysis_of_PtdIns_(AHRD_V1_****_D6VWZ1_YEAST);_contains_Interpro_domain(s)__IPR002013__Synaptojanin,_N-terminal_
Solyc00g007020.1	NA	NA	NA	Tetratricopeptide_repeat_protein_5_(AHRD_V1_***-_TTC5_BOVIN)
Solyc00g007030.1	NA	NA	NA	Glutathione_S-transferase_(AHRD_V1_***-_Q76KW1_PEA);_contains_Interpro_domain(s)__IPR004046__Glutathione_S-transferase,_C-terminal_
Solyc00g007040.1	NA	NA	NA	Glutathione-S-transferase_(AHRD_V1_***-_B5M1W3_RHEAU);_contains_Interpro_domain(s)__IPR004045__Glutathione_S-transferase,_N-terminal_
Solyc00g007050.1	NA	NA	NA	Unknown_Protein_(AHRD_V1)
Solyc00g007060.2	0.353433	0.0289574	0.0629793	Serine/threonine_kinase-like_protein_ABC1063_(AHRD_V1_****_Q1KMP8_HORVD);_contains_Interpro_domain(s)__IPR002290__Serine/threonine_protein_kinase_
Solyc00g007070.2	-0.00267456	0.955098	0.971437	Heterogeneous_nuclear_ribonucleoprotein_H1_(AHRD_V1_**--_Q8C2Q7_MOUSE);_contains_Interpro_domain(s)__IPR012677__Nucleotide-binding,_alpha-beta_plait_
Solyc00g007080.2	-0.154574	0.693649	NA	Unknown_Protein_(AHRD_V1);_contains_Interpro_domain(s)__IPR007514__CHD5-like_protein_
Solyc00g007090.2	-0.354354	0.137847	0.232631	Multi-pass_transmembrane_protein_(AHRD_V1_*---_Q5CMR0_CRYHO);_contains_Interpro_domain(s)__IPR019328__GPI-GlcNAc_transferase_complex,_PIG-H_component_
Solyc00g007100.2	0.395737	0.000136776	0.000505608	Serine/threonine_protein_kinase_(AHRD_V1_****_Q2U105_ASPOR);_contains_Interpro_domain(s)__IPR002290__Serine/threonine_protein_kinase_
Solyc00g007110.2	0.132734	0.597266	0.708105	Epidermal_growth_factor_receptor_substrate_15_(AHRD_V1_*---_EPS15_HUMAN);_contains_Interpro_domain(s)__IPR011992__EF-Hand_type_
Solyc00g007120.2	0.148665	0.47466	0.602324	Calcium-binding_EF_hand_family_protein_(AHRD_V1_***-_D7KK32_ARALY);_contains_Interpro_domain(s)__IPR011992__EF-Hand_type_
Solyc00g007130.2	-0.205161	0.559645	0.676509	Amino_acid_transporter_family_protein_(AHRD_V1_****_D7LI10_ARALY);_contains_Interpro_domain(s)__IPR013057__Amino_acid_transporter,_transmembrane_
Solyc00g007140.1	-0.596529	0.286166	0.414215	Unknown_Protein_(AHRD_V1)
Solyc00g007150.2	0.566602	0.0462277	0.093871	Unknown_Protein_(AHRD_V1)
Solyc00g007160.1	NA	NA	NA	Transposase_(AHRD_V1_**--_Q0ZCF0_POPTR)
Solyc00g007170.1	NA	NA	NA	Unknown_Protein_(AHRD_V1)
Solyc00g007180.1	NA	NA	NA	Gibberellin_3-beta-hydroxylase_(Fragment)_(AHRD_V1_***-_D9ZZX1_TRIIC);_contains_Interpro_domain(s)__IPR005123__Oxoglutarate_and_iron-dependent_oxygenase_
Solyc00g007190.2	0.0134633	0.979845	0.98701	Serine/threonine_phosphatase_family_protein_(AHRD_V1_****_C1E0J1_9CHLO);_contains_Interpro_domain(s)__IPR015655__Protein_phosphatase_2C_
Solyc00g007200.2	-0.150409	0.700326	NA	MLO-like_protein_3_(AHRD_V1_***-_C6EWE6_VITVI);_contains_Interpro_domain(s)__IPR004326__Mlo-related_protein_
Solyc00g007210.1	NA	NA	NA	Unknown_Protein_(AHRD_V1)
Solyc00g007220.2	-0.736999	3.96319e-24	5.68358e-23	Ring_finger_protein_(AHRD_V1_***-_O49869_HORVU);_contains_Interpro_domain(s)__IPR018957__Zinc_finger,_C3HC4_RING-type_
Solyc00g007230.1	NA	NA	NA	Pol_polyprotein_(AHRD_V1_***-_POL_GALV);_contains_Interpro_domain(s)__IPR000477__RNA-directed_DNA_polymerase_(reverse_transcriptase)_
Solyc00g007240.1	NA	NA	NA	Retrovirus-related_Pol_polyprotein_from_transposon_TNT_1-94_(AHRD_V1_***-_POLX_TOBAC)
Solyc00g007250.1	NA	NA	NA	Pol_polyprotein_(AHRD_V1_*-*-_POL_RSVSA);_contains_Interpro_domain(s)__IPR001584__Integrase,_catalytic_core_
Solyc00g007260.2	0.0709919	0.696734	0.787838	Sentrin-specific_protease_7_(AHRD_V1_*-*-_SENP7_HUMAN);_contains_Interpro_domain(s)__IPR003653__Peptidase_C48,_SUMO/Sentrin/Ubl1_
Solyc00g007270.2	0.107597	0.0351225	0.0742014	Translation_initiation_factor_(AHRD_V1_***-_A6ZWQ9_YEAS7);_contains_Interpro_domain(s)__IPR002769__Translation_initiation_factor_IF6_
Solyc00g007290.1	NA	NA	NA	Ulp1_protease_family_C-terminal_catalytic_domain_containing_protein_(AHRD_V1_***-_Q60D46_SOLDE);_contains_Interpro_domain(s)__IPR003653__Peptidase_C48,_SUMO/Sentrin/Ubl1_
Solyc00g007300.2	-0.742919	1.00324e-18	1.13897e-17	Lrr,__resistance_protein_fragment
Solyc00g007310.1	NA	NA	NA	Unknown_Protein_(AHRD_V1)
Solyc00g007320.1	NA	NA	NA	Unknown_Protein_(AHRD_V1)
Solyc00g007330.1	NA	NA	NA	Unknown_Protein_(AHRD_V1)
Solyc00g007340.1	NA	NA	NA	Unknown_Protein_(AHRD_V1)
Solyc00g007350.1	NA	NA	NA	Zinc_finger_CCCH_domain-containing_protein_30_(AHRD_V1_*-*-_C3H30_ORYSJ)
Solyc00g007450.1	NA	NA	NA	Zinc_finger_CCCH_domain-containing_protein_30_(AHRD_V1_*-*-_C3H30_ORYSJ);_contains_Interpro_domain(s)__IPR000571__Zinc_finger,_CCCH-type_
Solyc00g007550.1	0.0258564	0.96362	0.976803	Unknown_Protein_(AHRD_V1)
Solyc00g007560.1	NA	NA	NA	Serine/threonine-protein_phosphatase_7_long_form_homolog_(AHRD_V1_*---_PPP7L_ARATH);_contains_Interpro_domain(s)__IPR019557__Aminotransferase-like,_plant_mobile_domain_
Solyc00g007570.1	NA	NA	NA	Polygalacturonase_(AHRD_V1_***-_B6TPQ7_MAIZE);_contains_Interpro_domain(s)__IPR000743__Glycoside_hydrolase,_family_28_
Solyc00g007580.1	NA	NA	NA	Mutator-like_transposase_(AHRD_V1_*-*-_Q9LTH0_ARATH)
Solyc00g007590.1	NA	NA	NA	Unknown_Protein_(AHRD_V1)
Solyc00g007600.1	0.321696	0.553791	NA	Meiotic_recombination_protein_DMC1_(AHRD_V1_*-*-_B4FMC1_MAIZE)
Solyc00g007610.1	NA	NA	NA	Unknown_Protein_(AHRD_V1)
Solyc00g007910.1	NA	NA	NA	Unknown_Protein_(AHRD_V1)
Solyc00g007920.1	NA	NA	NA	Unknown_Protein_(AHRD_V1)
Solyc00g007930.1	NA	NA	NA	Unknown_Protein_(AHRD_V1)
Solyc00g007940.1	NA	NA	NA	Unknown_Protein_(AHRD_V1)
Solyc00g007950.1	NA	NA	NA	Unknown_Protein_(AHRD_V1)
Solyc00g007960.1	NA	NA	NA	Unknown_Protein_(AHRD_V1)
Solyc00g007970.1	NA	NA	NA	Unknown_Protein_(AHRD_V1)
Solyc00g007980.1	NA	NA	NA	Unknown_Protein_(AHRD_V1)
Solyc00g007990.1	NA	NA	NA	Unknown_Protein_(AHRD_V1)
Solyc00g008000.1	NA	NA	NA	Unknown_Protein_(AHRD_V1)
Solyc00g008010.1	NA	NA	NA	Unknown_Protein_(AHRD_V1)
Solyc00g008020.1	NA	NA	NA	Unknown_Protein_(AHRD_V1)
Solyc00g008030.1	NA	NA	NA	Unknown_Protein_(AHRD_V1)
Solyc00g008040.1	NA	NA	NA	Unknown_Protein_(AHRD_V1)
Solyc00g008050.1	NA	NA	NA	Unknown_Protein_(AHRD_V1)
Solyc00g008060.1	NA	NA	NA	Unknown_Protein_(AHRD_V1)
Solyc00g008070.1	NA	NA	NA	Unknown_Protein_(AHRD_V1)
Solyc00g008080.1	NA	NA	NA	Unknown_Protein_(AHRD_V1)
Solyc00g008090.1	NA	NA	NA	Unknown_Protein_(AHRD_V1)
Solyc00g008100.1	NA	NA	NA	Unknown_Protein_(AHRD_V1)
Solyc00g008110.1	NA	NA	NA	Unknown_Protein_(AHRD_V1)
Solyc00g008120.1	NA	NA	NA	Unknown_Protein_(AHRD_V1)
Solyc00g008130.1	NA	NA	NA	Unknown_Protein_(AHRD_V1)
Solyc00g008140.1	NA	NA	NA	Unknown_Protein_(AHRD_V1)
Solyc00g008150.1	NA	NA	NA	Unknown_Protein_(AHRD_V1)
Solyc00g008160.1	NA	NA	NA	Unknown_Protein_(AHRD_V1)
Solyc00g008260.1	NA	NA	NA	Unknown_Protein_(AHRD_V1)
Solyc00g008270.1	NA	NA	NA	Unknown_Protein_(AHRD_V1)
Solyc00g008570.2	NA	NA	NA	Unknown_Protein_(AHRD_V1)
Solyc00g008580.1	NA	NA	NA	Unknown_Protein_(AHRD_V1)
Solyc00g008680.2	-0.514771	2.72603e-17	2.90366e-16	Calcium_binding_protein-like_(AHRD_V1_*---_Q656S9_ORYSJ);_contains_Interpro_domain(s)__IPR011992__EF-Hand_type_
Solyc00g008690.1	NA	NA	NA	Unknown_Protein_(AHRD_V1)
Solyc00g008800.1	NA	NA	NA	Unknown_Protein_(AHRD_V1)
Solyc00g008900.1	NA	NA	NA	Unknown_Protein_(AHRD_V1)
Solyc00g008910.1	NA	NA	NA	Unknown_Protein_(AHRD_V1)
Solyc00g008920.1	NA	NA	NA	Unknown_Protein_(AHRD_V1)
Solyc00g009020.2	-0.0411595	0.412657	0.543275	Mitochondrial_ATP_synthase_(AHRD_V1_***-_B6TLY8_MAIZE)
Solyc00g009030.1	-0.269291	0.609538	NA	Solute_carrier_family_2,_facilitated_glucose_transporter_member_12_(AHRD_V1_****_GTR12_BOVIN);_contains_Interpro_domain(s)__IPR003663__Sugar/inositol_transporter_
Solyc00g009040.2	NA	NA	NA	Polyadenylate-binding_protein_2_(AHRD_V1_****_B6U4M0_MAIZE);_contains_Interpro_domain(s)__IPR006515__Polyadenylate_binding_protein,_human_types_1,_2,_3,_4_
Solyc00g009050.1	0.569863	0.302752	0.432398	UPF0544_protein_C5orf45_(AHRD_V1_***-_CE045_HUMAN)
Solyc00g009060.2	-0.386156	6.05255e-05	0.000237786	Hypoxanthine_phosphoribosyltransferase_(AHRD_V1_***-_B4UWA8_ARAHY);_contains_Interpro_domain(s)__IPR005904__Hypoxanthine_phosphoribosyl_transferase_
Solyc00g009070.1	NA	NA	NA	Unknown_Protein_(AHRD_V1)
Solyc00g009080.2	-0.0826641	0.504717	0.628039	Unknown_Protein_(AHRD_V1)
Solyc00g009090.2	NA	NA	NA	Receptor_like_kinase,_RLK
Solyc00g009100.2	-0.146064	0.2306	0.350514	30S_ribosomal_protein_S1-like_(AHRD_V1_***-_Q5ZC75_ORYSJ);_contains_Interpro_domain(s)__IPR003029__Ribosomal_protein_S1,_RNA_binding_domain_
Solyc00g009110.2	0.651283	1.60953e-05	6.87575e-05	Inositol-1_4_5-trisphosphate_5-Phosphatase-like_protein_(AHRD_V1_*-*-_Q9M1W5_ARATH);_contains_Interpro_domain(s)__IPR000300__Inositol_polyphosphate_related_phosphatase_
Solyc00g009120.2	0.659272	0.00703956	0.0182821	Short-chain_dehydrogenase/reductase_family_protein_(AHRD_V1_***-_D7LXC9_ARALY);_contains_Interpro_domain(s)__IPR002198__Short-chain_dehydrogenase/reductase_SDR_
Solyc00g009130.2	-0.51703	0.00623021	0.0163605	Dehydrogenase/reductase_SDR_family_member_12_(AHRD_V1_***-_C0HAG0_SALSA);_contains_Interpro_domain(s)__IPR002198__Short-chain_dehydrogenase/reductase_SDR_
Solyc00g009140.2	-0.454013	7.49706e-05	0.000290396	Short-chain_dehydrogenase/reductase_SDR_(AHRD_V1_***-_A4A816_9GAMM);_contains_Interpro_domain(s)__IPR002198__Short-chain_dehydrogenase/reductase_SDR_
Solyc00g009240.1	NA	NA	NA	Unknown_Protein_(AHRD_V1)
Solyc00g009440.1	-0.00912185	0.978831	NA	Unknown_Protein_(AHRD_V1)
Solyc00g009540.1	NA	NA	NA	Helicase-like_protein_(AHRD_V1_***-_Q5NAA4_ORYSJ);_contains_Interpro_domain(s)__IPR010285__Protein_of_unknown_function_DUF889,_eukaryote_
Solyc00g009650.1	NA	NA	NA	Unknown_Protein_(AHRD_V1)
Solyc00g009660.1	NA	NA	NA	Unknown_Protein_(AHRD_V1)
Solyc00g009760.2	NA	NA	NA	Cytochrome_P450_monooxygenase_(Fragment)_(AHRD_V1_*-*-_Q6T4Q1_PYRCO)
Solyc00g009770.1	NA	NA	NA	Unknown_Protein_(AHRD_V1)
Solyc00g009780.1	NA	NA	NA	Unknown_Protein_(AHRD_V1)
Solyc00g009790.1	NA	NA	NA	Unknown_Protein_(AHRD_V1)
Solyc00g009800.1	NA	NA	NA	Unknown_Protein_(AHRD_V1)
Solyc00g010100.1	NA	NA	NA	Unknown_Protein_(AHRD_V1)
Solyc00g010110.1	NA	NA	NA	Unknown_Protein_(AHRD_V1)
Solyc00g010210.1	NA	NA	NA	Polyprotein_(AHRD_V1_***-_Q94HW2_ARATH)
Solyc00g010410.1	NA	NA	NA	Unknown_Protein_(AHRD_V1)
Solyc00g010420.1	NA	NA	NA	Unknown_Protein_(AHRD_V1)
Solyc00g010520.1	NA	NA	NA	Unknown_Protein_(AHRD_V1)
Solyc00g010530.1	NA	NA	NA	Unknown_Protein_(AHRD_V1)
Solyc00g010540.1	-0.0224294	0.948106	NA	Pol_polyprotein_(AHRD_V1_***-_POL_BAEVM);_contains_Interpro_domain(s)__IPR000477__RNA-directed_DNA_polymerase_(reverse_transcriptase)_
Solyc00g010550.1	NA	NA	NA	Unknown_Protein_(AHRD_V1)
Solyc00g010750.1	NA	NA	NA	Guanylate_binding_protein_2_(AHRD_V1_***-_B2XWS2_PIG);_contains_Interpro_domain(s)__IPR015894__Guanylate-binding_protein,_N-terminal_
Solyc00g010760.1	NA	NA	NA	Helicase-like_protein_(AHRD_V1_*-*-_Q9LW42_ARATH);_contains_Interpro_domain(s)__IPR010285__Protein_of_unknown_function_DUF889,_eukaryote_
Solyc00g010770.1	NA	NA	NA	Unknown_Protein_(AHRD_V1)
Solyc00g010780.1	NA	NA	NA	Unknown_Protein_(AHRD_V1)
Solyc00g010790.1	NA	NA	NA	Unknown_Protein_(AHRD_V1)
Solyc00g010810.1	NA	NA	NA	Unknown_Protein_(AHRD_V1)
Solyc00g010930.1	NA	NA	NA	Unknown_Protein_(AHRD_V1)
Solyc00g011130.1	NA	NA	NA	Unknown_Protein_(AHRD_V1)
Solyc00g011140.1	NA	NA	NA	Unknown_Protein_(AHRD_V1)
Solyc00g011150.1	NA	NA	NA	Unknown_Protein_(AHRD_V1)
Solyc00g011160.1	NA	NA	NA	Unknown_Protein_(AHRD_V1)
Solyc00g011170.1	NA	NA	NA	Unknown_Protein_(AHRD_V1)
Solyc00g011180.1	NA	NA	NA	Unknown_Protein_(AHRD_V1)
Solyc00g011310.1	NA	NA	NA	Unknown_Protein_(AHRD_V1)
Solyc00g011550.1	NA	NA	NA	B3_domain-containing_protein_At1g49475_(AHRD_V1_*-*-_Y1475_ARATH);_contains_Interpro_domain(s)__IPR003340__Transcriptional_factor_B3_
Solyc00g011560.1	NA	NA	NA	E3_ubiquitin-protein_ligase_SINA-like_10_(AHRD_V1_*-*-_SIL10_ARATH);_contains_Interpro_domain(s)__IPR004162__Seven_in_absentia_protein_
Solyc00g011660.1	NA	NA	NA	B3_domain-containing_protein_At1g49475_(AHRD_V1_*-*-_Y1475_ARATH);_contains_Interpro_domain(s)__IPR003340__Transcriptional_factor_B3_
Solyc00g011670.1	NA	NA	NA	Unknown_Protein_(AHRD_V1)
Solyc00g011870.1	NA	NA	NA	Phosphatase_1G_(AHRD_V1_***-_B5X3X4_SALSA);_contains_Interpro_domain(s)__IPR015655__Protein_phosphatase_2C_
Solyc00g011880.2	-0.0904439	0.734589	0.817599	AIG2-like_protein_(AHRD_V1_***-_B4FVZ7_MAIZE);_contains_Interpro_domain(s)__IPR009288__AIG2-like_
Solyc00g011890.2	-0.785914	1.82771e-69	6.53599e-68	Galactokinase_like_protein_(AHRD_V1_****_O23461_ARATH);_contains_Interpro_domain(s)__IPR012369__Galactokinase,_glycosyltransferase_
Solyc00g012090.1	NA	NA	NA	Unknown_Protein_(AHRD_V1)
Solyc00g012310.1	NA	NA	NA	Retrovirus-related_Pol_polyprotein_from_type-1_retrotransposable_element_R2_(Fragment)_(AHRD_V1_**--_PO21_NASVI);_contains_Interpro_domain(s)__IPR015706__RNA-directed_DNA_polymerase_(reverse_transcriptase),_related_
Solyc00g012430.1	NA	NA	NA	Unknown_Protein_(AHRD_V1)
Solyc00g012440.1	NA	NA	NA	TO54-2_(Fragment)_(AHRD_V1_***-_Q3LVL5_TAROF)
Solyc00g012540.1	NA	NA	NA	Zinc_finger_CCCH_domain-containing_protein_6_(AHRD_V1_***-_C3H6_ARATH)
Solyc00g012640.1	NA	NA	NA	DNA_(cytosine-5)-methyltransferase_DRM2_(AHRD_V1_****_DRM2_ARATH);_contains_Interpro_domain(s)__IPR009060__UBA-like_
Solyc00g012650.1	NA	NA	NA	Unknown_Protein_(AHRD_V1)
Solyc00g012660.1	NA	NA	NA	F-box_domain_containing_protein_(AHRD_V1_***-_B6UBC8_MAIZE);_contains_Interpro_domain(s)__IPR001810__Cyclin-like_F-box_
Solyc00g012670.1	NA	NA	NA	Unknown_Protein_(AHRD_V1)
Solyc00g012680.1	NA	NA	NA	D111/G-patch_Zinc_finger_C2H2-type_(AHRD_V1_***-_Q2HRQ8_MEDTR)
Solyc00g012690.1	NA	NA	NA	Ovarian_tumour_otubain_(AHRD_V1_***-_Q1SL15_MEDTR);_contains_Interpro_domain(s)__IPR018289__MULE_transposase,_conserved_domain_
Solyc00g012700.1	NA	NA	NA	Ovarian_tumour_otubain_(AHRD_V1_***-_Q1SL15_MEDTR);_contains_Interpro_domain(s)__IPR004330__Transcription_factor,_FAR1-related_
Solyc00g012800.1	NA	NA	NA	Unknown_Protein_(AHRD_V1)
Solyc00g012900.1	NA	NA	NA	Unknown_Protein_(AHRD_V1)
Solyc00g013000.1	NA	NA	NA	Unknown_Protein_(AHRD_V1)
Solyc00g013100.1	-0.167618	0.517602	NA	Unknown_Protein_(AHRD_V1)
Solyc00g013110.1	-0.167618	0.517602	NA	Unknown_Protein_(AHRD_V1)
Solyc00g013120.2	-0.751164	0.0742962	0.140357	Uncharacterized_mitochondrial_protein_AtMg01330_(AHRD_V1_*-*-_M1330_ARATH)
Solyc00g013130.2	NA	NA	NA	NADH-quinone_oxidoreductase_subunit_N_(AHRD_V1_***-_Q7CZK9_AGRT5);_contains_Interpro_domain(s)__IPR001750__NADH:ubiquinone/plastoquinone_oxidoreductase_
Solyc00g013140.1	-0.587586	0.26563	0.391365	NADH_dehydrogenase_subunit_5_(Fragment)_(AHRD_V1_***-_A1XJP5_SIMCH);_contains_Interpro_domain(s)__IPR003945__NADH-plastoquinone_oxidoreductase,_chain_5_
Solyc00g013150.1	-0.929913	0.0955506	0.172487	Unknown_Protein_(AHRD_V1)
Solyc00g013160.1	-0.330386	0.458178	0.58693	Unknown_Protein_(AHRD_V1)
Solyc00g013170.1	-0.177804	0.715694	0.80301	Unknown_Protein_(AHRD_V1)
Solyc00g013180.1	0.433797	0.269158	NA	NADH-ubiquinone_oxidoreductase_chain_4_(AHRD_V1_***-_Q5M9Z8_TOBAC);_contains_Interpro_domain(s)__IPR001750__NADH:ubiquinone/plastoquinone_oxidoreductase_
Solyc00g013190.1	-0.164752	0.521563	NA	Unknown_Protein_(AHRD_V1)
Solyc00g013320.1	NA	NA	NA	Unknown_Protein_(AHRD_V1)
Solyc00g013330.1	NA	NA	NA	Unknown_Protein_(AHRD_V1)
Solyc00g013770.1	NA	NA	NA	Unknown_Protein_(AHRD_V1)
Solyc00g014170.1	NA	NA	NA	Unknown_Protein_(AHRD_V1)
Solyc00g014180.1	NA	NA	NA	Unknown_Protein_(AHRD_V1)
Solyc00g014190.1	NA	NA	NA	Unknown_Protein_(AHRD_V1)
Solyc00g014290.1	NA	NA	NA	Unknown_Protein_(AHRD_V1)
Solyc00g014390.1	NA	NA	NA	F-box_family_protein_(AHRD_V1_***-_D7L456_ARALY)
Solyc00g014790.2	-0.167618	0.517602	NA	Unknown_Protein_(AHRD_V1)
Solyc00g014800.1	NA	NA	NA	Zinc-finger_protein_1_(AHRD_V1_*-*-_D7KX25_ARALY);_contains_Interpro_domain(s)__IPR007087__Zinc_finger,_C2H2-type_
Solyc00g014810.1	NA	NA	NA	Unknown_Protein_(AHRD_V1)
Solyc00g014820.2	NA	NA	NA	Unknown_Protein_(AHRD_V1)
Solyc00g014830.2	-0.384877	0.479836	NA	NADH-quinone_oxidoreductase_subunit_D_(AHRD_V1_***-_C4YU74_9RICK);_contains_Interpro_domain(s)__IPR010219__NADH_dehydrogenase_I,_D_subunit_
Solyc00g014840.1	NA	NA	NA	Unknown_Protein_(AHRD_V1)
Solyc00g014850.1	-0.167618	0.517602	NA	ORF86_(AHRD_V1_***-_B6VJY4_VITVI)
Solyc00g014860.1	NA	NA	NA	Unknown_Protein_(AHRD_V1)
Solyc00g014960.1	NA	NA	NA	F-box_family_protein_(AHRD_V1_*-*-_B9HCS6_POPTR);_contains_Interpro_domain(s)__IPR017451__F-box_associated_type_1_
Solyc00g014970.1	NA	NA	NA	Helicase-like_protein_(AHRD_V1_***-_Q9LTU4_ARATH);_contains_Interpro_domain(s)__IPR010285__Protein_of_unknown_function_DUF889,_eukaryote_
Solyc00g014980.1	NA	NA	NA	Dihydroflavonol-4-reductase_(Fragment)_(AHRD_V1_*---_DFRA_MEDSA);_contains_Interpro_domain(s)__IPR017451__F-box_associated_type_1_
Solyc00g014990.1	NA	NA	NA	Unknown_Protein_(AHRD_V1);_contains_Interpro_domain(s)__IPR007749__Protein_of_unknown_function_DUF677_
Solyc00g015000.1	NA	NA	NA	DNA_(Cytosine-5-)-methyltransferase_3_(AHRD_V1_***-_B3DGP2_DANRE)
Solyc00g015600.1	NA	NA	NA	Unknown_Protein_(AHRD_V1)
Solyc00g015610.1	NA	NA	NA	Unknown_Protein_(AHRD_V1)
Solyc00g015720.1	NA	NA	NA	Glycosyltransferase-like_protein_(AHRD_V1_**--_D8QTD2_SELML);_contains_Interpro_domain(s)__IPR006740__Protein_of_unknown_function_DUF604_
Solyc00g015730.1	NA	NA	NA	RAMOSA1_C2H2_zinc-finger_transcription_factor_(AHRD_V1_***-_Q3ZDP6_TRIDA);_contains_Interpro_domain(s)__IPR007087__Zinc_finger,_C2H2-type_
Solyc00g015740.1	NA	NA	NA	Reductase_2_(AHRD_V1_***-_Q6TY50_HYDMC);_contains_Interpro_domain(s)__IPR018170__Aldo/keto_reductase,_conserved_site_
Solyc00g015750.1	NA	NA	NA	Reductase_2_(AHRD_V1_***-_Q6TY50_HYDMC);_contains_Interpro_domain(s)__IPR018170__Aldo/keto_reductase,_conserved_site_
Solyc00g015760.1	NA	NA	NA	CHP-rich_zinc_finger_protein-like_(AHRD_V1_*-*-_Q8H5Y9_ORYSJ);_contains_Interpro_domain(s)__IPR011424__C1-like_
Solyc00g015770.1	NA	NA	NA	Aldo-keto_reductase_(AHRD_V1_***-_Q84TF0_ARATH);_contains_Interpro_domain(s)__IPR020471__Aldo/keto_reductase_subgroup_
Solyc00g016470.1	NA	NA	NA	Unknown_Protein_(AHRD_V1)
Solyc00g016480.1	NA	NA	NA	HAT_family_dimerisation_domain_containing_protein_(AHRD_V1_**--_Q53M48_ORYSJ)
Solyc00g016490.1	NA	NA	NA	F-box_family_protein_(AHRD_V1_*-*-_B9HCS6_POPTR);_contains_Interpro_domain(s)__IPR001810__Cyclin-like_F-box_
Solyc00g016590.1	NA	NA	NA	Unknown_Protein_(AHRD_V1)
Solyc00g016790.1	NA	NA	NA	Unknown_Protein_(AHRD_V1)
Solyc00g016890.1	NA	NA	NA	Unknown_Protein_(AHRD_V1)
Solyc00g016900.1	NA	NA	NA	Unknown_Protein_(AHRD_V1)
Solyc00g016910.1	NA	NA	NA	Unknown_Protein_(AHRD_V1)
Solyc00g017210.1	NA	NA	NA	Actin_(AHRD_V1_***-_P93775_STRAF);_contains_Interpro_domain(s)__IPR004000__Actin/actin-like_
Solyc00g017220.1	NA	NA	NA	Phantastica_transcription_factor_(Fragment)_(AHRD_V1_**-*_Q7XBQ4_AQUFO)
Solyc00g017230.1	NA	NA	NA	Expansin_(AHRD_V1_***-_A4GWU6_LITCN);_contains_Interpro_domain(s)__IPR007112__Expansin_45,_endoglucanase-like__IPR007117__Pollen_allergen/expansin,_C-terminal_
Solyc00g017530.1	NA	NA	NA	Gag-Pol_polyprotein_(AHRD_V1_***-_B8YLY3_MEDTR)
Solyc00g017540.1	NA	NA	NA	Signal_recognition_particle_72_kDa_protein_homolog_(AHRD_V1_*-*-_SRP72_DICDI)
Solyc00g017550.1	NA	NA	NA	Signal_recognition_particle_72_kDa_protein_homolog_(AHRD_V1_*-*-_SRP72_DICDI)
Solyc00g017750.1	NA	NA	NA	Unknown_Protein_(AHRD_V1)
Solyc00g017760.1	NA	NA	NA	Unknown_Protein_(AHRD_V1)
Solyc00g017860.1	NA	NA	NA	Pyridine_nucleotide-disulfide_oxidoreductase_(AHRD_V1_**--_D7VUZ3_9FLAO);_contains_Interpro_domain(s)__IPR004792__HI0933-like_protein_
Solyc00g017870.1	NA	NA	NA	TonB_family_protein_(AHRD_V1_*-*-_C6X0J8_FLAB3)
Solyc00g017880.1	NA	NA	NA	DNA_mismatch_repair_protein_mutS_(AHRD_V1_***-_D7VUY4_9FLAO);_contains_Interpro_domain(s)__IPR005748__DNA_mismatch_repair_protein_MutS,_type_1_
Solyc00g017890.1	NA	NA	NA	Conserved_predicted_inner_membrane_protein_(AHRD_V1_**--_C8UPW0_ECO1A);_contains_Interpro_domain(s)__IPR007913__Uncharacterised_protein_family_UPF0187_
Solyc00g017900.1	NA	NA	NA	tRNA/rRNA_methyltransferase_(AHRD_V1_***-_Q650S4_BACFR);_contains_Interpro_domain(s)__IPR001537__tRNA/rRNA_methyltransferase,_SpoU_
Solyc00g017910.1	NA	NA	NA	ATP-NAD/AcoX_kinase_(AHRD_V1_***-_B4D8Y7_9BACT);_contains_Interpro_domain(s)__IPR016064__ATP-NAD_kinase,_PpnK-type_
Solyc00g017920.1	NA	NA	NA	Fructose-bisphosphate_aldolase_(AHRD_V1_***-_D7VUX3_9FLAO);_contains_Interpro_domain(s)__IPR006411__Fructose-bisphosphate_aldolase,_class_II,_yeast/E._coli_subtype_
Solyc00g017930.1	NA	NA	NA	Acetyl-coenzyme_A_carboxylase_carboxyl_transferase_subunit_beta_(AHRD_V1_*-*-_D0IT46_HELP1);_contains_Interpro_domain(s)__IPR000438__Acetyl-CoA_carboxylase_carboxyl_transferase,_beta_subunit_
Solyc00g018760.1	NA	NA	NA	Unknown_Protein_(AHRD_V1)
Solyc00g018770.1	NA	NA	NA	F-box_family_protein_(AHRD_V1_*-*-_D7L456_ARALY);_contains_Interpro_domain(s)__IPR006527__F-box_associated_
Solyc00g018970.1	NA	NA	NA	Unknown_Protein_(AHRD_V1)
Solyc00g019610.1	NA	NA	NA	Unknown_Protein_(AHRD_V1)
Solyc00g019620.1	NA	NA	NA	PDZ_domain_containing_protein_(Fragment)_(AHRD_V1_*---_A8PIU5_BRUMA);_contains_Interpro_domain(s)__IPR001478__PDZ/DHR/GLGF_
Solyc00g019630.1	NA	NA	NA	Unknown_Protein_(AHRD_V1)
Solyc00g019730.1	0.632153	0.255628	0.379791	Cytochrome_c_oxidase_subunit_3_(AHRD_V1_***-_Q5M9V7_TOBAC);_contains_Interpro_domain(s)__IPR000298__Cytochrome_c_oxidase,_subunit_III_
Solyc00g019740.1	0.561418	0.321737	0.451891	ATPase_subunit_8_(AHRD_V1_***-_B6VJW7_VITVI);_contains_Interpro_domain(s)__IPR003319__ATPase,_F0_complex,_subunit_8,_mitochondrial,_plant_
Solyc00g019750.1	-0.139029	0.799981	0.865367	Unknown_Protein_(AHRD_V1)
Solyc00g019950.1	-0.00695811	0.983795	NA	NADH-quinone_oxidoreductase_subunit_C_(AHRD_V1_***-_NUOC_MAGSA);_contains_Interpro_domain(s)__IPR001268__NADH:ubiquinone_oxidoreductase,_30_kDa_subunit_
Solyc00g019960.1	-0.737612	0.114916	NA	Unknown_Protein_(AHRD_V1)
Solyc00g019970.2	-0.0176753	0.971127	NA	Unknown_Protein_(AHRD_V1)
Solyc00g019980.2	-1.10697	0.0423927	0.0871421	Unknown_Protein_(AHRD_V1)
Solyc00g019990.1	-0.150675	0.782057	NA	Unknown_Protein_(AHRD_V1)
Solyc00g020000.1	-0.834749	0.113833	NA	Unknown_Protein_(AHRD_V1)
Solyc00g020010.1	0.131612	0.745451	NA	Unknown_Protein_(AHRD_V1)
Solyc00g020020.2	-1.05014	0.0639688	0.123891	Unknown_Protein_(AHRD_V1)
Solyc00g020030.1	0.13396	0.741603	NA	Unknown_Protein_(AHRD_V1)
Solyc00g020040.1	NA	NA	NA	Cytochrome_c_biogenesis_(Fragment)_(AHRD_V1_***-_A4KXV6_9ROSI);_contains_Interpro_domain(s)__IPR003544__Cytochrome_c-type_biogenesis_protein_CcmB_
Solyc00g020440.1	NA	NA	NA	Unknown_Protein_(AHRD_V1)
Solyc00g020540.1	NA	NA	NA	Aminotransferase-like_protein_(AHRD_V1_*-*-_Q6EQM2_ORYSJ);_contains_Interpro_domain(s)__IPR019557__Aminotransferase-like,_plant_mobile_domain_
Solyc00g020840.2	0.302496	0.373584	NA	Ferric_reductase_(AHRD_V1_***-_B5KGU9_MALXI);_contains_Interpro_domain(s)__IPR013130__Ferric_reductase-like_transmembrane_component,_N-terminal_
Solyc00g020940.1	NA	NA	NA	Cyclin-L1_(AHRD_V1_*-*-_D6RKQ3_COPC7);_contains_Interpro_domain(s)__IPR015429__Transcription_regulator_cyclin_
Solyc00g020950.1	NA	NA	NA	Unknown_Protein_(AHRD_V1)
Solyc00g020960.1	NA	NA	NA	Unknown_Protein_(AHRD_V1)
Solyc00g020970.1	NA	NA	NA	RING_finger_protein_13_(AHRD_V1_*-*-_RNF13_CHICK);_contains_Interpro_domain(s)__IPR018957__Zinc_finger,_C3HC4_RING-type_
Solyc00g020980.1	NA	NA	NA	Unknown_Protein_(AHRD_V1)
Solyc00g020990.1	NA	NA	NA	ADP-ribosylation_factor-like_8B_(AHRD_V1_*-*-_C5IWT9_SHEEP);_contains_Interpro_domain(s)__IPR006689__ARF/SAR_superfamily_
Solyc00g021490.1	NA	NA	NA	Unknown_Protein_(AHRD_V1)
Solyc00g021500.1	NA	NA	NA	DNA_alkylation_repair_enzyme_(AHRD_V1_***-_D7VV55_9FLAO);_contains_Interpro_domain(s)__IPR014825__DNA_alkylation_repair_enzyme_
Solyc00g021510.1	NA	NA	NA	Sodium/hydrogen_exchanger_(AHRD_V1_***-_A6EBA6_9SPHI);_contains_Interpro_domain(s)__IPR006153__Cation/H+_exchanger_
Solyc00g021520.1	NA	NA	NA	GTP-binding_protein_HflX_(AHRD_V1_***-_D7VV52_9FLAO);_contains_Interpro_domain(s)__IPR016496__GTP-binding_protein,_HflX_
Solyc00g021530.1	NA	NA	NA	Calcineurin-like_phosphoesterase_(AHRD_V1_**--_Q1Z3M3_PHOPR);_contains_Interpro_domain(s)__IPR004843__Metallophosphoesterase_
Solyc00g021630.1	0.320932	0.524755	NA	NADH-ubiquinone_oxidoreductase_chain_6_(Fragment)_(AHRD_V1_***-_Q2PZB4_BRAOB);_contains_Interpro_domain(s)__IPR001457__NADH:ubiquinone/plastoquinone_oxidoreductase,_chain_6_
Solyc00g021640.2	-0.412974	0.407888	0.538406	Ribosomal_protein_S4_(AHRD_V1_***-_D5I3A5_CITLA);_contains_Interpro_domain(s)__IPR002942__RNA-binding_S4_
Solyc00g021650.1	NA	NA	NA	Unknown_Protein_(AHRD_V1)
Solyc00g021660.1	NA	NA	NA	Neutral_invertase-like_protein_(Fragment)_(AHRD_V1_***-_Q75UP5_IPOBA);_contains_Interpro_domain(s)__IPR006937__Plant_neutral_invertase_
Solyc00g022070.1	0.262126	0.411561	NA	Unknown_Protein_(AHRD_V1)
Solyc00g022080.1	NA	NA	NA	Unknown_Protein_(AHRD_V1)
Solyc00g022090.1	NA	NA	NA	Unknown_Protein_(AHRD_V1)
Solyc00g022100.1	-0.401525	0.475893	0.603497	Ribosomal_protein_L10_(Fragment)_(AHRD_V1_***-_D1KY68_SARPR)
Solyc00g022110.2	-0.458911	0.371085	0.502234	Ribosomal_protein_L2_(AHRD_V1_***-_Q5M9S7_TOBAC);_contains_Interpro_domain(s)__IPR002171__Ribosomal_protein_L2_
Solyc00g022920.1	NA	NA	NA	Phosphoribosylaminoimidazole_carboxylase_like_protein_(AHRD_V1_***-_Q84TI2_ARATH);_contains_Interpro_domain(s)__IPR013817__Pre-ATP-grasp_fold_
Solyc00g023020.1	NA	NA	NA	Phosphoribosylaminoimidazole_carboxylase_ATPase_subunit_(AHRD_V1_***-_A9WGJ1_CHLAA);_contains_Interpro_domain(s)__IPR005875__Phosphoribosylaminoimidazole_carboxylase,_ATPase_subunit_
Solyc00g023030.1	NA	NA	NA	CER1-like_protein_(AHRD_V1_***-_O80938_ARATH)
Solyc00g023040.1	NA	NA	NA	CER1-like_protein_(AHRD_V1_**--_O80938_ARATH);_contains_Interpro_domain(s)__IPR006694__Fatty_acid_hydroxylase_
Solyc00g023050.1	NA	NA	NA	CER1-like_protein_(AHRD_V1_**--_O80938_ARATH);_contains_Interpro_domain(s)__IPR006694__Fatty_acid_hydroxylase_
Solyc00g023250.1	NA	NA	NA	Short-chain_dehydrogenase/reductase_family_protein_(AHRD_V1_***-_D7LJU7_ARALY);_contains_Interpro_domain(s)__IPR002347__Glucose/ribitol_dehydrogenase_
Solyc00g023260.1	NA	NA	NA	ADP-ribosylation_factor_GTPase_activating_protein_1_(AHRD_V1_*-*-_Q0V8A7_BOVIN);_contains_Interpro_domain(s)__IPR001164__Arf_GTPase_activating_protein_
Solyc00g023270.1	NA	NA	NA	Origin_recognition_complex_subunit_2_(AHRD_V1_*-*-_Q9XFD6_ORYSJ);_contains_Interpro_domain(s)__IPR007220__Origin_recognition_complex_subunit_2_
Solyc00g023470.1	NA	NA	NA	Pectinesterase_(AHRD_V1_****_D8SCR0_SELML);_contains_Interpro_domain(s)__IPR000070__Pectinesterase,_catalytic_
Solyc00g023570.1	NA	NA	NA	Unknown_Protein_(AHRD_V1)
Solyc00g023580.1	NA	NA	NA	Unknown_Protein_(AHRD_V1)
Solyc00g023590.2	NA	NA	NA	Unknown_Protein_(AHRD_V1)
Solyc00g023600.1	NA	NA	NA	Unknown_Protein_(AHRD_V1)
Solyc00g023700.2	NA	NA	NA	Unknown_Protein_(AHRD_V1)
Solyc00g023710.1	NA	NA	NA	Unknown_Protein_(AHRD_V1)
Solyc00g024010.1	NA	NA	NA	FeS_assembly_SUF_system_protein_(AHRD_V1_***-_D7VV18_9FLAO);_contains_Interpro_domain(s)__IPR002744__Protein_of_unknown_function_DUF59_
Solyc00g024020.1	NA	NA	NA	Hydroxymethylglutaryl-CoA_lyase_(AHRD_V1_***-_D7VV16_9FLAO);_contains_Interpro_domain(s)__IPR000891__Pyruvate_carboxyltransferase_
Solyc00g024030.1	NA	NA	NA	Peptidase_T_(AHRD_V1_***-_C6WZN7_FLAB3);_contains_Interpro_domain(s)__IPR010161__Peptidase_M20B,_tripeptide_aminopeptidase_
Solyc00g024040.1	NA	NA	NA	Thiamine-monophosphate_kinase_(AHRD_V1_***-_C6X363_FLAB3);_contains_Interpro_domain(s)__IPR006283__Thiamine-monophosphate_kinase_
Solyc00g024050.1	NA	NA	NA	Pyridine_nucleotide-disulphide_oxidoreductase_(AHRD_V1_**--_C9Q087_9BACT);_contains_Interpro_domain(s)__IPR001327__Pyridine_nucleotide-disulphide_oxidoreductase,_NAD-binding_region_
Solyc00g024150.2	0.157522	0.0207693	0.0473892	Pterin-4-alpha-carbinolamine_dehydratase_(AHRD_V1_*-**_B6T9C1_MAIZE);_contains_Interpro_domain(s)__IPR001533__Transcriptional_coactivator/pterin_dehydratase_
Solyc00g024160.1	0.187255	0.736227	0.81898	ATP_binding_protein_(AHRD_V1_**--_D7MPZ5_ARALY);_contains_Interpro_domain(s)__IPR001841__Zinc_finger,_RING-type_
Solyc00g024170.1	NA	NA	NA	Unknown_Protein_(AHRD_V1)
Solyc00g024370.1	NA	NA	NA	Unknown_Protein_(AHRD_V1)
Solyc00g024570.1	NA	NA	NA	F-box_family_protein_(AHRD_V1_***-_B9I3S8_POPTR);_contains_Interpro_domain(s)__IPR001810__Cyclin-like_F-box_
Solyc00g024670.1	NA	NA	NA	Beta-1-3-galactosyl-o-glycosyl-glycoprotein_(AHRD_V1_**-*_B6Z261_WHEAT);_contains_Interpro_domain(s)__IPR003406__Glycosyl_transferase,_family_14_
Solyc00g024680.1	NA	NA	NA	Dof_zinc_finger_protein_(AHRD_V1_***-_Q9M4G1_SOLTU);_contains_Interpro_domain(s)__IPR003851__Zinc_finger,_Dof-type_
Solyc00g024690.1	NA	NA	NA	Dof_zinc_finger_protein_DOF2.4_(AHRD_V1_***-_DOF24_ARATH)
Solyc00g025290.1	0.290591	0.554968	0.672633	Hypothetical_protein_(nad5_intron)_(AHRD_V1_**--_Q7M2D8_WHEAT)
Solyc00g025300.1	NA	NA	NA	Unknown_Protein_(AHRD_V1)
Solyc00g025400.2	NA	NA	NA	Unknown_Protein_(AHRD_V1)
Solyc00g025500.1	NA	NA	NA	Transcriptional_regulator_GntR-family_(AHRD_V1_***-_A9I3B6_BORPD);_contains_Interpro_domain(s)__IPR011711__GntR,_C-terminal_
Solyc00g025510.1	NA	NA	NA	D-isomer_specific_2-hydroxyacid_dehydrogenase_NAD-binding_(AHRD_V1_***-_Q218F6_RHOPB);_contains_Interpro_domain(s)__IPR006140__D-isomer_specific_2-hydroxyacid_dehydrogenase,_NAD-binding_
Solyc00g025520.1	NA	NA	NA	Unknown_Protein_(AHRD_V1)
Solyc00g025530.1	NA	NA	NA	Class_II_aldolase/adducin_family_protein_(AHRD_V1_***-_A5W490_PSEP1);_contains_Interpro_domain(s)__IPR001303__Class_II_aldolase/adducin,_N-terminal_
Solyc00g025540.1	NA	NA	NA	Transcriptional_regulator_LysR_family_(AHRD_V1_***-_A7IJH0_XANP2);_contains_Interpro_domain(s)__IPR005119__LysR,_substrate-binding_
Solyc00g025650.1	NA	NA	NA	Gag/pol_polyprotein_(AHRD_V1_*---_Q9C5V1_ARATH);_contains_Interpro_domain(s)__IPR001878__Zinc_finger,_CCHC-type_
Solyc00g025660.1	NA	NA	NA	Unknown_Protein_(AHRD_V1)
Solyc00g026160.2	-0.195971	0.0972377	0.17479	Ferric_reductase_oxidase_(AHRD_V1_****_D6RVS5_HORVU);_contains_Interpro_domain(s)__IPR013121__Ferric_reductase,_NAD_binding_
Solyc00g026860.1	NA	NA	NA	Glutamate_5-kinase_(AHRD_V1_***-_D8NNP5_RALSO);_contains_Interpro_domain(s)__IPR011529__Glutamate_5-kinase,_pro-B_
Solyc00g026870.1	NA	NA	NA	GTPase_obg_(AHRD_V1_*-*-_C5AAG0_BURGB);_contains_Interpro_domain(s)__IPR006169__GTP1/OBG_subdomain_
Solyc00g026880.1	NA	NA	NA	50S_ribosomal_protein_L21_(AHRD_V1_***-_B5SIE7_RALSO);_contains_Interpro_domain(s)__IPR001787__Ribosomal_protein_L21_
Solyc00g026890.1	NA	NA	NA	Unknown_Protein_(AHRD_V1)
Solyc00g026900.1	NA	NA	NA	Unknown_Protein_(AHRD_V1)
Solyc00g027120.1	NA	NA	NA	Mutator-like_transposase_(AHRD_V1_***-_Q9SI31_ARATH);_contains_Interpro_domain(s)__IPR006564__Zinc_finger,_PMZ-type_
Solyc00g027130.1	NA	NA	NA	Sentrin-specific_protease_2_(AHRD_V1_*-*-_SENP2_HUMAN);_contains_Interpro_domain(s)__IPR003653__Peptidase_C48,_SUMO/Sentrin/Ubl1_
Solyc00g027140.1	NA	NA	NA	Ulp1_protease_family_C-terminal_catalytic_domain_containing_protein_(AHRD_V1_*-*-_Q60D46_SOLDE)
Solyc00g027640.1	NA	NA	NA	C17orf39_homolog_(AHRD_V1_**--_C0HB91_SALSA);_contains_Interpro_domain(s)__IPR018618__Vacuolar_import_and_degradation_protein_Vid24_
Solyc00g027650.1	NA	NA	NA	FHY1-3_(AHRD_V1_***-_Q8S4Q6_ARATH)
Solyc00g027660.1	NA	NA	NA	WD-40_repeat_family_protein_(AHRD_V1_***-_D7LKF0_ARALY)
Solyc00g027670.1	NA	NA	NA	WD-40_repeat_family_protein_(AHRD_V1_***-_D7LKF0_ARALY);_contains_Interpro_domain(s)__IPR017986__WD40_repeat,_region_
Solyc00g027770.2	0.15378	0.0227259	0.0512393	Pectinesterase_(AHRD_V1_****_B9SVI9_RICCO);_contains_Interpro_domain(s)__IPR000070__Pectinesterase,_catalytic_
Solyc00g027870.1	NA	NA	NA	Unknown_Protein_(AHRD_V1)
Solyc00g027970.1	NA	NA	NA	Abhydrolase_domain-containing_protein_FAM108B1_(AHRD_V1_**--_C0HAS5_SALSA);_contains_Interpro_domain(s)__IPR000073__Alpha/beta_hydrolase_fold-1_
Solyc00g027980.1	NA	NA	NA	Esterase/lipase/thioesterase_(AHRD_V1_*---_B4F8T0_MAIZE)
Solyc00g027990.1	NA	NA	NA	Cellulose_synthase-like_protein_(AHRD_V1_***-_B9IPJ4_POPTR);_contains_Interpro_domain(s)__IPR005150__Cellulose_synthase_
Solyc00g028090.1	NA	NA	NA	Type_VI_secretion-associated_protein_family_(AHRD_V1_***-_B5FD91_VIBFM)
Solyc00g028100.1	NA	NA	NA	Unknown_Protein_(AHRD_V1)
Solyc00g028110.1	NA	NA	NA	Rhs_element_Vgr_protein_(AHRD_V1_**--_A6V8B8_PSEA7);_contains_Interpro_domain(s)__IPR017847__Rhs_element_Vgr_protein,_subgroup_
Solyc00g028120.1	NA	NA	NA	Rhs_element_Vgr_protein_(AHRD_V1_*---_A6V856_PSEA7);_contains_Interpro_domain(s)__IPR018712__Protein_of_unknown_function_DUF2235_
Solyc00g028420.1	NA	NA	NA	Unknown_Protein_(AHRD_V1)
Solyc00g028520.1	NA	NA	NA	Unknown_Protein_(AHRD_V1)
Solyc00g028530.1	NA	NA	NA	Unknown_Protein_(AHRD_V1)
Solyc00g028540.1	NA	NA	NA	CoA_ligase_(AHRD_V1_***-_D3A3G3_NEISU);_contains_Interpro_domain(s)__IPR000873__AMP-dependent_synthetase_and_ligase_
Solyc00g028550.1	NA	NA	NA	Transcriptional_regulator_MarR-family_(AHRD_V1_*-*-_Q1LIK8_RALME);_contains_Interpro_domain(s)__IPR000835__Bacterial_regulatory_protein,_MarR_
Solyc00g028560.1	NA	NA	NA	Extra-cytoplasmic_Solute_Receptor_protein_(AHRD_V1_**--_Q1LIK9_RALME);_contains_Interpro_domain(s)__IPR005064__Bordetella_uptake_gene_
Solyc00g028760.1	NA	NA	NA	Unknown_Protein_(AHRD_V1)
Solyc00g028960.1	NA	NA	NA	Glutaredoxin_family_protein_(AHRD_V1_***-_D7KCA5_ARALY);_contains_Interpro_domain(s)__IPR011905__Glutaredoxin-like,_plant_II_
Solyc00g029060.1	NA	NA	NA	Unknown_Protein_(AHRD_V1)
Solyc00g029070.1	NA	NA	NA	Unknown_Protein_(AHRD_V1)
Solyc00g029080.1	NA	NA	NA	DNA_replication_helicase_Dna2_(AHRD_V1_***-_C5JTK6_AJEDS);_contains_Interpro_domain(s)__IPR014808__DNA_replication_factor_Dna2_
Solyc00g029090.1	NA	NA	NA	Unknown_Protein_(AHRD_V1)
Solyc00g029190.2	NA	NA	NA	S-adenosyl-L-methionine_salicylic_acid_carboxyl_methyltransferase_(AHRD_V1_****_A7XZE9_9MAGN);_contains_Interpro_domain(s)__IPR005299__SAM_dependent_carboxyl_methyltransferase_
Solyc00g029290.1	NA	NA	NA	High_mobility_group_protein_(AHRD_V1_*-*-_A8HXE1_CHLRE);_contains_Interpro_domain(s)__IPR000910__High_mobility_group,_HMG1/HMG2_
Solyc00g029300.1	NA	NA	NA	Vacuolar_sorting-associated_protein_(AHRD_V1_*-*-_C0NCK1_AJECG)
Solyc00g029500.1	NA	NA	NA	Unknown_Protein_(AHRD_V1)
Solyc00g029800.1	NA	NA	NA	Unknown_Protein_(AHRD_V1);_contains_Interpro_domain(s)__IPR013699__Signal_recognition_particle,_SRP72_subunit,_RNA-binding_
Solyc00g030000.1	-0.296491	0.372687	NA	Cellulose_synthase-4_(AHRD_V1_****_Q9LLI6_MAIZE);_contains_Interpro_domain(s)__IPR005150__Cellulose_synthase_
Solyc00g030100.1	NA	NA	NA	Unknown_Protein_(AHRD_V1)
Solyc00g030110.1	NA	NA	NA	Unknown_Protein_(AHRD_V1)
Solyc00g030210.1	NA	NA	NA	Ribosomal_RNA_small_subunit_methyltransferase_H_(AHRD_V1_*---_RSMH_RALME);_contains_Interpro_domain(s)__IPR001460__Penicillin-binding_protein,_transpeptidase_
Solyc00g030510.2	NA	NA	NA	Polygalacturonase_(AHRD_V1_***-_Q9MBC0_SALGI);_contains_Interpro_domain(s)__IPR000743__Glycoside_hydrolase,_family_28_
Solyc00g030520.2	-0.115681	0.675581	0.771546	Endoplasmic_reticulum-Golgi_intermediate_compartment_protein_3_(Predicted)_(AHRD_V1_*-*-_B1MTM4_CALMO);_contains_Interpro_domain(s)__IPR012936__Protein_of_unknown_function_DUF1692_
Solyc00g030820.1	0.679248	0.23071	0.350627	Unknown_Protein_(AHRD_V1)
Solyc00g031020.1	NA	NA	NA	Unknown_Protein_(AHRD_V1)
Solyc00g031030.1	NA	NA	NA	2OG-Fe(II)_oxygenase_(AHRD_V1_**--_B1J9S1_PSEPW);_contains_Interpro_domain(s)__IPR005123__Oxoglutarate_and_iron-dependent_oxygenase_
Solyc00g031040.1	NA	NA	NA	Adenosine_deaminase_(AHRD_V1_***-_D7I5V8_PSESS);_contains_Interpro_domain(s)__IPR006330__Adenosine_deaminase_
Solyc00g031050.1	NA	NA	NA	Major_facilitator_family_transporter_(AHRD_V1_**--_Q3JLL5_BURP1);_contains_Interpro_domain(s)__IPR016196__Major_facilitator_superfamily,_general_substrate_transporter_
Solyc00g031060.1	NA	NA	NA	Unknown_Protein_(AHRD_V1)
Solyc00g031360.1	NA	NA	NA	D-serine_dehydratase_(AHRD_V1_***-_A3LDF4_PSEAE);_contains_Interpro_domain(s)__IPR011780__D-serine_ammonia-lyase_
Solyc00g031370.1	NA	NA	NA	Transcriptional_regulator_(AHRD_V1_***-_A3NNQ2_BURP6);_contains_Interpro_domain(s)__IPR005119__LysR,_substrate-binding_
Solyc00g031380.1	NA	NA	NA	Unknown_Protein_(AHRD_V1)
Solyc00g031390.1	NA	NA	NA	Unknown_Protein_(AHRD_V1)
Solyc00g031490.1	NA	NA	NA	Unknown_Protein_(AHRD_V1)
Solyc00g031500.1	NA	NA	NA	Unknown_Protein_(AHRD_V1)
Solyc00g031700.1	NA	NA	NA	Aldo/keto_reductase_(AHRD_V1_***-_Q1LHH6_RALME);_contains_Interpro_domain(s)__IPR001395__Aldo/keto_reductase_
Solyc00g031710.1	NA	NA	NA	Unknown_Protein_(AHRD_V1)
Solyc00g031720.1	NA	NA	NA	Copper-translocating_P-type_ATPase_(AHRD_V1_***-_B8LAF8_9GAMM);_contains_Interpro_domain(s)__IPR006121__Heavy_metal_transport/detoxification_protein_
Solyc00g031730.1	NA	NA	NA	Copper-exporting_P-type_ATPase_A_(AHRD_V1_***-_C2PZP9_BACCE);_contains_Interpro_domain(s)__IPR001757__ATPase,_P-type,_K/Mg/Cd/Cu/Zn/Na/Ca/Na/H-transporter_
Solyc00g032030.1	NA	NA	NA	E3_ubiquitin-protein_ligase_SINA-like_10_(AHRD_V1_****_SIL10_ARATH);_contains_Interpro_domain(s)__IPR004162__Seven_in_absentia_protein_
Solyc00g032230.1	NA	NA	NA	Unknown_Protein_(AHRD_V1)
Solyc00g032940.1	NA	NA	NA	Ulp1_protease_family_C-terminal_catalytic_domain_containing_protein_(AHRD_V1_***-_Q60D46_SOLDE)
Solyc00g033460.2	NA	NA	NA	S-adenosyl-L-methionine_salicylic_acid_carboxyl_methyltransferase_1_(AHRD_V1_***-_B5TVE1_TOBAC);_contains_Interpro_domain(s)__IPR005299__SAM_dependent_carboxyl_methyltransferase_
Solyc00g033860.1	NA	NA	NA	Ketohexokinase_(AHRD_V1_***-_B2WC01_PYRTR)
Solyc00g033870.1	NA	NA	NA	Predicted_CDS_Pa_1_1990_(AHRD_V1_***-_B2A9W2_PODAN)
Solyc00g033880.1	NA	NA	NA	Oxidoreductase_NAD-binding_domain-containing_protein_1_(AHRD_V1_***-_OXND1_MOUSE)
Solyc00g033890.1	NA	NA	NA	Unknown_Protein_(AHRD_V1)
Solyc00g033990.1	NA	NA	NA	Acetyltransferase_(AHRD_V1_***-_B5GJR9_9ACTO);_contains_Interpro_domain(s)__IPR000182__GCN5-related_N-acetyltransferase_
Solyc00g034000.1	NA	NA	NA	Permease_of_the_major_facilitator_superfamily_(AHRD_V1_**--_Q2TW75_ASPOR);_contains_Interpro_domain(s)__IPR016196__Major_facilitator_superfamily,_general_substrate_transporter_
Solyc00g034010.1	NA	NA	NA	Unknown_Protein_(AHRD_V1)
Solyc00g034810.1	NA	NA	NA	Calcineurin_B-like_calcium_binding_protein_(AHRD_V1_****_B2ZYT8_VICFA);_contains_Interpro_domain(s)__IPR015757__Calcineurin_B_protein_
Solyc00g035010.1	NA	NA	NA	C2H2_finger_domain-containing_protein_(AHRD_V1_*---_C6HL38_AJECH)
Solyc00g035020.1	NA	NA	NA	Unknown_Protein_(AHRD_V1)
Solyc00g036320.1	NA	NA	NA	ARID/BRIGHT_DNA_binding_domain_containing_protein_(AHRD_V1_***-_B2CZF7_LOTJA);_contains_Interpro_domain(s)__IPR001606__AT-rich_interaction_region_
Solyc00g036520.1	0.157823	0.536879	NA	Unknown_Protein_(AHRD_V1)
Solyc00g036530.1	NA	NA	NA	Unknown_Protein_(AHRD_V1)
Solyc00g036540.1	NA	NA	NA	50S_ribosomal_protein_L2_chloroplastic_(AHRD_V1_*-*-_A6YA71_9MAGN);_contains_Interpro_domain(s)__IPR002171__Ribosomal_protein_L2_
Solyc00g036740.1	NA	NA	NA	Unknown_Protein_(AHRD_V1)
Solyc00g036750.1	NA	NA	NA	Unknown_Protein_(AHRD_V1)
Solyc00g036760.1	NA	NA	NA	Proprotein_convertase_subtilisin/kexin_type_5_(AHRD_V1_**--_Q0P4Q8_XENTR);_contains_Interpro_domain(s)__IPR015500__Peptidase_S8,_subtilisin-related_
Solyc00g036960.1	NA	NA	NA	Unknown_Protein_(AHRD_V1)
Solyc00g038390.1	NA	NA	NA	Unknown_Protein_(AHRD_V1)
Solyc00g039290.1	NA	NA	NA	Zinc-binding_protein_(AHRD_V1_*-*-_Q948W7_PEA);_contains_Interpro_domain(s)__IPR006734__Protein_of_unknown_function_DUF597_
Solyc00g039990.2	0.39967	0.126011	0.216247	TRNA_nucleotidyltransferase_(AHRD_V1_***-_Q42867_LUPAL)
Solyc00g040290.1	NA	NA	NA	Transferase_family_protein_(AHRD_V1_**-*_D7KID7_ARALY);_contains_Interpro_domain(s)__IPR003480__Transferase_
Solyc00g040390.1	NA	NA	NA	Hydroxycinnamoyl_CoA_quinate_transferase_(AHRD_V1_**-*_D6BK25_CYNSC);_contains_Interpro_domain(s)__IPR003480__Transferase_
Solyc00g040490.1	NA	NA	NA	Unknown_Protein_(AHRD_V1)
Solyc00g041090.1	NA	NA	NA	Vacuolar-processing_enzyme_(AHRD_V1_***-_B9RBP3_RICCO);_contains_Interpro_domain(s)__IPR001096__Peptidase_C13,_legumain_
Solyc00g041190.1	NA	NA	NA	Acyl_carrier_protein_(AHRD_V1_***-_A5V2E4_SPHWW);_contains_Interpro_domain(s)__IPR003231__Acyl_carrier_protein_(ACP)_
Solyc00g041200.1	NA	NA	NA	Unknown_Protein_(AHRD_V1)
Solyc00g041210.1	NA	NA	NA	Tetratricopeptide_TPR_2_repeat_protein_(AHRD_V1_*-*-_A7IHP8_XANP2)
Solyc00g041220.1	NA	NA	NA	UvrABC_system_protein_B_(AHRD_V1_*-*-_Q1GWH4_SPHAL);_contains_Interpro_domain(s)__IPR006935__Restriction_endonuclease,_type_I,_R_subunit/Type_III,_Res_subunit_
Solyc00g042120.1	NA	NA	NA	Methyl-accepting_chemotaxis_sensory_transducer_(AHRD_V1_***-_B1MA17_METRJ);_contains_Interpro_domain(s)__IPR003660__HAMP_linker_domain_
Solyc00g042130.1	NA	NA	NA	ATP_synthase_subunit_alpha_(AHRD_V1_***-_D4Z4I4_SPHJU);_contains_Interpro_domain(s)__IPR005294__ATPase,_F1_complex,_alpha_subunit_
Solyc00g042140.1	NA	NA	NA	ATP_synthase_subunit_beta_(AHRD_V1_*-*-_D4Z4I7_SPHJU);_contains_Interpro_domain(s)__IPR005722__ATPase,_F1_complex,_beta_subunit_
Solyc00g042640.1	-0.308852	0.492232	NA	Helicase-like_protein_(AHRD_V1_*-*-_Q9AYF0_ORYSJ);_contains_Interpro_domain(s)__IPR010285__Protein_of_unknown_function_DUF889,_eukaryote_
Solyc00g042840.1	0.323665	0.421993	0.552406	F-box_domain_containing_protein_(AHRD_V1_***-_Q2QXK7_ORYSJ);_contains_Interpro_domain(s)__IPR005174__Protein_of_unknown_function_DUF295_
Solyc00g042850.1	-0.313915	0.356794	NA	GDSL_esterase/lipase_7_(AHRD_V1_***-_GLIP7_ARATH);_contains_Interpro_domain(s)__IPR001087__Lipase,_GDSL_
Solyc00g044350.2	-0.05036	0.929224	0.955454	EPIDERMAL_PATTERNING_FACTOR-like_protein_1_(AHRD_V1_***-_EPFL1_ARATH)
Solyc00g044550.1	NA	NA	NA	Unknown_Protein_(AHRD_V1)
Solyc00g044750.1	0.238065	0.579752	NA	U1_small_nuclear_ribonucleoprotein_A_(AHRD_V1_*---_SNRPA_DROME);_contains_Interpro_domain(s)__IPR012677__Nucleotide-binding,_alpha-beta_plait_
Solyc00g045570.1	NA	NA	NA	Unknown_Protein_(AHRD_V1)
Solyc00g046570.1	NA	NA	NA	Unknown_Protein_(AHRD_V1)
Solyc00g046580.1	NA	NA	NA	Serine/threonine-protein_phosphatase_7_long_form_homolog_(AHRD_V1_**--_PPP7L_ARATH);_contains_Interpro_domain(s)__IPR019557__Aminotransferase-like,_plant_mobile_domain_
Solyc00g046980.1	NA	NA	NA	Unknown_Protein_(AHRD_V1)
Solyc00g047180.1	0.157823	0.536879	NA	Unknown_Protein_(AHRD_V1)
Solyc00g047190.1	NA	NA	NA	Unknown_Protein_(AHRD_V1)
Solyc00g047200.1	NA	NA	NA	Cytochrome_b_(AHRD_V1_***-_Q95871_TOBAC);_contains_Interpro_domain(s)__IPR016175__Cytochrome_b/b6_
Solyc00g047700.2	-0.388745	1.16014e-09	7.69143e-09	Unknown_Protein_(AHRD_V1)
Solyc00g047810.1	0.0272707	0.954239	0.971017	Unknown_Protein_(AHRD_V1)
Solyc00g048410.1	NA	NA	NA	Unknown_Protein_(AHRD_V1)
Solyc00g048510.2	-0.163889	0.522763	NA	Phloem_lectin_(AHRD_V1_***-_Q8LK67_9ROSI)
Solyc00g049210.1	-0.0462313	0.879107	NA	Cytochrome_c-type_biogenesis_protein_CcmF_(AHRD_V1_*-*-_Q1ZIX1_9GAMM);_contains_Interpro_domain(s)__IPR003569__Cytochrome_c-type_biogenesis_protein_CcbS_
Solyc00g049220.1	NA	NA	NA	Unknown_Protein_(AHRD_V1)
Solyc00g049520.2	0.340046	0.00988546	0.024608	Unknown_Protein_(AHRD_V1)
Solyc00g049620.1	NA	NA	NA	Unknown_Protein_(AHRD_V1)
Solyc00g049920.1	NA	NA	NA	3-oxoacyl-reductase_(AHRD_V1_**--_B1BY37_CLOPE);_contains_Interpro_domain(s)__IPR002347__Glucose/ribitol_dehydrogenase_
Solyc00g050020.1	NA	NA	NA	Ribonuclease_II_(AHRD_V1_***-_Q46XB5_RALEJ);_contains_Interpro_domain(s)__IPR001900__Ribonuclease_II_and_R_
Solyc00g050030.1	NA	NA	NA	Shikimate_5-dehydrogenase_(AHRD_V1_*-*-_B1YSX4_BURA4);_contains_Interpro_domain(s)__IPR011342__Quinate/shikimate_5-dehydrogenase_
Solyc00g050130.1	0.757881	4.56799e-06	2.10345e-05	UDP-glucose_glucosyltransferase_(AHRD_V1_****_D2KTV5_LOTJA);_contains_Interpro_domain(s)__IPR002213__UDP-glucuronosyl/UDP-glucosyltransferase_
Solyc00g050430.2	1.04289	0.0658576	0.126933	BHLH_transcription_factor_(AHRD_V1_*-*-_A9YWR2_MEDTR);_contains_Interpro_domain(s)__IPR011598__Helix-loop-helix_DNA-binding_
Solyc00g052430.2	0.623772	0.224898	NA	Cytochrome_c_biogenesis_FC_(AHRD_V1_***-_D5I3C4_CITLA)
Solyc00g052530.2	NA	NA	NA	Unknown_Protein_(AHRD_V1)
Solyc00g052540.1	NA	NA	NA	Unknown_Protein_(AHRD_V1)
Solyc00g052940.2	NA	NA	NA	Nodulin-like_protein_(AHRD_V1_**--_B6TIX8_MAIZE);_contains_Interpro_domain(s)__IPR000620__Protein_of_unknown_function_DUF6,_transmembrane_
Solyc00g053440.2	-0.0426662	0.63201	0.737062	Transmembrane_BAX_inhibitor_motif-containing_protein_4_(AHRD_V1_**--_B6T5N6_MAIZE);_contains_Interpro_domain(s)__IPR006214__Uncharacterised_protein_family_UPF0005_
Solyc00g053740.1	NA	NA	NA	ARID/BRIGHT_DNA-binding_domain-containing_protein_(AHRD_V1_***-_D7KTU4_ARALY);_contains_Interpro_domain(s)__IPR008978__HSP20-like_chaperone_
Solyc00g055940.1	NA	NA	NA	Secreted_repeat_protein_(AHRD_V1_**--_B6JF22_OLICO);_contains_Interpro_domain(s)__IPR014558__Uncharacterised_conserved_lipoprotein_
Solyc00g055950.1	NA	NA	NA	Response_regulator_receiver_Transcriptional_regulatory_protein_(AHRD_V1_***-_B8CKL9_SHEPW);_contains_Interpro_domain(s)__IPR001789__Signal_transduction_response_regulator,_receiver_region__IPR011879__Signal_transduction_response_regulator,_phosphate_regulon_transcriptional_regulatory_protein_phoB_
Solyc00g055960.1	NA	NA	NA	Sensor_histidine_kinase_PhoR_(AHRD_V1_***-_Q4K3L6_PSEF5);_contains_Interpro_domain(s)__IPR014310__Signal_transduction_histidine_kinase,_phosphate_regulon_sensor__PhoR_
Solyc00g055970.1	NA	NA	NA	Unknown_Protein_(AHRD_V1)
Solyc00g055980.1	NA	NA	NA	Unknown_Protein_(AHRD_V1)
Solyc00g056180.1	NA	NA	NA	Unknown_Protein_(AHRD_V1)
Solyc00g056680.1	-0.779375	0.00195716	0.00580235	Lipase-like_protein_(AHRD_V1_***-_Q949E1_ORYSA);_contains_Interpro_domain(s)__IPR002921__Lipase,_class_3_
Solyc00g057280.1	NA	NA	NA	B3_domain-containing_protein_Os02g0598200_(AHRD_V1_***-_Y2982_ORYSJ);_contains_Interpro_domain(s)__IPR003340__Transcriptional_factor_B3_
Solyc00g057880.2	0.866385	0.000537414	0.00179392	Unknown_Protein_(AHRD_V1)
Solyc00g058280.1	NA	NA	NA	Unknown_Protein_(AHRD_V1)
Solyc00g058480.1	NA	NA	NA	Paired_amphipathic_helix_protein_Sin3-like_1_(AHRD_V1_*-*-_SNL1_ARATH);_contains_Interpro_domain(s)__IPR003822__Paired_amphipathic_helix_
Solyc00g058490.1	0.726251	0.194163	0.306145	Ulp1_protease_family_C-terminal_catalytic_domain_containing_protein_(AHRD_V1_***-_Q60D46_SOLDE);_contains_Interpro_domain(s)__IPR003653__Peptidase_C48,_SUMO/Sentrin/Ubl1_
Solyc00g058890.1	NA	NA	NA	Unknown_Protein_(AHRD_V1)
Solyc00g058900.1	NA	NA	NA	GDSL_esterase/lipase_At2g31540_(AHRD_V1_***-_GDL43_ARATH);_contains_Interpro_domain(s)__IPR001087__Lipase,_GDSL_
Solyc00g059100.2	-0.272418	0.227616	0.34676	WD-repeat_protein-like_(AHRD_V1_**--_Q9FNN2_ARATH);_contains_Interpro_domain(s)__IPR020472__G-protein_beta_WD-40_repeat,_region_
Solyc00g059500.1	0.0574438	0.901881	0.938368	CDP-alcohol_phosphatidyltransferase_(AHRD_V1_**--_D3BS60_POLPA)
Solyc00g060700.1	NA	NA	NA	Mg_chelatase_subunit_ChlI_(AHRD_V1_*-*-_C7M8Q6_CAPOD);_contains_Interpro_domain(s)__IPR019781__WD40_repeat,_subgroup_
Solyc00g060710.1	NA	NA	NA	Mg_chelatase_subunit_ChlI_(AHRD_V1_***-_A5FI01_FLAJ1);_contains_Interpro_domain(s)__IPR000523__Magnesium_chelatase,_ChlI_subunit_
Solyc00g060810.2	0.92909	1.60657e-88	7.01476e-87	Major_latex-like_protein_(AHRD_V1_**--_B5THI3_PANGI);_contains_Interpro_domain(s)__IPR000916__Bet_v_I_allergen_
Solyc00g062710.1	NA	NA	NA	Unknown_Protein_(AHRD_V1)
Solyc00g063110.2	NA	NA	NA	Non-specific_lipid-transfer_protein_(AHRD_V1_***-_B9HZI0_POPTR);_contains_Interpro_domain(s)__IPR013770__Plant_lipid_transfer_protein_and_hydrophobic_protein,_helical_
Solyc00g063510.1	NA	NA	NA	Fasciculation_and_elongation_protein_zeta-2_(AHRD_V1_*---_D3PIR9_9MAXI);_contains_Interpro_domain(s)__IPR011680__FEZ-like_
Solyc00g065510.1	NA	NA	NA	Palmitoyltransferase_swf1_(AHRD_V1_*-*-_B2W9G8_PYRTR)
Solyc00g065610.1	NA	NA	NA	Unknown_Protein_(AHRD_V1)
Solyc00g065620.1	NA	NA	NA	Unknown_Protein_(AHRD_V1)
Solyc00g065630.1	NA	NA	NA	Pre-mRNA-processing_protein_45_(AHRD_V1_**--_C8V6Z5_EMENI);_contains_Interpro_domain(s)__IPR017862__SKI-interacting_protein,_SKIP_
Solyc00g065930.1	NA	NA	NA	Peptidase_family_S46_dipeptidyl-peptidase_7_(AHRD_V1_***-_A5FMW8_FLAJ1);_contains_Interpro_domain(s)__IPR019500__Peptidase_S46_
Solyc00g065940.1	NA	NA	NA	Unknown_Protein_(AHRD_V1)
Solyc00g066140.1	NA	NA	NA	YdiU_protein_(AHRD_V1_***-_C5W4G9_ECOBB);_contains_Interpro_domain(s)__IPR003846__Uncharacterised_protein_family_UPF0061_
Solyc00g066150.1	NA	NA	NA	Penicillin-binding_protein_1A_(AHRD_V1_***-_D7VV94_9FLAO);_contains_Interpro_domain(s)__IPR001460__Penicillin-binding_protein,_transpeptidase_
Solyc00g066350.1	NA	NA	NA	Serine/threonine-protein_phosphatase_7_long_form_homolog_(AHRD_V1_**--_PPP7L_ARATH);_contains_Interpro_domain(s)__IPR019557__Aminotransferase-like,_plant_mobile_domain_
Solyc00g066360.1	NA	NA	NA	Serine/threonine-protein_phosphatase_7_long_form_homolog_(AHRD_V1_**--_PPP7L_ARATH);_contains_Interpro_domain(s)__IPR019557__Aminotransferase-like,_plant_mobile_domain_
Solyc00g066370.1	NA	NA	NA	Unknown_Protein_(AHRD_V1)
Solyc00g067470.1	0.633218	0.263602	0.388981	Unknown_Protein_(AHRD_V1)
Solyc00g068970.2	-0.763867	0.00015965	0.000584923	Cytochrome_P450_like_TBP_(AHRD_V1_***-_O04892_TOBAC)
Solyc00g068980.1	NA	NA	NA	Unknown_Protein_(AHRD_V1)
Solyc00g069680.1	NA	NA	NA	Unknown_Protein_(AHRD_V1)
Solyc00g069880.2	NA	NA	NA	Unknown_Protein_(AHRD_V1)
Solyc00g070680.1	NA	NA	NA	Unknown_Protein_(AHRD_V1)
Solyc00g071180.2	NA	NA	NA	Cysteine_proteinase_inhibitor_(AHRD_V1_*-**_Q2VY67_9ERIC);_contains_Interpro_domain(s)__IPR000010__Proteinase_inhibitor_I25,_cystatin_
Solyc00g071580.1	NA	NA	NA	Unknown_Protein_(AHRD_V1)
Solyc00g071590.1	NA	NA	NA	TBC1_domain_family_member_3_(AHRD_V1_**--_B6K3A1_SCHJY);_contains_Interpro_domain(s)__IPR000195__RabGAP/TBC_
Solyc00g071600.1	NA	NA	NA	GTPase_activating_protein_(AHRD_V1_***-_A8N3R7_COPC7)
Solyc00g072100.2	0.470587	0.000310468	0.00108448	LTRGag-pol-polymerase_3_(AHRD_V1_*-*-_B2BXJ4_ARALY)
Solyc00g072400.2	NA	NA	NA	Peroxidase_1_(AHRD_V1_***-_A0SWU6_SESRO);_contains_Interpro_domain(s)__IPR002016__Haem_peroxidase,_plant/fungal/bacterial_
Solyc00g072800.2	NA	NA	NA	Unknown_Protein_(AHRD_V1)
Solyc00g073200.1	NA	NA	NA	Transposon_protein-like_(AHRD_V1_*-*-_Q9FN97_ARATH)
Solyc00g073900.1	NA	NA	NA	Unknown_Protein_(AHRD_V1)
Solyc00g073910.1	NA	NA	NA	Unknown_Protein_(AHRD_V1)
Solyc00g074210.1	NA	NA	NA	Mitochondrial_import_inner_membrane_translocase_subunit_TIM16_(AHRD_V1_***-_B6UGA4_MAIZE);_contains_Interpro_domain(s)__IPR005341__Protein_Transporter,_Pam16_
Solyc00g074810.1	NA	NA	NA	DNA_processing_protein_DprA_(AHRD_V1_***-_D7IDX5_9BACE);_contains_Interpro_domain(s)__IPR003488__DNA_recombination-mediator_protein_A_
Solyc00g074820.1	NA	NA	NA	Unknown_Protein_(AHRD_V1)
Solyc00g074830.1	NA	NA	NA	FeS_assembly_protein_SufD_(AHRD_V1_***-_D7VV70_9FLAO);_contains_Interpro_domain(s)__IPR000825__SUF_system_FeS_cluster_assembly,_SufBD_
Solyc00g075030.2	NA	NA	NA	Gag_polyprotein_(AHRD_V1_*-*-_GAG_FIVPE);_contains_Interpro_domain(s)__IPR001878__Zinc_finger,_CCHC-type_
Solyc00g075040.1	NA	NA	NA	Transposon_Ty1-A_Gag-Pol_polyprotein_(AHRD_V1_***-_YA11B_YEAST);_contains_Interpro_domain(s)__IPR013103__Reverse_transcriptase,_RNA-dependent_DNA_polymerase_
Solyc00g075440.1	NA	NA	NA	Unknown_Protein_(AHRD_V1)
Solyc00g075450.2	NA	NA	NA	Unknown_Protein_(AHRD_V1)
Solyc00g076250.1	NA	NA	NA	Unknown_Protein_(AHRD_V1)
Solyc00g079050.1	NA	NA	NA	Unknown_Protein_(AHRD_V1)
Solyc00g080550.1	NA	NA	NA	Unknown_Protein_(AHRD_V1)
Solyc00g080750.2	-0.711611	0.2058	0.320846	Unknown_Protein_(AHRD_V1)
Solyc00g082150.2	-0.438177	6.61193e-14	5.8391e-13	Kinesin_light_chain_(AHRD_V1_**--_B6SKU4_MAIZE);_contains_Interpro_domain(s)__IPR011990__Tetratricopeptide-like_helical_
Solyc00g082550.1	0.129484	0.524605	0.645315	Unknown_Protein_(AHRD_V1)
Solyc00g084650.1	NA	NA	NA	Unknown_Protein_(AHRD_V1)
Solyc00g084750.2	0.157823	0.536879	NA	Pentatricopeptide_repeat-containing_protein_(AHRD_V1_***-_D7LPW5_ARALY);_contains_Interpro_domain(s)__IPR002885__Pentatricopeptide_repeat_
Solyc00g084760.1	1.52389	1.02553e-06	5.0773e-06	RNase_H_family_protein_(AHRD_V1_***-_Q0KIQ6_SOLDE)
Solyc00g084770.1	0.812738	0.0167375	0.0391041	Transposase_(AHRD_V1_**--_A8WBZ6_CRIPE)
Solyc00g084870.2	-0.0287621	0.949704	NA	TCP_family_transcription_factor_(AHRD_V1_*-**_A6MCZ2_9ORYZ);_contains_Interpro_domain(s)__IPR005333__Transcription_factor,_TCP_
Solyc00g085070.2	-0.246704	0.00223258	0.00653464	Squalene_monooxygenase_(AHRD_V1_***-_Q506K3_DATIN);_contains_Interpro_domain(s)__IPR013698__Squalene_epoxidase_
Solyc00g085370.1	NA	NA	NA	Unknown_Protein_(AHRD_V1)
Solyc00g085770.1	NA	NA	NA	Unknown_Protein_(AHRD_V1)
Solyc00g085780.1	NA	NA	NA	Unknown_Protein_(AHRD_V1)
Solyc00g088080.1	NA	NA	NA	Adenine_phosphoribosyltransferase_(AHRD_V1_***-_D7VV81_9FLAO);_contains_Interpro_domain(s)__IPR005764__Adenine_phosphoribosyl_transferase_
Solyc00g088090.1	NA	NA	NA	Conserved_hypothetical_membrane_protein_(AHRD_V1_*---_A9F4Z8_SORC5)
Solyc00g088190.1	NA	NA	NA	Phosphoribosylaminoimidazole_carboxylase_ATPase_subunit_(AHRD_V1_***-_Q3K4E6_PSEPF);_contains_Interpro_domain(s)__IPR003135__ATP-grasp_fold,_ATP-dependent_carboxylate-amine_ligase-type_
Solyc00g088200.1	NA	NA	NA	Unknown_Protein_(AHRD_V1)
Solyc00g088210.1	NA	NA	NA	Major_facilitator_superfamily_transporter_(AHRD_V1_***-_D8MMZ0_9ENTR);_contains_Interpro_domain(s)__IPR016196__Major_facilitator_superfamily,_general_substrate_transporter_
Solyc00g090110.1	NA	NA	NA	UDP-3-O-_(AHRD_V1_***-_C6BEH6_RALP1);_contains_Interpro_domain(s)__IPR004463__UDP-3-O-acyl_N-acetylglucosamine_deacetylase_
Solyc00g090120.1	NA	NA	NA	Unknown_Protein_(AHRD_V1);_contains_Interpro_domain(s)__IPR007922__Protein_of_unknown_function_DUF721_
Solyc00g090130.1	NA	NA	NA	Protein_translocase_subunit_secA_(AHRD_V1_***-_C6BEH3_RALP1);_contains_Interpro_domain(s)__IPR011115__SecA_DEAD-like_
Solyc00g090430.2	0.794741	4.42438e-05	0.000178224	Os08g0100600_protein_(Fragment)_(AHRD_V1_*-*-_Q0J8P7_ORYSJ);_contains_Interpro_domain(s)__IPR008507__Protein_of_unknown_function_DUF789_
Solyc00g090630.1	NA	NA	NA	Membrane_transporter_(AHRD_V1_*-*-_B2WG67_PYRTR);_contains_Interpro_domain(s)__IPR016196__Major_facilitator_superfamily,_general_substrate_transporter_
Solyc00g090640.1	NA	NA	NA	Membrane_transporter_(AHRD_V1_*-*-_B2WG67_PYRTR)
Solyc00g090650.1	NA	NA	NA	Membrane_transporter_(AHRD_V1_*-*-_B2WG67_PYRTR)
Solyc00g090660.1	NA	NA	NA	Unknown_Protein_(AHRD_V1)
Solyc00g090860.1	0.15883	0.535404	NA	Nitrate_transporter_(AHRD_V1_***-_O04431_NICPL);_contains_Interpro_domain(s)__IPR016196__Major_facilitator_superfamily,_general_substrate_transporter_
Solyc00g090870.2	0.402266	0.121286	0.209471	5-AMP-activated_protein_kinase_subunit_beta-1_(AHRD_V1_*-*-_C1BJ92_OSMMO);_contains_Interpro_domain(s)__IPR006828__5-AMP-activated_protein_kinase,_beta_subunit,_complex-interacting_region_
Solyc00g091170.2	0.867683	0.000329049	0.00114453	ATP_binding_protein_(AHRD_V1_***-_B6TPV9_MAIZE)
Solyc00g092870.1	NA	NA	NA	Unknown_Protein_(AHRD_V1)
Solyc00g092880.1	NA	NA	NA	Unknown_Protein_(AHRD_V1)
Solyc00g092890.1	NA	NA	NA	Unknown_Protein_(AHRD_V1)
Solyc00g092900.1	0.114839	0.811854	NA	Unknown_Protein_(AHRD_V1)
Solyc00g093000.1	0.057415	0.864816	0.911751	Unknown_Protein_(AHRD_V1)
Solyc00g093100.1	NA	NA	NA	Multidrug_and_toxin_extrusion_protein_2_(AHRD_V1_**--_S47A2_MOUSE);_contains_Interpro_domain(s)__IPR015521__MATE_family_transporter_related_protein_
Solyc00g093300.1	NA	NA	NA	Transposase_(Fragment)_(AHRD_V1_*-*-_A8BTK4_VITVI);_contains_Interpro_domain(s)__IPR006564__Zinc_finger,_PMZ-type_
Solyc00g093310.1	NA	NA	NA	Unknown_Protein_(AHRD_V1)
Solyc00g094010.1	NA	NA	NA	Virulence_VirF2_protein_(AHRD_V1_**--_Q2K2J5_RHIEC)
Solyc00g094020.1	NA	NA	NA	Replication_protein_C_(AHRD_V1_*-*-_B9K4F1_AGRVS);_contains_Interpro_domain(s)__IPR005090__Replication_protein_C_
Solyc00g094520.1	-0.29137	0.377494	NA	Unknown_Protein_(AHRD_V1)
Solyc00g094530.1	0.0970656	0.837127	NA	NADH-ubiquinone_oxidoreductase_chain_1_(AHRD_V1_***-_Q5M9U6_TOBAC);_contains_Interpro_domain(s)__IPR001694__NADH:ubiquinone_oxidoreductase,_subunit_1_
Solyc00g094540.1	-0.83336	0.139041	0.234281	Unknown_Protein_(AHRD_V1)
Solyc00g094550.1	NA	NA	NA	Unknown_Protein_(AHRD_V1)
Solyc00g094850.1	NA	NA	NA	Unknown_Protein_(AHRD_V1)
Solyc00g095450.1	NA	NA	NA	Ankyrin_repeat-containing_protein_(AHRD_V1_*-*-_C5FVI0_NANOT);_contains_Interpro_domain(s)__IPR002110__Ankyrin_
Solyc00g095460.1	NA	NA	NA	Isoflavone_reductase_family_protein_(AHRD_V1_***-_B0YDY6_ASPFC);_contains_Interpro_domain(s)__IPR016040__NAD(P)-binding_domain_
Solyc00g095760.1	NA	NA	NA	1-aminocyclopropane-1-carboxylate_synthase_(AHRD_V1_***-_Q96580_SOLLC);_contains_Interpro_domain(s)__IPR004839__Aminotransferase,_class_I_and_II_
Solyc00g095860.1	NA	NA	NA	1-aminocyclopropane-1-carboxylate_synthase_(AHRD_V1_***-_Q96579_SOLLC);_contains_Interpro_domain(s)__IPR004839__Aminotransferase,_class_I_and_II_
Solyc00g096060.1	NA	NA	NA	Ectonucleoside_triphosphate_diphosphohydrolase_6_(AHRD_V1_**--_Q6YHK4_CAVPO);_contains_Interpro_domain(s)__IPR000407__Nucleoside_phosphatase_GDA1/CD39_
Solyc00g096460.1	0.079775	0.805255	0.869315	AT4G08310_protein_(Fragment)_(AHRD_V1_***-_B9DFL6_ARATH)
Solyc00g097260.1	NA	NA	NA	Unknown_Protein_(AHRD_V1)
Solyc00g097760.1	NA	NA	NA	Ulp1_protease_family_C-terminal_catalytic_domain_containing_protein_(AHRD_V1_*-*-_Q60D46_SOLDE)
Solyc00g097960.1	1.15441	0.017453	0.040604	Unknown_Protein_(AHRD_V1)
Solyc00g098560.2	0.716782	8.20744e-11	5.98604e-10	GDSL_esterase/lipase_At5g03980_(AHRD_V1_****_GDL74_ARATH);_contains_Interpro_domain(s)__IPR001087__Lipase,_GDSL_
Solyc00g099160.1	NA	NA	NA	Unknown_Protein_(AHRD_V1)
Solyc00g099460.1	NA	NA	NA	Unknown_Protein_(AHRD_V1)
Solyc00g099470.1	NA	NA	NA	Predicted_CDS_Pa_2_8820_(AHRD_V1_*-*-_B2B6U4_PODAN)
Solyc00g099570.1	NA	NA	NA	Oligoendopeptidase_F_homolog_(AHRD_V1_***-_Q2W3E3_MAGSA)
Solyc00g099580.1	0.110858	0.818247	NA	Gamma-glutamyltranspeptidase_(AHRD_V1_***-_D4Z6K6_SPHJU);_contains_Interpro_domain(s)__IPR000101__Gamma-glutamyltranspeptidase_
Solyc00g099880.1	NA	NA	NA	Unknown_Protein_(AHRD_V1)
Solyc00g100880.2	NA	NA	NA	GTP_binding_protein_(AHRD_V1_**--_B6TE93_MAIZE);_contains_Interpro_domain(s)__IPR007612__Protein_of_unknown_function_DUF567_
Solyc00g101700.1	NA	NA	NA	Protein_kinase_(AHRD_V1_***-_C4Q4E0_SCHMA);_contains_Interpro_domain(s)__IPR002290__Serine/threonine_protein_kinase_
Solyc00g102000.1	NA	NA	NA	Unknown_Protein_(AHRD_V1)
Solyc00g102400.2	0.195911	0.714682	NA	Cc-nbs-lrr,_resistance_protein
Solyc00g104200.1	NA	NA	NA	Nucleoid_occlusion_protein_(AHRD_V1_*---_NOC_BACLD);_contains_Interpro_domain(s)__IPR004437__ParB-like_partition_protein_
Solyc00g104210.1	NA	NA	NA	Possible_replication_protein_A_(AHRD_V1_***-_Q1N8B2_9SPHN)
Solyc00g104310.1	NA	NA	NA	Unknown_Protein_(AHRD_V1)
Solyc00g104320.1	NA	NA	NA	Unknown_Protein_(AHRD_V1)
Solyc00g104330.1	NA	NA	NA	Unknown_Protein_(AHRD_V1)
Solyc00g104630.1	NA	NA	NA	D-xylulose_kinase_(AHRD_V1_**--_D8I0Q8_AMYMU);_contains_Interpro_domain(s)__IPR000577__Carbohydrate_kinase,_FGGY_
Solyc00g104730.1	NA	NA	NA	Endopolygalacturonase_(Fragment)_(AHRD_V1_***-_B5UA15_9PEZI);_contains_Interpro_domain(s)__IPR000743__Glycoside_hydrolase,_family_28_
Solyc00g104740.1	NA	NA	NA	Essential_cytoplasmic_protein_Ctr86_(AHRD_V1_*---_C5JLT4_AJEDS)
Solyc00g104940.1	-0.421249	0.271723	NA	Bax_inhibitor-1_like_(AHRD_V1_***-_Q8LAY4_ARATH)
Solyc00g105340.1	NA	NA	NA	Genomic_DNA_chromosome_5_P1_clone_MRD20_(AHRD_V1_*-*-_Q9FH72_ARATH);_contains_Interpro_domain(s)__IPR001878__Zinc_finger,_CCHC-type_
Solyc00g105350.1	-0.426429	0.366736	NA	Mutator-like_transposase-like_(AHRD_V1_*---_Q9FH11_ARATH);_contains_Interpro_domain(s)__IPR004332__Transposase,_MuDR,_plant_
Solyc00g105750.1	NA	NA	NA	Mutator-like_transposase_(AHRD_V1_*---_Q94HK4_ORYSA);_contains_Interpro_domain(s)__IPR004332__Transposase,_MuDR,_plant_
Solyc00g106650.1	-0.212715	0.599191	0.709747	BZIP_transcription_factor_family_protein_expressed_(AHRD_V1_*---_Q2R8T2_ORYSJ)
Solyc00g107050.1	NA	NA	NA	Nuclear_transcription_factor_Y_subunit_C-1_(AHRD_V1_*-*-_B6SWV5_MAIZE);_contains_Interpro_domain(s)__IPR003958__Transcription_factor_CBF/NF-Y/archaeal_histone_
Solyc00g107550.1	NA	NA	NA	Unknown_Protein_(AHRD_V1)
Solyc00g108550.1	-0.786056	0.100211	NA	Unknown_Protein_(AHRD_V1)
Solyc00g109450.1	NA	NA	NA	Unknown_Protein_(AHRD_V1)
Solyc00g109850.1	NA	NA	NA	Unknown_Protein_(AHRD_V1)
Solyc00g109860.1	NA	NA	NA	Unknown_Protein_(AHRD_V1)
Solyc00g110060.1	NA	NA	NA	Unknown_Protein_(AHRD_V1)
Solyc00g110070.1	NA	NA	NA	C2H2_finger_domain-containing_protein_(AHRD_V1_***-_C5JWJ2_AJEDS);_contains_Interpro_domain(s)__IPR007087__Zinc_finger,_C2H2-type_
Solyc00g110370.1	NA	NA	NA	Unknown_Protein_(AHRD_V1);_contains_Interpro_domain(s)__IPR012287__Homeodomain-related_
Solyc00g110870.2	0.447488	0.429131	0.559651	Receptor_like_kinase,_RLK
Solyc00g111170.1	NA	NA	NA	Unknown_Protein_(AHRD_V1);_contains_Interpro_domain(s)__IPR013699__Signal_recognition_particle,_SRP72_subunit,_RNA-binding_
Solyc00g111270.1	NA	NA	NA	Unknown_Protein_(AHRD_V1)
Solyc00g111370.1	NA	NA	NA	Unknown_Protein_(AHRD_V1)
Solyc00g111770.1	NA	NA	NA	Unknown_Protein_(AHRD_V1)
Solyc00g111780.1	NA	NA	NA	Unknown_Protein_(AHRD_V1)
Solyc00g112180.1	NA	NA	NA	Unknown_Protein_(AHRD_V1)
Solyc00g112190.2	NA	NA	NA	Unknown_Protein_(AHRD_V1)
Solyc00g112490.1	NA	NA	NA	Hemagglutinin-related_autotransporter_protein_(AHRD_V1_**--_B5SEL8_RALSO);_contains_Interpro_domain(s)__IPR008009__Putative_Ig_
Solyc00g112500.1	NA	NA	NA	Outer_membrane_autotransporter_barrel_domain_protein_(AHRD_V1_*-*-_B2U759_RALPJ);_contains_Interpro_domain(s)__IPR005546__Autotransporter_beta-domain_
Solyc00g112600.1	NA	NA	NA	Sugar_transport_protein_2_(AHRD_V1_**--_D7KH13_ARALY);_contains_Interpro_domain(s)__IPR005828__General_substrate_transporter_
Solyc00g112700.1	NA	NA	NA	Unknown_Protein_(AHRD_V1)
Solyc00g112710.1	NA	NA	NA	Unknown_Protein_(AHRD_V1)
Solyc00g112810.1	NA	NA	NA	V-type_H(+)-translocating_pyrophosphatase_(AHRD_V1_***-_Q1GRI8_SPHAL);_contains_Interpro_domain(s)__IPR004131__Inorganic_H+_pyrophosphatase_
Solyc00g112820.1	NA	NA	NA	Unknown_Protein_(AHRD_V1)
Solyc00g112830.1	NA	NA	NA	Short-chain_dehydrogenase/reductase_SDR_(AHRD_V1_***-_Q1GWK3_SPHAL);_contains_Interpro_domain(s)__IPR002347__Glucose/ribitol_dehydrogenase_
Solyc00g112930.2	0.15883	0.535404	NA	Alpha-N-acetylglucosaminidase_(AHRD_V1_***-_Q9ZR45_TOBAC);_contains_Interpro_domain(s)__IPR007781__Alpha-N-acetylglucosaminidase_
Solyc00g113230.1	NA	NA	NA	Unknown_Protein_(AHRD_V1)
Solyc00g113330.1	NA	NA	NA	Unknown_Protein_(AHRD_V1)
Solyc00g113730.1	NA	NA	NA	Type_VI_secretion_lipoprotein_VC_A0113_family_(AHRD_V1_***-_C6M5G3_NEISI);_contains_Interpro_domain(s)__IPR017734__Type_VI_secretion_system,_lipoprotein_VCA0113_
Solyc00g113740.1	NA	NA	NA	Unknown_Protein_(AHRD_V1)
Solyc00g113750.1	NA	NA	NA	ImcF_domain_protein_(AHRD_V1_***-_B1FM48_9BURK);_contains_Interpro_domain(s)__IPR010623__Protein_of_unknown_function_DUF1215_
Solyc00g114550.1	NA	NA	NA	At1g32160/F3C3_6_(AHRD_V1_***-_Q9FVR1_ARATH);_contains_Interpro_domain(s)__IPR008479__Protein_of_unknown_function_DUF760_
Solyc00g116150.1	NA	NA	NA	Unknown_Protein_(AHRD_V1)
Solyc00g117450.2	0.15883	0.535404	NA	Short_internode_related_sequence_5_(AHRD_V1_**--_D2KC76_BRARP);_contains_Interpro_domain(s)__IPR006510__Zinc_finger,_Lateral_Root_Primordium_type_1_
Solyc00g117650.1	NA	NA	NA	RabGAP/TBC_domain-containing_protein_(AHRD_V1_*-*-_D7LD25_ARALY)
Solyc00g118680.2	-0.295787	0.506387	NA	Unknown_Protein_(AHRD_V1)
Solyc00g118690.1	-0.263465	0.562373	0.678838	NADH-ubiquinone_oxidoreductase_chain_1_(AHRD_V1_***-_Q5MA12_TOBAC);_contains_Interpro_domain(s)__IPR001694__NADH:ubiquinone_oxidoreductase,_subunit_1_
Solyc00g120120.1	NA	NA	NA	Unknown_Protein_(AHRD_V1)
Solyc00g120820.1	NA	NA	NA	L-fucose_H+_symporter_permease_(AHRD_V1_***-_D7W1Q0_9FLAO);_contains_Interpro_domain(s)__IPR016196__Major_facilitator_superfamily,_general_substrate_transporter_
Solyc00g120830.1	NA	NA	NA	Xylose_isomerase_domain_protein_TIM_barrel_(AHRD_V1_***-_A5FCK9_FLAJ1);_contains_Interpro_domain(s)__IPR012307__Xylose_isomerase-type_TIM_barrel_
Solyc00g120930.1	NA	NA	NA	Calmodulin_(AHRD_V1_***-_B6UHC3_MAIZE);_contains_Interpro_domain(s)__IPR003299__Flagellar_calcium-binding_protein_(calflagin)_
Solyc00g121230.1	NA	NA	NA	Cation/multidrug_efflux_system_mebrane-fusion_component_(AHRD_V1_*-*-_Q0K5F0_RALEH)
Solyc00g121730.1	0.124972	0.760342	NA	&aposchromo&apos_domain_containing_protein_(AHRD_V1_*---_Q6L3Q3_SOLDE);_contains_Interpro_domain(s)__IPR005162__Retrotransposon_gag_protein_
Solyc00g122530.1	NA	NA	NA	Calcium/proton_antiporter_(AHRD_V1_***-_D5V937_MORCR);_contains_Interpro_domain(s)__IPR004837__Sodium/calcium_exchanger_membrane_region_
Solyc00g123030.1	NA	NA	NA	Unknown_Protein_(AHRD_V1)
Solyc00g123040.1	NA	NA	NA	Unknown_Protein_(AHRD_V1)
Solyc00g123240.1	NA	NA	NA	Unknown_Protein_(AHRD_V1)
Solyc00g124840.1	NA	NA	NA	P2_family_phage_major_capsid_protein_(AHRD_V1_***-_A4PE30_9CAUD);_contains_Interpro_domain(s)__IPR006441__Phage_major_capsid_protein,_P2_
Solyc00g124850.1	NA	NA	NA	Phage_capsid_scaffolding_protein_(AHRD_V1_-**-_A4PE29_9CAUD);_contains_Interpro_domain(s)__IPR009228__Phage_capsid_scaffolding_
Solyc00g124860.1	NA	NA	NA	Terminase_ATPase_subunit_(AHRD_V1_***-_B5F2Y1_SALA4);_contains_Interpro_domain(s)__IPR004921__Terminase-like_
Solyc00g125260.1	NA	NA	NA	CoA-binding_domain_protein_(AHRD_V1_*-*-_C5D1E0_VARPS)
Solyc00g125270.1	NA	NA	NA	Intracellular_protease_PfpI_family_(AHRD_V1_*---_D2M9T3_RHOPA);_contains_Interpro_domain(s)__IPR002818__ThiJ/PfpI_
Solyc00g125580.1	NA	NA	NA	Ulp1_protease_family_C-terminal_catalytic_domain_containing_protein_(AHRD_V1_***-_Q60D46_SOLDE);_contains_Interpro_domain(s)__IPR003653__Peptidase_C48,_SUMO/Sentrin/Ubl1_
Solyc00g125980.1	-0.186578	0.713841	0.801437	NADH-ubiquinone_oxidoreductase_chain_2_(AHRD_V1_***-_NU2M_BETVU)
Solyc00g125990.1	-0.582987	0.292802	0.421357	NADH-quinone_oxidoreductase_subunit_N_(AHRD_V1_***-_B1LUM3_METRJ);_contains_Interpro_domain(s)__IPR001750__NADH:ubiquinone/plastoquinone_oxidoreductase_
Solyc00g126000.1	-0.524629	0.272102	0.398517	NADH-ubiquinone_oxidoreductase_chain_2_(AHRD_V1_***-_NU2M_BETVU)
Solyc00g126010.1	-0.274009	0.58113	0.694325	Uncharacterized_mitochondrial_protein_AtMg01330_(AHRD_V1_***-_M1330_ARATH)
Solyc00g126420.1	NA	NA	NA	Unknown_Protein_(AHRD_V1)
Solyc00g126430.1	NA	NA	NA	Methylthioadenosine_phosphorylase_(AHRD_V1_***-_B9NPM0_9RHOB);_contains_Interpro_domain(s)__IPR010044__Methylthioadenosine_phosphorylase_
Solyc00g126440.1	NA	NA	NA	Unknown_Protein_(AHRD_V1)
Solyc00g127540.1	NA	NA	NA	Ribonucleoside-diphosphate_reductase_(AHRD_V1_***-_Q46X33_RALEJ)
Solyc00g127550.1	NA	NA	NA	Ribonucleoside-diphosphate_reductase_(AHRD_V1_***-_Q1LIR6_RALME);_contains_Interpro_domain(s)__IPR000788__Ribonucleotide_reductase_large_subunit,_C-terminal_
Solyc00g127560.1	NA	NA	NA	Ribonucleoside-diphosphate_reductase_(AHRD_V1_****_Q1LIR6_RALME);_contains_Interpro_domain(s)__IPR000788__Ribonucleotide_reductase_large_subunit,_C-terminal_
Solyc00g127660.2	-0.0753417	0.575691	0.689728	Unknown_Protein_(AHRD_V1)
Solyc00g127670.1	0.916982	0.000663204	0.00217776	Membrane_protein_(AHRD_V1_***-_B6TDF9_MAIZE)
Solyc00g127870.2	-0.36497	0.398016	0.528768	Phosphatidylinositol_N-acetylglucosaminyltransferase_subunit_P_(AHRD_V1_***-_B6TUG3_MAIZE);_contains_Interpro_domain(s)__IPR013717__PIG-P_
Solyc00g128870.2	0.0770253	0.555008	0.672633	Nudix_hydrolase_1_(AHRD_V1_***-_A6ANR4_VIBHA);_contains_Interpro_domain(s)__IPR000086__NUDIX_hydrolase_domain_
Solyc00g129670.1	NA	NA	NA	Unknown_Protein_(AHRD_V1)
Solyc00g129680.1	NA	NA	NA	Unknown_Protein_(AHRD_V1)
Solyc00g129880.1	NA	NA	NA	Unknown_Protein_(AHRD_V1)
Solyc00g129980.1	NA	NA	NA	Unknown_Protein_(AHRD_V1)
Solyc00g130180.1	NA	NA	NA	Hypothetical_membrane_spanning_protein_(AHRD_V1_**--_Q0K8K0_RALEH);_contains_Interpro_domain(s)__IPR003741__Protein_of_unknown_function_DUF162_
Solyc00g130190.1	NA	NA	NA	Nicotinate_phosphoribosyltransferase_(AHRD_V1_*-*-_Q46YY6_RALEJ);_contains_Interpro_domain(s)__IPR007229__Nicotinate_phosphoribosyltransferase-related_
Solyc00g130290.1	NA	NA	NA	Urea_ABC_transporter_permease_protein_UrtB_(AHRD_V1_***-_D5NHV3_9BURK);_contains_Interpro_domain(s)__IPR017779__ABC_transporter,_urea,_permease_protein,_UrtB_
Solyc00g130690.1	NA	NA	NA	Membrane_protein_involved_in_aromatic_hydrocarbon_degradation_(AHRD_V1_**--_C6Y1W8_PEDHD)
Solyc00g130700.1	NA	NA	NA	Unknown_Protein_(AHRD_V1)
Solyc00g130800.1	NA	NA	NA	Peptidase_C14_caspase_catalytic_subunit_p20_(AHRD_V1_***-_A0LDB9_MAGSM);_contains_Interpro_domain(s)__IPR011600__Peptidase_C14,_caspase_catalytic_
Solyc00g130810.1	NA	NA	NA	Cationic_outer_membrane_protein_OmpH_(AHRD_V1_***-_A3HY36_9BACT);_contains_Interpro_domain(s)__IPR005632__Outer_membrane_chaperone_Skp_(OmpH)_
Solyc00g131610.1	NA	NA	NA	Disease_resistance_response_(AHRD_V1_***-_D7KM73_ARALY);_contains_Interpro_domain(s)__IPR004265__Plant_disease_resistance_response_protein_
Solyc00g131710.1	0.378614	0.418743	NA	Pol_polyprotein_(AHRD_V1_*-*-_POL_MLVFP);_contains_Interpro_domain(s)__IPR001584__Integrase,_catalytic_core_
Solyc00g133110.1	NA	NA	NA	Peptidase_M14_carboxypeptidase_A_(AHRD_V1_*-*-_B4SIH8_STRM5)
Solyc00g133710.1	NA	NA	NA	Unknown_Protein_(AHRD_V1)
Solyc00g133720.1	NA	NA	NA	Unknown_Protein_(AHRD_V1)
Solyc00g134620.1	0.15883	0.535404	NA	Transferase_family_protein_(AHRD_V1_**-*_D7KID7_ARALY);_contains_Interpro_domain(s)__IPR003480__Transferase_
Solyc00g134820.1	NA	NA	NA	Type_IV_prepilin_leader_peptidase_(AHRD_V1_***-_B9CJS1_9BURK);_contains_Interpro_domain(s)__IPR010627__Peptidase_A24A,_N-terminal_
Solyc00g134830.1	NA	NA	NA	Dephospho-CoA_kinase_(AHRD_V1_*-*-_Q1LIP3_RALME);_contains_Interpro_domain(s)__IPR009777__Protein_of_unknown_function_DUF1342_
Solyc00g134840.1	NA	NA	NA	Oligopeptide_transporter_OPT_family_(AHRD_V1_***-_C6BH59_RALP1);_contains_Interpro_domain(s)__IPR004813__Oligopeptide_transporter_OPT_superfamily_
Solyc00g135040.1	NA	NA	NA	Transcriptional_regulator_ArsR_family_(AHRD_V1_*-*-_D7I5V9_PSESS);_contains_Interpro_domain(s)__IPR001845__Bacterial_regulatory_protein,_ArsR_
Solyc00g135050.1	NA	NA	NA	Transcriptional_regulator_LysR_family_(AHRD_V1_***-_Q4KIS4_PSEF5);_contains_Interpro_domain(s)__IPR000847__Bacterial_regulatory_protein,_LysR_
Solyc00g135060.1	NA	NA	NA	Zinc-binding_alcohol_dehydrogenase_(AHRD_V1_***-_D7I5W1_PSESS);_contains_Interpro_domain(s)__IPR014182__Alcohol_dehydrogenase,_zinc-binding_type_1_
Solyc00g135260.1	0.15883	0.535404	NA	Transferase_family_protein_(AHRD_V1_****_D7KID7_ARALY);_contains_Interpro_domain(s)__IPR003480__Transferase_
Solyc00g136260.1	-1.14111	3.30625e-12	2.64297e-11	Ring_H2_finger_protein_(AHRD_V1_*-*-_D9ZHD8_HYPPE);_contains_Interpro_domain(s)__IPR018957__Zinc_finger,_C3HC4_RING-type_
Solyc00g136560.2	-0.963955	5.35696e-08	3.03732e-07	Undecaprenyl_pyrophosphate_synthase_(AHRD_V1_*-*-_D8G636_9CYAN);_contains_Interpro_domain(s)__IPR001441__Di-trans-poly-cis-decaprenylcistransferase-like_
Solyc00g138060.2	NA	NA	NA	2-oxoglutarate-dependent_dioxygenase_(AHRD_V1_****_B9GL08_POPTR);_contains_Interpro_domain(s)__IPR005123__Oxoglutarate_and_iron-dependent_oxygenase_
Solyc00g139760.1	-0.167618	0.517602	NA	Filamentous_hemagglutinin_family_outer_membrane_protein_(AHRD_V1_**--_C6BQ18_RALP1);_contains_Interpro_domain(s)__IPR012334__Pectin_lyase_fold_
Solyc00g140060.2	0.10297	0.24484	0.367731	Tripeptidyl_peptidase_II_(AHRD_V1_***-_Q5VZU9_HUMAN);_contains_Interpro_domain(s)__IPR015500__Peptidase_S8,_subtilisin-related_
Solyc00g141360.1	NA	NA	NA	Lrr,__resistance_protein_fragment
Solyc00g141560.1	NA	NA	NA	Unknown_Protein_(AHRD_V1);_contains_Interpro_domain(s)__IPR016027__Nucleic_acid-binding,_OB-fold-like_
Solyc00g142160.1	-0.341803	0.333296	NA	Unknown_Protein_(AHRD_V1)
Solyc00g142170.2	-1.0034	0.0663673	NA	RNA-dependent_RNA_polymerase_(AHRD_V1_*-*-_Q18L78_9VIRU);_contains_Interpro_domain(s)__IPR008686__RNA-dependent_RNA_polymerase,_mitoviral_
Solyc00g143770.1	-0.169827	0.493193	0.618622	Unknown_Protein_(AHRD_V1)
Solyc00g144470.1	0.00142964	0.997838	0.998399	Serine/threonine-protein_phosphatase_7_long_form_homolog_(AHRD_V1_**--_PPP7L_ARATH);_contains_Interpro_domain(s)__IPR019557__Aminotransferase-like,_plant_mobile_domain_
Solyc00g145170.1	NA	NA	NA	Proteinase_inhibitor_II_(AHRD_V1_***-_Q3S483_SOLTU);_contains_Interpro_domain(s)__IPR003465__Proteinase_inhibitor_I20,_Pin2_
Solyc00g147570.2	NA	NA	NA	Gelsolin_(Fragment)_(AHRD_V1_**--_C0PU67_SALSA);_contains_Interpro_domain(s)__IPR007122__Gelsolin_
Solyc00g147770.1	0.331509	0.305866	0.435984	HAT_family_dimerisation_domain_containing_protein_(AHRD_V1_***-_Q2QPA8_ORYSJ);_contains_Interpro_domain(s)__IPR008906__HAT_dimerisation_
Solyc00g149970.2	NA	NA	NA	Pho1-like_protein_(AHRD_V1_***-_B9HKS4_POPTR);_contains_Interpro_domain(s)__IPR004331__SPX,_N-terminal_
Solyc00g153680.1	0.589067	0.161558	0.264455	Serine/threonine_protein_kinase_(AHRD_V1_*-*-_D0NNA3_PHYIN);_contains_Interpro_domain(s)__IPR002290__Serine/threonine_protein_kinase_
Solyc00g153980.1	NA	NA	NA	Unknown_Protein_(AHRD_V1)
Solyc00g154480.1	NA	NA	NA	Cellulose_synthase-like_protein_E1_(AHRD_V1_*-*-_CSLE1_ARATH);_contains_Interpro_domain(s)__IPR005630__Terpene_synthase,_metal-binding_domain_
Solyc00g154980.1	NA	NA	NA	Ethylene_insensitive_3_class_transcription_factor_(AHRD_V1_****_D5L144_MALDO);_contains_Interpro_domain(s)__IPR006957__Ethylene_insensitive_3_
Solyc00g156980.2	NA	NA	NA	Choline_dehydrogenase_(AHRD_V1_**--_A5L8M4_9GAMM);_contains_Interpro_domain(s)__IPR008671__Lycopene_beta_and_epsilon_cyclase_
Solyc00g157080.1	NA	NA	NA	Pto_kinase_interactor-like_protein_(AHRD_V1_*-*-_Q9LXA4_ARATH)
Solyc00g157180.2	0.925091	1.69587e-43	4.10049e-42	cDNA_clone_J033046E14_full_insert_sequence_(AHRD_V1_*---_B7EM90_ORYSJ)
Solyc00g160780.2	NA	NA	NA	Unknown_Protein_(AHRD_V1)
Solyc00g163580.1	NA	NA	NA	O-methyltransferase_(AHRD_V1_***-_A5HK00_VITVI);_contains_Interpro_domain(s)__IPR001077__O-methyltransferase,_family_2_
Solyc00g164580.1	0.157823	0.536879	NA	Unknown_Protein_(AHRD_V1)
Solyc00g164680.1	-0.374884	8.15884e-05	0.000314473	ABC_transporter_G_family_member_11_(AHRD_V1_***-_AB11G_ARATH);_contains_Interpro_domain(s)__IPR013525__ABC-2_type_transporter_
Solyc00g165080.1	NA	NA	NA	Unknown_Protein_(AHRD_V1)
Solyc00g165090.1	NA	NA	NA	Unknown_Protein_(AHRD_V1)
Solyc00g165190.1	NA	NA	NA	Unknown_Protein_(AHRD_V1)
Solyc00g166190.1	-0.167618	0.517602	NA	Unknown_Protein_(AHRD_V1)
Solyc00g166490.1	NA	NA	NA	Ulp1_protease_family_C-terminal_catalytic_domain_containing_protein_(AHRD_V1_*-*-_Q60D46_SOLDE)
Solyc00g166690.1	NA	NA	NA	Unknown_Protein_(AHRD_V1)
Solyc00g167290.1	NA	NA	NA	Single-stranded-DNA-specific_exonuclease_RecJ_(AHRD_V1_***-_A1ZYM3_9BACT);_contains_Interpro_domain(s)__IPR003156__Phosphoesterase,_DHHA1_
Solyc00g167300.1	NA	NA	NA	GH3_auxin-responsive_promoter_(AHRD_V1_***-_C6XU83_PEDHD)
Solyc00g167800.1	NA	NA	NA	Unknown_Protein_(AHRD_V1)
Solyc00g168200.1	0.894361	0.0343081	0.0726929	Unknown_Protein_(AHRD_V1)
Solyc00g170200.1	0.281692	0.392157	NA	Hydrolase_alpha/beta_fold_family_protein_(AHRD_V1_***-_D7L528_ARALY)
Solyc00g170210.2	0.0218286	0.933648	0.958075	Unknown_Protein_(AHRD_V1)
Solyc00g170510.1	NA	NA	NA	Pectinesterase_(AHRD_V1_****_B7SIX2_9CONI);_contains_Interpro_domain(s)__IPR000070__Pectinesterase,_catalytic_
Solyc00g171710.1	NA	NA	NA	Unknown_Protein_(AHRD_V1);_contains_Interpro_domain(s)__IPR017451__F-box_associated_type_1_
Solyc00g171810.2	0.492294	0.23506	0.355993	ATP_synthase_subunit_a_(AHRD_V1_***-_Q45KQ5_CAPAN);_contains_Interpro_domain(s)__IPR000568__ATPase,_F0_complex,_subunit_A_
Solyc00g172410.1	NA	NA	NA	DNA_binding_protein-like_(AHRD_V1_*---_Q6Z4I5_ORYSJ);_contains_Interpro_domain(s)__IPR012340__Nucleic_acid-binding,_OB-fold_
Solyc00g173430.1	NA	NA	NA	Nucleic_acid_binding_protein_(AHRD_V1_**--_B6TJ76_MAIZE)
Solyc00g174330.2	-1.70774	0.0023101	0.00673742	Pathogenesis_related_protein_PR-1_(AHRD_V1_***-_Q9SC15_SOLTU);_contains_Interpro_domain(s)__IPR001283__Allergen_V5/Tpx-1_related_
Solyc00g174340.1	-4.20352	2.31559e-31	4.14413e-30	Pathogenesis-related_protein_1b_(AHRD_V1_***-_Q941G6_SOLTU);_contains_Interpro_domain(s)__IPR018244__Allergen_V5/Tpx-1_related,_conserved_site_
Solyc00g175240.1	NA	NA	NA	Ulp1_protease_family_C-terminal_catalytic_domain_containing_protein_(AHRD_V1_*-*-_Q60D46_SOLDE);_contains_Interpro_domain(s)__IPR003653__Peptidase_C48,_SUMO/Sentrin/Ubl1_
Solyc00g178340.1	NA	NA	NA	Branched-chain-amino-acid_aminotransferase_(AHRD_V1_***-_Q94CF8_CAPAN);_contains_Interpro_domain(s)__IPR005786__Branched-chain_amino_acid_aminotransferase_II_
Solyc00g179240.1	0.15883	0.535404	NA	MADS-box_transcription_factor_(AHRD_V1_***-_Q1EMR8_PLAMJ);_contains_Interpro_domain(s)__IPR002100__Transcription_factor,_MADS-box_
Solyc00g179640.1	NA	NA	NA	Unknown_Protein_(AHRD_V1)
Solyc00g179840.1	NA	NA	NA	Unknown_Protein_(AHRD_V1)
Solyc00g180440.1	NA	NA	NA	50S_ribosomal_protein_L20_chloroplastic_(AHRD_V1_***-_D3WBC1_9BORA);_contains_Interpro_domain(s)__IPR005813__Ribosomal_protein_L20_
Solyc00g180840.1	-0.164752	0.521563	NA	Unknown_Protein_(AHRD_V1)
Solyc00g181240.1	NA	NA	NA	Unknown_Protein_(AHRD_V1)
Solyc00g181250.2	0.12993	0.741231	NA	Unknown_Protein_(AHRD_V1)
Solyc00g183050.1	-0.68046	0.161612	0.264499	FYVE_zinc_finger_containing_protein_(AHRD_V1_**--_Q6ASX1_ORYSJ)
Solyc00g183550.1	NA	NA	NA	Unknown_Protein_(AHRD_V1)
Solyc00g184350.2	-0.49069	0.0681739	0.130638	Genomic_DNA_chromosome_5_P1_clone_MJJ3_(AHRD_V1_***-_Q9FFK6_ARATH)
Solyc00g185750.1	NA	NA	NA	Dual_specificity_phosphatase_(AHRD_V1_****_Q2UGE9_ASPOR);_contains_Interpro_domain(s)__IPR020422__Dual_specificity_phosphatase,_subgroup,_catalytic_domain_
Solyc00g185850.1	NA	NA	NA	Histone-lysine_N-methyltransferase,_H3_lysine-9_specific_SUVH6_(AHRD_V1_***-_SUVH6_ARATH)
Solyc00g186050.1	0.137368	0.652086	0.75321	Unknown_Protein_(AHRD_V1)
Solyc00g187050.2	0.15883	0.535404	NA	Leucyl_aminopeptidase_(AHRD_V1_***-_D7DWG6_NOSA0);_contains_Interpro_domain(s)__IPR011356__Peptidase_M17,_leucyl_aminopeptidase_
Solyc00g188250.1	NA	NA	NA	Mutator-like_transposase-like_protein_(AHRD_V1_***-_Q9FI74_ARATH)
Solyc00g188750.1	NA	NA	NA	Unknown_Protein_(AHRD_V1)
Solyc00g188850.2	NA	NA	NA	Glycosyltransferase_CAZy_family_GT90_(Fragment)_(AHRD_V1_**--_D8R0N7_SELML);_contains_Interpro_domain(s)__IPR008539__Protein_of_unknown_function_DUF821,_CAP10-like_
Solyc00g192150.2	NA	NA	NA	Mutator-like_transposase_(AHRD_V1_***-_Q9FW81_ORYSJ);_contains_Interpro_domain(s)__IPR018289__MULE_transposase,_conserved_domain_
Solyc00g195350.1	NA	NA	NA	Serine/threonine-protein_phosphatase_7_long_form_homolog_(AHRD_V1_***-_PPP7L_ARATH);_contains_Interpro_domain(s)__IPR019557__Aminotransferase-like,_plant_mobile_domain_
Solyc00g195360.1	NA	NA	NA	Serine/threonine-protein_phosphatase_7_long_form_homolog_(AHRD_V1_**--_PPP7L_ARATH);_contains_Interpro_domain(s)__IPR019557__Aminotransferase-like,_plant_mobile_domain_
Solyc00g196060.2	-0.187303	0.0165071	0.0386423	Auxin_response_factor_6_(AHRD_V1_***-_E0AD21_SOLLC);_contains_Interpro_domain(s)__IPR010525__Auxin_response_factor_
Solyc00g196460.1	NA	NA	NA	Unknown_Protein_(AHRD_V1)
Solyc00g198360.1	NA	NA	NA	Zinc_finger_CCCH_domain-containing_protein_30_(AHRD_V1_*-*-_C3H30_ORYSJ);_contains_Interpro_domain(s)__IPR000571__Zinc_finger,_CCCH-type_
Solyc00g199960.1	NA	NA	NA	Unknown_Protein_(AHRD_V1)
Solyc00g201060.1	NA	NA	NA	Unknown_Protein_(AHRD_V1)
Solyc00g201160.2	0.496417	0.00302269	0.00857657	Receptor_protein_kinase_(AHRD_V1_****_Q40096_IPOTF);_contains_Interpro_domain(s)__IPR002290__Serine/threonine_protein_kinase_
Solyc00g201460.1	NA	NA	NA	Ulp1_protease_family_C-terminal_catalytic_domain_containing_protein_(AHRD_V1_*-*-_Q60D46_SOLDE)
Solyc00g201760.1	NA	NA	NA	Unknown_Protein_(AHRD_V1)
Solyc00g202560.1	NA	NA	NA	Beta-1_3-glucanase_(AHRD_V1_***-_Q8S2G6_ORYSJ);_contains_Interpro_domain(s)__IPR000490__Glycoside_hydrolase,_family_17_
Solyc00g203660.1	NA	NA	NA	Ribulose_bisphosphate_carboxylase_large_chain_(Fragment)_(AHRD_V1_***-_C9WX59_9GENT);_contains_Interpro_domain(s)__IPR000685__Ribulose_bisphosphate_carboxylase,_large_subunit,_C-terminal_
Solyc00g206460.1	2.70136	2.13641e-11	1.6204e-10	Os06g0220000_protein_(Fragment)_(AHRD_V1_**--_Q0DDJ2_ORYSJ);_contains_Interpro_domain(s)__IPR006766__Phosphate-induced_protein_1_conserved_region_
Solyc00g207960.1	1.23823	0.0235212	0.0527877	Unknown_Protein_(AHRD_V1);_contains_Interpro_domain(s)__IPR012287__Homeodomain-related_
Solyc00g209460.1	-0.426217	0.419662	0.550349	GDSL_esterase/lipase_At1g71691_(AHRD_V1_***-_GDL29_ARATH);_contains_Interpro_domain(s)__IPR001087__Lipase,_GDSL_
Solyc00g209560.1	NA	NA	NA	Ulp1_protease_family_C-terminal_catalytic_domain_containing_protein_(AHRD_V1_*-*-_Q60D46_SOLDE)
Solyc00g210860.1	NA	NA	NA	Unknown_Protein_(AHRD_V1)
Solyc00g212260.1	NA	NA	NA	GH3_family_protein_(AHRD_V1_*-*-_B9GQG9_POPTR);_contains_Interpro_domain(s)__IPR004993__GH3_auxin-responsive_promoter_
Solyc00g213960.1	NA	NA	NA	Unknown_Protein_(AHRD_V1)
Solyc00g215560.1	-0.293232	0.600092	0.710471	Unknown_Protein_(AHRD_V1)
Solyc00g217560.1	NA	NA	NA	Transcription_factor_CYCLOIDEA_(Fragment)_(AHRD_V1_*-*-_CYCLD_ANTML);_contains_Interpro_domain(s)__IPR005333__Transcription_factor,_TCP_
Solyc00g217960.1	-0.181611	0.0960263	0.17317	Ring_H2_finger_protein_(AHRD_V1_*-*-_D9ZHD8_HYPPE);_contains_Interpro_domain(s)__IPR018957__Zinc_finger,_C3HC4_RING-type_
Solyc00g218560.1	0.677534	0.0498482	0.0999365	Unknown_Protein_(AHRD_V1)
Solyc00g220360.1	NA	NA	NA	Unknown_Protein_(AHRD_V1)
Solyc00g222060.1	NA	NA	NA	Unknown_Protein_(AHRD_V1)
Solyc00g222460.1	NA	NA	NA	Gag-Pol_polyprotein_(AHRD_V1_***-_B8YLY4_MEDTR)
Solyc00g226760.1	NA	NA	NA	Steroid_sulfotransferase_3_(AHRD_V1_****_O82410_BRANA);_contains_Interpro_domain(s)__IPR000863__Sulfotransferase_
Solyc00g227860.1	-0.369852	0.441292	0.571322	UDP-glucosyltransferase_(AHRD_V1_***-_B3VI56_STERE);_contains_Interpro_domain(s)__IPR002213__UDP-glucuronosyl/UDP-glucosyltransferase_
Solyc00g227960.1	NA	NA	NA	Sulfotransferase_family_protein_(AHRD_V1_****_D7LQL2_ARALY);_contains_Interpro_domain(s)__IPR000863__Sulfotransferase_
Solyc00g228260.1	NA	NA	NA	Unknown_Protein_(AHRD_V1)
Solyc00g229260.1	NA	NA	NA	TdcA1-ORF2_protein_(Fragment)_(AHRD_V1_*---_Q948N9_DAUCA)
Solyc00g230060.1	0.625588	0.225258	NA	RNase_H_family_protein_(AHRD_V1_***-_Q0KIQ6_SOLDE);_contains_Interpro_domain(s)__IPR012337__Polynucleotidyl_transferase,_ribonuclease_H_fold_
Solyc00g230070.1	NA	NA	NA	Photosystem_II_CP43_chlorophyll_apoprotein_(AHRD_V1_***-_D1L8N4_BRANA);_contains_Interpro_domain(s)__IPR000932__Photosystem_antenna_protein-like_
Solyc00g230080.1	-0.163889	0.522763	NA	Photosystem_II_D2_protein_(AHRD_V1_***-_D0FXW8_DUNSA);_contains_Interpro_domain(s)__IPR000484__Photosynthetic_reaction_centre,_L/M_
Solyc00g230280.1	NA	NA	NA	Unknown_Protein_(AHRD_V1)
Solyc00g231680.1	NA	NA	NA	Mannan_endo-1_4-beta-mannosidase_(AHRD_V1_***-_A8FDC6_BACP2);_contains_Interpro_domain(s)__IPR001547__Glycoside_hydrolase,_family_5_
Solyc00g231780.1	-0.157842	0.762497	NA	NAD(P)H-quinone_oxidoreductase_subunit_I_chloroplastic_(AHRD_V1_*-*-_D3WFI2_TROAR);_contains_Interpro_domain(s)__IPR009051__Alpha-helical_ferredoxin_
Solyc00g233480.1	NA	NA	NA	ABC_transporter-like_protein_(AHRD_V1_*-*-_Q6K376_ORYSJ)
Solyc00g237680.1	NA	NA	NA	Unknown_Protein_(AHRD_V1)
Solyc00g240580.1	NA	NA	NA	Unknown_Protein_(AHRD_V1)
Solyc00g244280.1	-0.542651	0.338209	0.469166	Unknown_Protein_(AHRD_V1)
Solyc00g244290.1	0.434061	0.244292	0.366991	NADH_dehydrogenase_subunit_II_(Fragment)_(AHRD_V1_*-*-_O79467_SOLTU)
Solyc00g244300.1	-0.33543	0.50981	0.631965	Unknown_Protein_(AHRD_V1)
Solyc00g245200.1	NA	NA	NA	Photosystem_I_P700_chlorophyll_a_apoprotein_A1_(AHRD_V1_***-_D3WDZ5_9ROSA);_contains_Interpro_domain(s)__IPR001280__Photosystem_I_psaA_and_psaB_
Solyc00g246800.1	NA	NA	NA	Unknown_Protein_(AHRD_V1)
Solyc00g247300.2	1.70373	0.00112519	0.00352722	Cytochrome_P450
Solyc00g249200.1	NA	NA	NA	Ulp1_protease_family_C-terminal_catalytic_domain_containing_protein_(AHRD_V1_*-*-_Q60D46_SOLDE)
Solyc00g249900.2	0.15883	0.535404	NA	Adaptin_N_terminal_region_family_protein_expressed_(AHRD_V1_*-*-_Q10SS6_ORYSJ);_contains_Interpro_domain(s)__IPR002553__Clathrin/coatomer_adaptor,_adaptin-like,_N-terminal_
Solyc00g249910.1	NA	NA	NA	Adaptin_N_terminal_region_family_protein_expressed_(AHRD_V1_***-_Q10SS5_ORYSJ)
Solyc00g254110.1	NA	NA	NA	Unknown_Protein_(AHRD_V1)
Solyc00g254910.1	0.157823	0.536879	NA	Indole-3-acetic_acid-amido_synthetase_GH3.8_(AHRD_V1_*---_B6U4E2_MAIZE);_contains_Interpro_domain(s)__IPR004993__GH3_auxin-responsive_promoter_
Solyc00g255510.1	NA	NA	NA	Unknown_Protein_(AHRD_V1);_contains_Interpro_domain(s)__IPR003441__No_apical_meristem_(NAM)_protein_
Solyc00g256710.1	0.100422	0.640821	0.74463	Unknown_Protein_(AHRD_V1)
Solyc00g257110.2	-0.451579	0.419148	0.549844	H-ATPase_(AHRD_V1_****_Q8L6I3_ORYSJ);_contains_Interpro_domain(s)__IPR006534__ATPase,_P-type,_plasma-membrane_proton-efflux_
Solyc00g263210.1	NA	NA	NA	Unknown_Protein_(AHRD_V1)
Solyc00g265110.2	NA	NA	NA	RNA-binding_protein_Nova-1_(Fragment)_(AHRD_V1_*---_NOVA1_RAT);_contains_Interpro_domain(s)__IPR018111__K_Homology,_type_1,_subgroup_
Solyc00g265510.1	0.0851619	0.873127	NA	Unknown_Protein_(AHRD_V1)
Solyc00g266110.1	NA	NA	NA	Indole-3-acetic_acid-amido_synthetase_GH3.8_(AHRD_V1_**--_B6U4E2_MAIZE);_contains_Interpro_domain(s)__IPR004993__GH3_auxin-responsive_promoter_
Solyc00g268310.1	NA	NA	NA	Major_facilitator_superfamily_transporter_(AHRD_V1_*---_A2W2R0_9BURK);_contains_Interpro_domain(s)__IPR016196__Major_facilitator_superfamily,_general_substrate_transporter_
Solyc00g269810.1	NA	NA	NA	F-box_family_protein_(AHRD_V1_*-*-_D7LSF9_ARALY);_contains_Interpro_domain(s)__IPR001810__Cyclin-like_F-box_
Solyc00g270510.1	NA	NA	NA	Nuclear_transcription_factor_Y_subunit_B-6_(AHRD_V1_*-**_B6UH02_MAIZE);_contains_Interpro_domain(s)__IPR003957__Transcription_factor,_CBFA/NFYB,_DNA_topoisomerase_
Solyc00g272810.1	1.93581	1.85735e-05	7.88275e-05	N-acetyltransferase_(AHRD_V1_***-_B6SUK9_MAIZE);_contains_Interpro_domain(s)__IPR000182__GCN5-related_N-acetyltransferase_
Solyc00g273110.1	0.495121	0.00274921	0.00787797	Unknown_Protein_(AHRD_V1)
Solyc00g275310.1	NA	NA	NA	Unknown_Protein_(AHRD_V1);_contains_Interpro_domain(s)__IPR013101__Leucine-rich_repeat_2_
Solyc00g277510.1	NA	NA	NA	Photosystem_Q(B)_protein_(AHRD_V1_***-_Q95B48_PRUPE);_contains_Interpro_domain(s)__IPR000484__Photosynthetic_reaction_centre,_L/M_
Solyc00g278110.2	NA	NA	NA	CER1_(AHRD_V1_**--_B6TFH3_MAIZE)
Solyc00g280110.1	NA	NA	NA	Plant-specific_domain_TIGR01589_family_protein_(AHRD_V1_***-_B4FFL2_MAIZE);_contains_Interpro_domain(s)__IPR006476__Conserved_hypothetical_protein_CHP01589,_plant_
Solyc00g281110.1	NA	NA	NA	Unknown_Protein_(AHRD_V1)
Solyc00g282510.1	-0.592442	0.291956	0.42051	Phenylalanine_ammonia-lyase_(AHRD_V1_***-_B5LAW0_CAPAN);_contains_Interpro_domain(s)__IPR005922__Phenylalanine_ammonia-lyase_
Solyc00g283010.1	NA	NA	NA	Multidrug_resistance_protein_ABC_transporter_family_(AHRD_V1_**--_B9GX56_POPTR);_contains_Interpro_domain(s)__IPR003439__ABC_transporter-like_
Solyc00g283110.1	NA	NA	NA	Unknown_Protein_(AHRD_V1)
Solyc00g284510.1	NA	NA	NA	Unknown_Protein_(AHRD_V1)
Solyc00g286010.1	NA	NA	NA	Plasmid_partitioning_protein_RepA_(AHRD_V1_**--_D0DDW4_9RHOB)
Solyc00g286020.1	NA	NA	NA	Plasmid_partitioning_protein_RepB_(AHRD_V1_**--_B8ISQ1_METNO);_contains_Interpro_domain(s)__IPR017819__Plasmid_partitioning_protein,_RepB_
Solyc00g286030.1	NA	NA	NA	Replication_protein_C_(AHRD_V1_***-_B9K4F1_AGRVS);_contains_Interpro_domain(s)__IPR005090__Replication_protein_C_
Solyc00g287330.1	NA	NA	NA	Unknown_Protein_(AHRD_V1);_contains_Interpro_domain(s)__IPR013699__Signal_recognition_particle,_SRP72_subunit,_RNA-binding_
Solyc00g289230.1	1.08841	0.0359347	0.0755827	Receptor_protein_kinase_(AHRD_V1_****_Q40096_IPOTF);_contains_Interpro_domain(s)__IPR002290__Serine/threonine_protein_kinase_
Solyc00g294230.1	NA	NA	NA	Tir-nbs,_resistance_protein_fragment
Solyc00g294630.1	NA	NA	NA	Mutator-like_transposase_(AHRD_V1_***-_Q9SR14_ARATH);_contains_Interpro_domain(s)__IPR018289__MULE_transposase,_conserved_domain_
Solyc00g297330.1	NA	NA	NA	Unknown_Protein_(AHRD_V1)
Solyc00g300430.1	NA	NA	NA	Unknown_Protein_(AHRD_V1)
Solyc00g300730.1	NA	NA	NA	E3_ubiquitin-protein_ligase_sina_(AHRD_V1_***-_B0WR23_CULQU);_contains_Interpro_domain(s)__IPR004162__Seven_in_absentia_protein_
Solyc00g303630.1	NA	NA	NA	Unknown_Protein_(AHRD_V1)
Solyc00g304030.1	NA	NA	NA	Macrolide_export_ATP-binding/permease_protein_MacB_(AHRD_V1_*-*-_C5BS18_TERTT);_contains_Interpro_domain(s)__IPR003439__ABC_transporter-like_
Solyc00g304630.1	NA	NA	NA	Ulp1_protease_family_C-terminal_catalytic_domain_containing_protein_(AHRD_V1_*-*-_Q60D46_SOLDE)
Solyc00g306730.1	NA	NA	NA	Mutator-like_transposase_(AHRD_V1_***-_Q9SLM0_ARATH);_contains_Interpro_domain(s)__IPR004332__Transposase,_MuDR,_plant_
Solyc00g306830.1	NA	NA	NA	Glucose-methanol-choline_oxidoreductase_(AHRD_V1_*---_C9S8I2_VERA1);_contains_Interpro_domain(s)__IPR000172__Glucose-methanol-choline_oxidoreductase,_N-terminal_
Solyc00g308530.1	NA	NA	NA	Unknown_Protein_(AHRD_V1)
Solyc00g308930.1	NA	NA	NA	Lysine-specific_histone_demethylase_1_homolog_3_(AHRD_V1_***-_LDL3_ARATH)
Solyc00g309530.1	NA	NA	NA	Unknown_Protein_(AHRD_V1)
Solyc00g311230.2	0.618171	0.200713	0.314393	Unknown_Protein_(AHRD_V1)
Solyc00g313030.1	NA	NA	NA	Unknown_Protein_(AHRD_V1)
Solyc00g313530.1	NA	NA	NA	Unknown_Protein_(AHRD_V1)
Solyc00g313930.1	1.25732	0.0249813	0.05558	Unknown_Protein_(AHRD_V1)
Solyc00g316030.1	NA	NA	NA	Mutator-like_transposase_(AHRD_V1_***-_Q9SHU0_ARATH);_contains_Interpro_domain(s)__IPR006564__Zinc_finger,_PMZ-type_
Solyc00g316530.1	-0.26337	0.638422	0.742504	Unknown_Protein_(AHRD_V1)
Solyc00g316730.1	NA	NA	NA	Mutator-like_transposase_(AHRD_V1_***-_Q9SHU0_ARATH);_contains_Interpro_domain(s)__IPR006564__Zinc_finger,_PMZ-type_
Solyc00g318030.1	NA	NA	NA	Unknown_Protein_(AHRD_V1)
Solyc00g318130.1	NA	NA	NA	Paired_amphipathic_helix_protein_SIN3_(AHRD_V1_*---_B3LJ52_YEAS1);_contains_Interpro_domain(s)__IPR003822__Paired_amphipathic_helix_
Solyc00g318830.1	NA	NA	NA	Os01g0126600_protein_(Fragment)_(AHRD_V1_***-_Q0JR16_ORYSJ)
Solyc00g320430.1	-0.519779	0.325506	NA	Unknown_Protein_(AHRD_V1)
Solyc00g322630.1	NA	NA	NA	Indole-3-acetic_acid-amido_synthetase_GH3.8_(AHRD_V1_***-_B6U4E2_MAIZE);_contains_Interpro_domain(s)__IPR004993__GH3_auxin-responsive_promoter_
Solyc00g322830.1	NA	NA	NA	Unknown_Protein_(AHRD_V1)
Solyc00g323130.2	NA	NA	NA	Major_latex-like_protein_(AHRD_V1_**--_B5THI3_PANGI);_contains_Interpro_domain(s)__IPR000916__Bet_v_I_allergen_
Solyc00g324530.1	NA	NA	NA	Ulp1_protease_family_C-terminal_catalytic_domain_containing_protein_(AHRD_V1_*-*-_Q60D46_SOLDE)
Solyc01g005000.2	0.932323	0.00337198	0.00945517	Glutamate_decarboxylase_(AHRD_V1_***-_Q1I1D8_CITSI);_contains_Interpro_domain(s)__IPR010107__Glutamate_decarboxylase_
Solyc01g005010.2	0.675074	0.0897005	0.163663	Protein_XRI1_(AHRD_V1_*-*-_XRI1_ARATH)
Solyc01g005020.2	0.612496	1.32193e-17	1.43022e-16	Sodium/hydrogen_exchanger_Na+_H+_antiporter_(AHRD_V1_*--*_Q8IET0_PLAF7);_contains_Interpro_domain(s)__IPR018418__Na+/H+_exchanger,_isoforms_7/8,_conserved_region_
Solyc01g005030.2	-0.754442	8.79129e-51	2.43924e-49	Serine/threonine-protein_kinase_36_(AHRD_V1_*-*-_STK36_HUMAN);_contains_Interpro_domain(s)__IPR004240__Nonaspanin_(TM9SF)_
Solyc01g005040.2	-0.014044	0.967914	NA	Unknown_Protein_(AHRD_V1);_contains_Interpro_domain(s)__IPR006702__Uncharacterised_protein_family_UPF0497,_trans-membrane_plant_
Solyc01g005050.2	NA	NA	NA	Unknown_Protein_(AHRD_V1)
Solyc01g005060.2	1.02698	0.000823528	0.00264995	Zinc_finger_protein_(AHRD_V1_*-*-_Q764N7_MALDO);_contains_Interpro_domain(s)__IPR007087__Zinc_finger,_C2H2-type_
Solyc01g005070.2	NA	NA	NA	Clathrin_assembly_protein_(AHRD_V1_***-_B6TYB1_MAIZE);_contains_Interpro_domain(s)__IPR011417__ANTH_
Solyc01g005080.2	1.33921	3.30453e-22	4.37644e-21	Microtubule-associated_protein_MAP65-1a_(AHRD_V1_****_C0J9Z7_ORYNI);_contains_Interpro_domain(s)__IPR007145__MAP65/ASE1_
Solyc01g005090.2	-0.291321	0.585059	NA	Inositol_1_4_5-trisphosphate_5-phosphatase-like_protein_(AHRD_V1_****_Q6H453_ORYSJ);_contains_Interpro_domain(s)__IPR000300__Inositol_polyphosphate_related_phosphatase_
Solyc01g005100.2	0.655499	0.000375889	0.00129518	Prolyl_3-hydroxylase_1_(AHRD_V1_*---_P3H1_CHICK);_contains_Interpro_domain(s)__IPR006620__Prolyl_4-hydroxylase,_alpha_subunit_
Solyc01g005110.2	-0.225696	0.218479	0.335848	cDNA_clone_J065210E11_full_insert_sequence_(AHRD_V1_**--_B7F922_ORYSJ);_contains_Interpro_domain(s)__IPR013174__Dolichol-phosphate_mannosyltransferase_subunit_3_
Solyc01g005120.2	0.471126	0.00560095	0.0149001	Xyloglucan_endotransglucosylase/hydrolase_13_(AHRD_V1_****_C0IRH2_ACTDE);_contains_Interpro_domain(s)__IPR016455__Xyloglucan_endotransglucosylase/hydrolase_
Solyc01g005130.2	0.411848	1.56151e-05	6.68228e-05	Zinc_finger_protein_7_(AHRD_V1_***-_B6U8J3_MAIZE);_contains_Interpro_domain(s)__IPR007087__Zinc_finger,_C2H2-type_
Solyc01g005140.2	0.393971	1.25114e-07	6.79257e-07	Cytochrome_b561_(AHRD_V1_***-_Q3LGX5_CITLA);_contains_Interpro_domain(s)__IPR006593__Cytochrome_b561/ferric_reductase_transmembrane_
Solyc01g005150.2	-0.313915	0.356794	NA	Cytochrome_b561_(AHRD_V1_***-_Q3LGX5_CITLA);_contains_Interpro_domain(s)__IPR004877__Cytochrome_b561,_eukaryote_
Solyc01g005160.2	1.98173	2.79501e-07	1.46224e-06	U-box_domain-containing_protein_(AHRD_V1_***-_D7MID4_ARALY);_contains_Interpro_domain(s)__IPR003613__U_box_domain_
Solyc01g005170.1	0.734164	0.0304629	0.06588	Clathrin_assembly_protein_(AHRD_V1_***-_B6TW95_MAIZE);_contains_Interpro_domain(s)__IPR011417__ANTH_
Solyc01g005180.1	1.14918	0.000721851	0.00235089	Unknown_Protein_(AHRD_V1)
Solyc01g005190.1	0.306606	0.43931	0.569397	Zinc_finger_family_protein_(AHRD_V1_*-*-_D7M6E6_ARALY);_contains_Interpro_domain(s)__IPR007087__Zinc_finger,_C2H2-type_
Solyc01g005200.1	0.270148	0.614521	0.722655	Zinc_finger_family_protein_(AHRD_V1_*-*-_D7M6E6_ARALY);_contains_Interpro_domain(s)__IPR007087__Zinc_finger,_C2H2-type_
Solyc01g005210.2	-1.0555	2.85483e-131	1.92563e-129	Alpha_alpha-trehalose-phosphate_synthase_(UDP-forming)_(AHRD_V1_****_A3CXN9_METMJ);_contains_Interpro_domain(s)__IPR001830__Glycosyl_transferase,_family_20_
Solyc01g005220.2	0.0686148	0.595668	0.706719	Necrotic_spotted_lesions_1_(Fragment)_(AHRD_V1_*-*-_B6ZA18_HELAN);_contains_Interpro_domain(s)__IPR001862__Membrane_attack_complex_component/perforin/complement_C9_
Solyc01g005230.2	0.511766	0.330517	NA	S-adenosyl-L-methionine_salicylic_acid_carboxyl_methyltransferase_(AHRD_V1_****_A7XZE9_9MAGN);_contains_Interpro_domain(s)__IPR005299__SAM_dependent_carboxyl_methyltransferase_
Solyc01g005240.2	-0.451223	1.85451e-07	9.87774e-07	Aspartokinase_(AHRD_V1_***-_B9RGY9_RICCO);_contains_Interpro_domain(s)__IPR001341__Aspartate_kinase_region_
Solyc01g005250.2	-0.359537	5.45874e-05	0.000216545	Aspartate-semialdehyde_dehydrogenase_(AHRD_V1_***-_B6TWW1_MAIZE);_contains_Interpro_domain(s)__IPR005986__Aspartate-semialdehyde_dehydrogenase,_bacterial_
Solyc01g005260.2	0.830723	0.00221757	0.00649954	SEC14_cytosolic_factor_family_protein_(AHRD_V1_**--_D7M8H6_ARALY);_contains_Interpro_domain(s)__IPR001251__Cellular_retinaldehyde-binding/triple_function,_C-terminal_
Solyc01g005270.2	-0.226296	0.234527	0.355379	SEC14_cytosolic_factor_family_protein_(AHRD_V1_**--_D7M8H6_ARALY);_contains_Interpro_domain(s)__IPR001251__Cellular_retinaldehyde-binding/triple_function,_C-terminal_
Solyc01g005280.2	0.12266	0.577075	0.690915	SEC14_cytosolic_factor_(AHRD_V1_**--_B2W8N2_PYRTR);_contains_Interpro_domain(s)__IPR001251__Cellular_retinaldehyde-binding/triple_function,_C-terminal_
Solyc01g005290.2	-1.17878	2.18136e-40	4.84881e-39	SEC14_cytosolic_factor_family_protein_(AHRD_V1_**--_D7M8H6_ARALY);_contains_Interpro_domain(s)__IPR001251__Cellular_retinaldehyde-binding/triple_function,_C-terminal_
Solyc01g005300.2	-0.499526	4.61133e-27	7.28024e-26	Flavin-binding_kelch_domain_F_box_protein_(AHRD_V1_**-*_D7KVS5_ARALY);_contains_Interpro_domain(s)__IPR015915__Kelch-type_beta_propeller_
Solyc01g005310.2	0.539731	0.340155	0.471364	Dynamin_like_protein_(AHRD_V1_***-_D3BTL7_POLPA);_contains_Interpro_domain(s)__IPR001401__Dynamin,_GTPase_region_
Solyc01g005320.2	1.02115	0.0472464	NA	Conserved_membrane_protein_(AHRD_V1_**--_D5ZCG4_MYCTU);_contains_Interpro_domain(s)__IPR010721__Protein_of_unknown_function_DUF1295_
Solyc01g005330.2	0.829211	6.52371e-32	1.19039e-30	microtubule_associated_protein_Type_1_(AHRD_V1_**-*_Q9C9X0_ARATH);_contains_Interpro_domain(s)__IPR009768__Myosin_II_heavy_chain-like_
Solyc01g005340.2	-0.138578	0.0529214	0.105214	Ankyrin_repeat_family_protein_(AHRD_V1_**--_Q9LVG7_ARATH);_contains_Interpro_domain(s)__IPR002110__Ankyrin_
Solyc01g005350.2	NA	NA	NA	S-adenosyl-L-methionine_salicylic_acid_carboxyl_methyltransferase_(AHRD_V1_****_A7XZE9_9MAGN);_contains_Interpro_domain(s)__IPR005299__SAM_dependent_carboxyl_methyltransferase_
Solyc01g005360.2	NA	NA	NA	S-adenosyl-L-methionine_salicylic_acid_carboxyl_methyltransferase_(AHRD_V1_****_A7XZE9_9MAGN);_contains_Interpro_domain(s)__IPR005299__SAM_dependent_carboxyl_methyltransferase_
Solyc01g005370.2	-0.788261	2.5881e-14	2.35579e-13	Calmodulin-2_(AHRD_V1_***-_D7LFI7_ARALY);_contains_Interpro_domain(s)__IPR011992__EF-Hand_type_
Solyc01g005380.2	-0.351406	0.00738923	0.0190704	SET_domain_containing_protein_(AHRD_V1_***-_B6U0H4_MAIZE);_contains_Interpro_domain(s)__IPR001214__SET_
Solyc01g005390.2	-0.540018	0.33909	0.470188	Nudix_hydrolase_4_(AHRD_V1_***-_B6T5N7_MAIZE);_contains_Interpro_domain(s)__IPR000086__NUDIX_hydrolase_domain_
Solyc01g005400.2	0.310572	0.527743	0.648279	Calcium_binding_protein_Caleosin_(AHRD_V1_**-*_A8N0P5_COPC7);_contains_Interpro_domain(s)__IPR007736__Caleosin_related_
Solyc01g005410.2	1.09388	0.0524356	0.104396	Calcium_binding_protein_Caleosin_(AHRD_V1_**-*_A8N0P5_COPC7);_contains_Interpro_domain(s)__IPR007736__Caleosin_related_
Solyc01g005420.2	1.12094	0.0331053	NA	SRC2-like_protein_(AHRD_V1_***-_A4K8J5_CAPAN);_contains_Interpro_domain(s)__IPR018029__C2_membrane_targeting_protein_
Solyc01g005430.2	-0.276247	0.172642	0.278795	UBX_domain_protein_6_(AHRD_V1_***-_Q7SXA8_DANRE);_contains_Interpro_domain(s)__IPR018997__PUB_domain_
Solyc01g005440.2	-0.474752	2.11663e-10	1.49904e-09	Jasmonate_ZIM-domain_protein_3_(AHRD_V1_**--_B2XVS2_SOLLC);_contains_Interpro_domain(s)__IPR010399__Tify_
Solyc01g005450.2	0.151539	0.696364	0.787556	F-box_protein_family-like_protein_(AHRD_V1_***-_Q7EY67_ORYSJ);_contains_Interpro_domain(s)__IPR001810__Cyclin-like_F-box_
Solyc01g005460.2	NA	NA	NA	Dynein_light_chain_1_cytoplasmic_(AHRD_V1_***-_C1BWV4_ESOLU);_contains_Interpro_domain(s)__IPR001372__Dynein_light_chain,_type_1_and_2_
Solyc01g005470.2	1.4847	1.78477e-07	9.52313e-07	Cell_number_regulator_10_(AHRD_V1_**--_D9HP26_MAIZE);_contains_Interpro_domain(s)__IPR006461__Protein_of_unknown_function_Cys-rich_
Solyc01g005480.2	-0.00433868	0.982709	0.98882	Unknown_Protein_(AHRD_V1);_contains_Interpro_domain(s)__IPR007749__Protein_of_unknown_function_DUF677_
Solyc01g005490.2	-0.0777144	0.534598	0.654685	Iaa-amino_acid_hydrolase_4_(AHRD_V1_***-_B9IIQ5_POPTR);_contains_Interpro_domain(s)__IPR017439__Peptidase_M20D,_mername-AA028/carboxypeptidase_Ss1_
Solyc01g005500.2	-2.09947	0.000117972	0.000441995	3-phenylpropionate-dihydrodiol/cinnamic_acid-dihydrodiol_dehydrogenase_(AHRD_V1_*-*-_HCAB_SHIFL);_contains_Interpro_domain(s)__IPR002347__Glucose/ribitol_dehydrogenase_
Solyc01g005510.2	0.113925	0.768533	NA	Laccase-2_(AHRD_V1_**--_LAC2_ORYSJ);_contains_Interpro_domain(s)__IPR011707__Multicopper_oxidase,_type_3_
Solyc01g005520.2	0.532397	1.56879e-07	8.43051e-07	Tetratricopeptide_TPR_2_repeat_protein_(AHRD_V1_*---_A8ZVN6_DESOH);_contains_Interpro_domain(s)__IPR001478__PDZ/DHR/GLGF_
Solyc01g005530.2	0.0850878	0.711911	0.799867	Genomic_DNA_chromosome_3_P1_clone_MRP15_(AHRD_V1_***-_Q9LJE3_ARATH)
Solyc01g005540.2	-0.126863	0.480662	0.60785	Lysyl-tRNA_synthetase_(AHRD_V1_***-_B9SBP3_RICCO);_contains_Interpro_domain(s)__IPR002313__Lysyl-tRNA_synthetase,_class_II_
Solyc01g005550.2	0.371256	6.11412e-06	2.77426e-05	Carboxyl-terminal_peptidase_(AHRD_V1_***-_B6U8T6_MAIZE);_contains_Interpro_domain(s)__IPR004314__Protein_of_unknown_function_DUF239,_plant_
Solyc01g005560.2	-1.2656	1.62127e-90	7.1913e-89	Isocitrate_dehydrogenase_(AHRD_V1_***-_D2D324_GOSHI);_contains_Interpro_domain(s)__IPR004790__Isocitrate_dehydrogenase_NADP-dependent,_eukaryotic_
Solyc01g005570.2	-0.400974	0.0962677	0.173477	Unknown_Protein_(AHRD_V1);_contains_Interpro_domain(s)__IPR012438__Protein_of_unknown_function_DUF1639_
Solyc01g005580.2	-0.628836	1.06134e-16	1.09614e-15	Unknown_Protein_(AHRD_V1);_contains_Interpro_domain(s)__IPR012438__Protein_of_unknown_function_DUF1639_
Solyc01g005590.2	-0.472537	0.327383	0.457556	Unknown_Protein_(AHRD_V1)
Solyc01g005600.2	-0.171164	0.00652686	0.017073	Adenosine_5&apos-phosphosulfate_reductase_8_(AHRD_V1_***-_Q5EUC2_MAIZE);_contains_Interpro_domain(s)__IPR017936__Thioredoxin-like_
Solyc01g005610.2	-0.600238	0.16994	NA	GDSL_esterase/lipase_At1g09390_(AHRD_V1_***-_GDL2_ARATH);_contains_Interpro_domain(s)__IPR001087__Lipase,_GDSL_
Solyc01g005620.2	-0.507243	9.51931e-29	1.59288e-27	Mitochondrial_2-oxoglutarate/malate_carrier_protein_(AHRD_V1_****_Q9FSF4_TOBAC);_contains_Interpro_domain(s)__IPR001993__Mitochondrial_substrate_carrier_
Solyc01g005630.1	NA	NA	NA	Ethylene_responsive_transcription_factor_2a_(AHRD_V1_*-*-_C0J9I7_9ROSA);_contains_Interpro_domain(s)__IPR001471__Pathogenesis-related_transcriptional_factor_and_ERF,_DNA-binding_
Solyc01g005640.2	-0.611486	1.65627e-08	9.89867e-08	Uncharacterized_plant-specific_domain_TIGR01589_family_protein_(AHRD_V1_*-*-_Q60CZ4_SOLDE);_contains_Interpro_domain(s)__IPR006476__Conserved_hypothetical_protein_CHP01589,_plant_
Solyc01g005650.1	NA	NA	NA	Ariadne-like_ubiquitin_ligase_(AHRD_V1_**-*_D3AZ84_POLPA);_contains_Interpro_domain(s)__IPR002867__Zinc_finger,_C6HC-type_
Solyc01g005660.1	0.112902	0.815102	NA	Myb_transcription_factor_(AHRD_V1_**--_Q6Q789_VITVI);_contains_Interpro_domain(s)__IPR015495__Myb_transcription_factor_
Solyc01g005670.2	-0.155177	0.38777	0.518795	Disease_resistance_protein_(AHRD_V1_***-_D1GEG2_BRARP)
Solyc01g005680.2	-0.167618	0.517602	NA	Cytokinin_riboside_5&apos;-monophosphate_phosphoribohydrolase_LOG_(AHRD_V1_**--_LOG_ORYSJ);_contains_Interpro_domain(s)__IPR005269__Conserved_hypothetical_protein_CHP00730_
Solyc01g005690.2	-0.0600495	0.419165	0.549844	Unknown_Protein_(AHRD_V1)
Solyc01g005700.2	-0.110748	0.372267	0.503281	Mutator-like_transposase-like_protein_(AHRD_V1_***-_Q9FI74_ARATH);_contains_Interpro_domain(s)__IPR004332__Transposase,_MuDR,_plant_
Solyc01g005710.2	-0.167618	0.517602	NA	LRR_receptor-like_serine/threonine-protein_kinase,_RLP
Solyc01g005720.2	0.43709	0.401651	NA	LRR_receptor-like_serine/threonine-protein_kinase,_RLP
Solyc01g005730.2	-1.56371	4.03798e-22	5.33169e-21	LRR_receptor-like_serine/threonine-protein_kinase,_RLP
Solyc01g005740.2	-1.56132	3.70567e-15	3.51876e-14	Unknown_Protein_(AHRD_V1)
Solyc01g005750.1	0.11215	0.815335	NA	Lipoxygenase_(AHRD_V1_***-_C0KKU8_SOLLC);_contains_Interpro_domain(s)__IPR000907__Lipoxygenase_
Solyc01g005760.2	-1.22558	3.1555e-187	3.11741e-185	LRR_receptor-like_serine/threonine-protein_kinase,_RLP
Solyc01g005770.2	-1.11529	0.00749001	0.0192957	Unknown_Protein_(AHRD_V1)
Solyc01g005780.1	-1.94174	1.37149e-07	7.40483e-07	LRR_receptor-like_serine/threonine-protein_kinase,_RLP
Solyc01g005790.1	0.468127	0.0136281	0.0326971	Pentatricopeptide_repeat-containing_protein_(AHRD_V1_***-_D7KKP4_ARALY);_contains_Interpro_domain(s)__IPR002885__Pentatricopeptide_repeat_
Solyc01g005800.2	1.18537	0.0252983	0.0561384	Calmodulin_binding_protein_(AHRD_V1_*--*_B6U0B7_MAIZE)
Solyc01g005810.2	0.259572	0.00861781	0.0218136	Mak16_protein_(AHRD_V1_*-*-_Q2HUC0_MEDTR);_contains_Interpro_domain(s)__IPR006958__Mak16_protein_
Solyc01g005820.2	-0.0984224	0.176458	0.283857	Splicing_factor_arginine/serine-rich_4_(AHRD_V1_*---_B6U7F9_MAIZE);_contains_Interpro_domain(s)__IPR012677__Nucleotide-binding,_alpha-beta_plait_
Solyc01g005830.2	1.27399	5.0916e-07	2.59367e-06	Glucan_endo-1_3-beta-glucosidase_4_(AHRD_V1_*-*-_B6TL03_MAIZE);_contains_Interpro_domain(s)__IPR012946__X8_
Solyc01g005840.2	-0.837198	6.39934e-05	0.000250555	Ubiquitin-conjugating_enzyme_E2_E3_(AHRD_V1_****_B6T544_MAIZE);_contains_Interpro_domain(s)__IPR000608__Ubiquitin-conjugating_enzyme,_E2_
Solyc01g005850.1	0.657293	0.151257	0.250549	Extensin-like_protein_Dif54_(AHRD_V1_*-*-_Q43505_SOLLC)
Solyc01g005860.2	0.644834	0.217552	0.334817	Unknown_Protein_(AHRD_V1)
Solyc01g005870.1	0.136438	0.76823	0.843191	LRR_receptor-like_serine/threonine-protein_kinase,_RLP
Solyc01g005880.1	NA	NA	NA	Extensin-like_protein_Dif10_(Fragment)_(AHRD_V1_*-*-_Q43504_SOLLC)
Solyc01g005890.1	NA	NA	NA	Unknown_Protein_(AHRD_V1)
Solyc01g005900.2	-0.760792	0.0284036	0.0619332	Transferase_family_protein_(AHRD_V1_**--_D7KCY6_ARALY);_contains_Interpro_domain(s)__IPR002293__Amino_acid/polyamine_transporter_I_
Solyc01g005910.2	0.0529309	0.679517	0.774323	Acid_phosphatase/vanadium-dependent_haloperoxidase_related_(AHRD_V1_*---_B2A528_NATTJ);_contains_Interpro_domain(s)__IPR003832__Acid_phosphatase/vanadium-dependent_haloperoxidase_related_
Solyc01g005920.2	-0.197327	0.351275	0.482358	Amino_acid_permease_(Fragment)_(AHRD_V1_***-_B8C3S3_THAPS);_contains_Interpro_domain(s)__IPR002293__Amino_acid/polyamine_transporter_I_
Solyc01g005930.2	-0.141247	0.199055	0.312246	Unknown_Protein_(AHRD_V1)
Solyc01g005940.2	0.155239	0.540688	NA	Phytoene_synthase_3
Solyc01g005950.2	-0.324744	0.000469424	0.00158536	Serine/threonine-protein_phosphatase_(AHRD_V1_****_B9GY91_POPTR);_contains_Interpro_domain(s)__IPR006186__Serine/threonine-specific_protein_phosphatase_and_bis(5-nucleosyl)-tetraphosphatase_
Solyc01g005960.2	-0.28513	1.39906e-05	6.03903e-05	ATP_dependent_RNA_helicase_(AHRD_V1_***-_B3LKV6_YEAS1);_contains_Interpro_domain(s)__IPR011545__DNA/RNA_helicase,_DEAD/DEAH_box_type,_N-terminal_
Solyc01g005970.2	0.027703	0.867154	0.913086	Kelch-like_protein_3_(AHRD_V1_*-*-_KLHL3_PONAB);_contains_Interpro_domain(s)__IPR015915__Kelch-type_beta_propeller_
Solyc01g005980.2	0.853599	0.00761251	0.0195597	POT_family_domain_containing_protein_expressed_(AHRD_V1_*-*-_D8L9H8_WHEAT);_contains_Interpro_domain(s)__IPR007493__Protein_of_unknown_function_DUF538_
Solyc01g005990.2	2.2343	3.18517e-05	0.000130728	Non-specific_lipid-transfer_protein_(AHRD_V1_*-*-_B9REN2_RICCO);_contains_Interpro_domain(s)__IPR003612__Plant_lipid_transfer_protein/seed_storage/trypsin-alpha_amylase_inhibitor_
Solyc01g006000.2	0.0328401	0.770282	0.844875	GPI_mannosyltransferase_2_(AHRD_V1_****_A8N6M5_COPC7);_contains_Interpro_domain(s)__IPR007315__Mannosyltransferase,_PIG-V_
Solyc01g006010.2	0.00329778	0.975067	0.98415	Branchpoint-bridging_protein_(AHRD_V1_*---_C1FYD8_PARBD)
Solyc01g006020.2	0.197111	0.034867	0.0737414	At3g32930-like_protein_(Fragment)_(AHRD_V1_*-*-_B3SKU7_ARAHA)
Solyc01g006030.2	-0.443324	0.0069385	0.018046	E3_ubiquitin-protein_ligase_bre1_(AHRD_V1_*-*-_B6K254_SCHJY);_contains_Interpro_domain(s)__IPR018957__Zinc_finger,_C3HC4_RING-type_
Solyc01g006040.2	-0.253872	0.0436294	0.0892527	E3_ubiquitin-protein_ligase_BRE1-like_2_(AHRD_V1_***-_BRE1B_ARATH)
Solyc01g006050.2	-1.94851	4.12628e-07	2.12854e-06	Plant_viral-response_family_protein_(AHRD_V1_**--_B6SQA7_MAIZE);_contains_Interpro_domain(s)__IPR006904__Protein_of_unknown_function_DUF716_
Solyc01g006060.2	NA	NA	NA	Disease_resistance_response_protein_(AHRD_V1_***-_A8IXC7_BRACM);_contains_Interpro_domain(s)__IPR004265__Plant_disease_resistance_response_protein_
Solyc01g006070.2	NA	NA	NA	Plant_viral-response_family_protein_(AHRD_V1_***-_B6SQA7_MAIZE);_contains_Interpro_domain(s)__IPR006904__Protein_of_unknown_function_DUF716_
Solyc01g006080.1	NA	NA	NA	Protein_involved_in_mRNA_turnover_and_stability_(ISS)_(AHRD_V1_***-_Q00X49_OSTTA);_contains_Interpro_domain(s)__IPR008507__Protein_of_unknown_function_DUF789_
Solyc01g006090.2	0.881493	0.000233431	0.000832631	rRNA_processing_protein_Ebp2_(AHRD_V1_**--_B6K460_SCHJY);_contains_Interpro_domain(s)__IPR008610__Eukaryotic_rRNA_processing_
Solyc01g006100.2	0.798957	0.15789	0.259494	Cytosine-specific_methyltransferase_(AHRD_V1_*-*-_B4XTS9_ELAGV);_contains_Interpro_domain(s)__IPR001525__C-5_cytosine-specific_DNA_methylase_
Solyc01g006110.2	-0.102767	0.103104	0.183397	PP2A_regulatory_subunit_TAP46_(AHRD_V1_**--_B6TVR5_MAIZE);_contains_Interpro_domain(s)__IPR007304__TAP42-like_protein_
Solyc01g006120.2	-0.145864	0.00381987	0.0105836	Casein_kinase-like_protein_(AHRD_V1_***-_Q9LID3_ARATH);_contains_Interpro_domain(s)__IPR002290__Serine/threonine_protein_kinase_
Solyc01g006130.2	-0.0827404	0.675646	0.771576	Homology_to_unknown_gene_(AHRD_V1_*-*-_Q010T6_OSTTA);_contains_Interpro_domain(s)__IPR001305__Heat_shock_protein_DnaJ,_cysteine-rich_region_
Solyc01g006140.2	1.37243	0.00168935	0.0050894	DNA_replication_factor_Cdt1_(AHRD_V1_*-*-_CDT1_HUMAN);_contains_Interpro_domain(s)__IPR014939__DNA_replication_factor_CDT1-like_
Solyc01g006150.2	0.16139	0.196443	0.308967	Cation-efflux_pump_fieF_(AHRD_V1_***-_FIEF_KLEPN);_contains_Interpro_domain(s)__IPR002524__Cation_efflux_protein_
Solyc01g006160.2	0.371101	0.000318461	0.00111029	Unknown_Protein_(AHRD_V1)
Solyc01g006170.2	0.332089	0.00284143	0.00811069	rRNA_processing_protein_ebna1-binding_protein-related_(AHRD_V1_*--*_C4QG91_SCHMA);_contains_Interpro_domain(s)__IPR008610__Eukaryotic_rRNA_processing_
Solyc01g006180.2	0.652745	1.48299e-05	6.37554e-05	GTP-binding_protein-like_(AHRD_V1_***-_Q69NK1_ORYSJ)
Solyc01g006190.2	-0.165876	0.00551641	0.0146932	E3_ubiquitin-protein_ligase_sina_(AHRD_V1_**-*_B0WR23_CULQU);_contains_Interpro_domain(s)__IPR004162__Seven_in_absentia_protein_
Solyc01g006200.2	0.198773	0.206122	0.321245	Unknown_Protein_(AHRD_V1)
Solyc01g006210.2	-0.0192384	0.971545	0.982088	Non-structural_maintenance_of_chromosomes_element_1_homolog_(AHRD_V1_***-_B5X8H0_SALSA);_contains_Interpro_domain(s)__IPR011513__Nse1_non-SMC_component_of_SMC5-6_complex_
Solyc01g006220.2	-0.529612	0.128633	0.219793	Histone-lysine_N-methyltransferase_(AHRD_V1_*-*-_C1G685_PARBD);_contains_Interpro_domain(s)__IPR001214__SET_
Solyc01g006230.2	-0.619763	1.05912e-26	1.64817e-25	Cysteine_protease_(AHRD_V1_****_A8NLD6_COPC7);_contains_Interpro_domain(s)__IPR005078__Peptidase_C54_
Solyc01g006240.2	-0.00675205	0.98439	NA	Myrosinase-binding_protein-like_At3g16440_(AHRD_V1_**-*_MB32_ARATH);_contains_Interpro_domain(s)__IPR001229__Mannose-binding_lectin_
Solyc01g006250.1	0.435798	0.279109	0.406254	Unknown_Protein_(AHRD_V1);_contains_Interpro_domain(s)__IPR001810__Cyclin-like_F-box_
Solyc01g006260.2	0.500544	0.241245	0.3635	Ribonuclease_P/MRP_protein_subunit_POP5_(AHRD_V1_****_POP5_HUMAN);_contains_Interpro_domain(s)__IPR002759__Ribonuclease_P-related_
Solyc01g006270.2	-0.591985	0.286405	0.414408	Unknown_Protein_(AHRD_V1)
Solyc01g006280.2	-0.227665	9.50281e-10	6.3572e-09	Formate-tetrahydrofolate_ligase_(AHRD_V1_***-_D0MR27_PHYIN);_contains_Interpro_domain(s)__IPR000559__Formate-tetrahydrofolate_ligase,_FTHFS_
Solyc01g006290.2	1.40276	0.0121729	0.0296491	Peroxidase_(AHRD_V1_****_Q42964_TOBAC);_contains_Interpro_domain(s)__IPR002016__Haem_peroxidase,_plant/fungal/bacterial_
Solyc01g006300.2	NA	NA	NA	Peroxidase_(AHRD_V1_****_Q43774_SOLLC);_contains_Interpro_domain(s)__IPR002016__Haem_peroxidase,_plant/fungal/bacterial_
Solyc01g006310.2	NA	NA	NA	Peroxidase_(AHRD_V1_***-_D7LZC8_ARALY);_contains_Interpro_domain(s)__IPR002016__Haem_peroxidase,_plant/fungal/bacterial_
Solyc01g006320.2	-0.219086	0.652281	0.753337	Non-race_specific_disease_resistance_protein_1-like_protein_b_(AHRD_V1_***-_D2CFI3_COFAR);_contains_Interpro_domain(s)__IPR010847__Harpin-induced_1_
Solyc01g006330.2	1.21943	0.0236159	0.0529882	PAP_fibrillin_family_protein_(AHRD_V1_*-*-_B7KDB3_CYAP7);_contains_Interpro_domain(s)__IPR006843__PAP_fibrillin_
Solyc01g006340.2	-0.159964	0.18961	0.30032	ATP_dependent_RNA_helicase_(AHRD_V1_***-_B3LKV6_YEAS1);_contains_Interpro_domain(s)__IPR011545__DNA/RNA_helicase,_DEAD/DEAH_box_type,_N-terminal_
Solyc01g006350.2	0.00659273	0.921659	0.950774	Glucan_synthase_like_7_(AHRD_V1_***-_D8TE42_SELML);_contains_Interpro_domain(s)__IPR003440__Glycosyl_transferase,_family_48_
Solyc01g006360.2	0.192964	0.230195	0.349953	Glucan_synthase_like_7_(AHRD_V1_***-_D8T771_SELML)
Solyc01g006370.2	-0.141002	0.0632251	0.122657	Glucan_synthase_like_3_(AHRD_V1_***-_D8R8I5_SELML);_contains_Interpro_domain(s)__IPR003440__Glycosyl_transferase,_family_48_
Solyc01g006380.2	-0.148789	0.706141	NA	U-box_domain-containing_protein_(AHRD_V1_***-_B6V8G2_HELAN)
Solyc01g006390.2	NA	NA	NA	Cysteine-rich_extensin-like_protein-4_(AHRD_V1_*-*-_Q08197_TOBAC)
Solyc01g006400.2	1.94525	3.3541e-05	0.000137316	Cysteine-rich_extensin-like_protein-4_(AHRD_V1_*-*-_Q08197_TOBAC)
Solyc01g006410.2	NA	NA	NA	Cysteine-rich_extensin-like_protein-4_(AHRD_V1_***-_Q08197_TOBAC)
Solyc01g006420.2	NA	NA	NA	Unknown_Protein_(AHRD_V1)
Solyc01g006430.2	0.387602	4.20425e-29	7.08349e-28	Omega-6_fatty_acid_desaturase_(AHRD_V1_****_Q461Q1_HEVBR);_contains_Interpro_domain(s)__IPR005804__Fatty_acid_desaturase,_type_1_
Solyc01g006440.1	NA	NA	NA	Peptide_transporter-like_protein_(AHRD_V1_**-*_Q9SVS9_ARATH);_contains_Interpro_domain(s)__IPR000109__TGF-beta_receptor,_type_I/II_extracellular_region_
Solyc01g006450.2	-0.334967	0.00228165	0.00666339	Enoyl_reductase_(AHRD_V1_***-_P93062_BRANA);_contains_Interpro_domain(s)__IPR014358__Enoyl-[acyl-carrier-protein]_reductase_(NADH)_
Solyc01g006460.1	NA	NA	NA	Non-structural_maintenance_of_chromosome_element_4_(AHRD_V1_*---_B6K0D9_SCHJY);_contains_Interpro_domain(s)__IPR014854__Nse4_
Solyc01g006470.1	NA	NA	NA	Bromodomain_protein_(AHRD_V1_*-*-_B9GYV6_POPTR);_contains_Interpro_domain(s)__IPR001487__Bromodomain_
Solyc01g006480.2	-0.191446	0.19272	0.304322	Alpha/beta_hydrolase_(AHRD_V1_***-_Q83AV9_COXBU)
Solyc01g006490.2	-0.0944942	0.306516	0.436457	Protein_YdiU_(AHRD_V1_***-_B5N5F2_SALET);_contains_Interpro_domain(s)__IPR003846__Uncharacterised_protein_family_UPF0061_
Solyc01g006500.2	0.470591	9.21277e-05	0.000351494	Pentatricopeptide_repeat-containing_protein_(AHRD_V1_***-_D7MMK8_ARALY);_contains_Interpro_domain(s)__IPR002885__Pentatricopeptide_repeat_
Solyc01g006510.2	0.188613	0.000416822	0.00142543	L-threonine_3-dehydrogenase_(AHRD_V1_***-_TDH_ANADF);_contains_Interpro_domain(s)__IPR002328__Alcohol_dehydrogenase,_zinc-containing,_conserved_site_
Solyc01g006520.2	1.41906	9.77517e-09	5.98661e-08	Receptor-like_protein_kinase_(AHRD_V1_***-_Q39202_ARATH);_contains_Interpro_domain(s)__IPR002290__Serine/threonine_protein_kinase_
Solyc01g006530.1	NA	NA	NA	Receptor-like_protein_kinase_(AHRD_V1_***-_Q39202_ARATH);_contains_Interpro_domain(s)__IPR002290__Serine/threonine_protein_kinase_
Solyc01g006540.2	-3.39617	0	0	Lipoxygenase_(AHRD_V1_****_Q96573_SOLLC);_contains_Interpro_domain(s)__IPR001246__Lipoxygenase,_plant_
Solyc01g006550.2	1.024	3.58359e-05	0.000145948	LRR_receptor-like_serine/threonine-protein_kinase,_RLP
Solyc01g006560.2	0.557332	0.195052	NA	Lipoxygenase_(AHRD_V1_****_C0KKU8_SOLLC);_contains_Interpro_domain(s)__IPR001246__Lipoxygenase,_plant_
Solyc01g006570.1	NA	NA	NA	Lipoxygenase_(AHRD_V1_***-_C0KKU8_SOLLC);_contains_Interpro_domain(s)__IPR013819__Lipoxygenase,_C-terminal_
Solyc01g006580.2	NA	NA	NA	2-oxoglutarate-dependent_dioxygenase_(AHRD_V1_****_B9GL08_POPTR);_contains_Interpro_domain(s)__IPR005123__Oxoglutarate_and_iron-dependent_oxygenase_
Solyc01g006590.1	NA	NA	NA	Receptor-like_protein_kinase_(AHRD_V1_****_Q39202_ARATH);_contains_Interpro_domain(s)__IPR002290__Serine/threonine_protein_kinase_
Solyc01g006600.1	NA	NA	NA	Non-ribosomal_peptide_synthetase_(AHRD_V1_*-*-_D0BWJ8_9GAMM);_contains_Interpro_domain(s)__IPR011614__Catalase,_N-terminal_
Solyc01g006610.1	NA	NA	NA	2-oxoglutarate-dependent_dioxygenase_(AHRD_V1_****_B9GL08_POPTR);_contains_Interpro_domain(s)__IPR005123__Oxoglutarate_and_iron-dependent_oxygenase_
Solyc01g006620.2	0.541177	0.203577	NA	Phosphoribosylanthranilate_transferase_(Fragment)_(AHRD_V1_*---_Q43085_PEA);_contains_Interpro_domain(s)__IPR013583__Phosphoribosyltransferase_C-terminal,_plant_
Solyc01g006630.2	0.388964	0.0246964	0.0550338	Oxidoreductase_family_protein_(AHRD_V1_***-_D7KZW5_ARALY);_contains_Interpro_domain(s)__IPR016040__NAD(P)-binding_domain_
Solyc01g006640.1	NA	NA	NA	AMP-dependent_synthetase_and_ligase_(AHRD_V1_*---_B2J012_NOSP7);_contains_Interpro_domain(s)__IPR011614__Catalase,_N-terminal_
Solyc01g006650.1	0.377802	0.217077	0.33427	Ethylene_insensitive_3_class_transcription_factor_(AHRD_V1_*-**_D5L144_MALDO);_contains_Interpro_domain(s)__IPR006957__Ethylene_insensitive_3_
Solyc01g006660.1	-0.58873	0.138252	0.233174	Subtilisin-like_serine_protease_(AHRD_V1_**-*_Q8LAE1_ARATH);_contains_Interpro_domain(s)__IPR015500__Peptidase_S8,_subtilisin-related_
Solyc01g006670.2	0.652781	1.06196e-07	5.81784e-07	UDP-glucosyltransferase_HvUGT5876_(AHRD_V1_***-_D3WYW1_HORVD);_contains_Interpro_domain(s)__IPR002213__UDP-glucuronosyl/UDP-glucosyltransferase_
Solyc01g006680.2	-0.337587	3.13397e-06	1.47223e-05	Transcription_factor_jumonji_jmjC_domain_protein_(AHRD_V1_*-**_D5NKF9_9BURK);_contains_Interpro_domain(s)__IPR003347__Transcription_factor_jumonji/aspartyl_beta-hydroxylase_
Solyc01g006690.2	-2.44135	6.85601e-34	1.31095e-32	Unknown_Protein_(AHRD_V1)
Solyc01g006700.2	0.00639472	0.957753	0.973347	Downstream_neighbor_of_SON_(AHRD_V1_*-*-_Q5U2V7_RAT)
Solyc01g006710.2	-0.0429168	0.636876	0.741512	ATP-dependent_RNA_helicase_A-like_protein_(AHRD_V1_***-_Q9FF84_ARATH);_contains_Interpro_domain(s)__IPR011545__DNA/RNA_helicase,_DEAD/DEAH_box_type,_N-terminal_
Solyc01g006720.2	0.801624	0.108198	0.190682	ABC_transporter_G_family_member_22_(AHRD_V1_***-_AB22G_ARATH);_contains_Interpro_domain(s)__IPR013525__ABC-2_type_transporter_
Solyc01g006730.2	-0.341803	0.333296	NA	Calcium_dependent_protein_kinase_2_(AHRD_V1_****_B9H9N5_POPTR);_contains_Interpro_domain(s)__IPR002290__Serine/threonine_protein_kinase_
Solyc01g006740.2	1.00718	1.59455e-05	6.81623e-05	Sucrose_phosphate_phosphatase_(AHRD_V1_***-_Q5J3P0_MALDO);_contains_Interpro_domain(s)__IPR012847__Sucrose_phosphatase,_plant_and_cyanobacteria_
Solyc01g006750.2	NA	NA	NA	Unknown_Protein_(AHRD_V1)
Solyc01g006760.2	NA	NA	NA	Unknown_Protein_(AHRD_V1)
Solyc01g006770.1	NA	NA	NA	Glycoprotein-N-acetylgalactosamine_3-beta-galactosyltransferase_1_(AHRD_V1_*---_C1GLT_HUMAN);_contains_Interpro_domain(s)__IPR006740__Protein_of_unknown_function_DUF604_
Solyc01g006780.2	-0.0285384	0.950207	NA	Unknown_Protein_(AHRD_V1)
Solyc01g006790.2	0.513639	0.357265	NA	Unknown_Protein_(AHRD_V1)
Solyc01g006800.2	0.123123	0.116016	0.202029	Methionine_aminopeptidase_(AHRD_V1_***-_B9ST99_RICCO);_contains_Interpro_domain(s)__IPR002468__Peptidase_M24A,_methionine_aminopeptidase,_subfamily_2_
Solyc01g006810.2	-0.729276	0.000576306	0.00191459	RING-H2_zinc_finger_protein_(Fragment)_(AHRD_V1_*-*-_A1IW10_9LAMI);_contains_Interpro_domain(s)__IPR018957__Zinc_finger,_C3HC4_RING-type_
Solyc01g006820.2	0.0907467	0.31409	0.444178	Unknown_Protein_(AHRD_V1)
Solyc01g006830.2	0.124993	0.0893717	0.163232	Os02g0200800_protein_(Fragment)_(AHRD_V1_*-*-_Q0E303_ORYSJ);_contains_Interpro_domain(s)__IPR009675__Targeting_for_Xklp2_
Solyc01g006840.2	NA	NA	NA	Calcium_dependent_protein_kinase_26_(AHRD_V1_****_B9H9M4_POPTR);_contains_Interpro_domain(s)__IPR002290__Serine/threonine_protein_kinase_
Solyc01g006850.1	0.264734	0.314069	0.444178	Pentatricopeptide_repeat-containing_protein_(AHRD_V1_***-_D7LZQ2_ARALY);_contains_Interpro_domain(s)__IPR002885__Pentatricopeptide_repeat_
Solyc01g006860.2	-0.0429531	0.781838	0.853339	Co-chaperone_HscB-like_protein_(AHRD_V1_***-_A8IK66_CHLRE);_contains_Interpro_domain(s)__IPR001623__Heat_shock_protein_DnaJ,_N-terminal_
Solyc01g006870.2	-0.253304	0.0160605	0.0377732	cDNA_clone_J023119C16_full_insert_sequence_(AHRD_V1_*-*-_B7F733_ORYSJ)
Solyc01g006880.2	0.363298	5.0472e-14	4.49583e-13	Histone-lysine_N-methyltransferase_(AHRD_V1_*-*-_B6JWJ3_SCHJY);_contains_Interpro_domain(s)__IPR001214__SET_
Solyc01g006890.2	0.643139	0.00465213	0.0126249	Genomic_DNA_chromosome_5_P1_clone_MUK11_(AHRD_V1_***-_Q9FMC4_ARATH)
Solyc01g006900.2	0.0364795	0.716747	0.803962	Phosphatidylglycerol/phosphatidylinositol_transfer_protein_(AHRD_V1_-**-_C5M4H0_CANTT);_contains_Interpro_domain(s)__IPR003172__MD-2-related_lipid-recognition_
Solyc01g006910.2	NA	NA	NA	Ring_finger_protein_(AHRD_V1_*-*-_O49869_HORVU);_contains_Interpro_domain(s)__IPR018957__Zinc_finger,_C3HC4_RING-type_
Solyc01g006920.2	0.0856139	0.734783	0.817768	Pentatricopeptide_repeat-containing_protein_(AHRD_V1_***-_D7KZF9_ARALY);_contains_Interpro_domain(s)__IPR002885__Pentatricopeptide_repeat_
Solyc01g006930.2	0.490576	0.00360329	0.0100462	Nuclear_transcription_factor_Y_subunit_A-2_(AHRD_V1_****_B6SM21_MAIZE);_contains_Interpro_domain(s)__IPR001289__CCAAT-binding_transcription_factor,_subunit_B_
Solyc01g006940.2	0.307594	0.000130731	0.000485888	Poly(U)-binding-splicing_factor_PUF60_(AHRD_V1_*--*_PUF60_BOVIN);_contains_Interpro_domain(s)__IPR003954__RNA_recognition,_region_1_
Solyc01g006950.2	-2.20732	3.13669e-05	0.000128847	Syntaxin_(AHRD_V1_***-_Q6X9V9_HORVD);_contains_Interpro_domain(s)__IPR010989__t-SNARE_
Solyc01g006960.2	0.103104	0.235629	0.356717	Transport_protein_particle_subunit_trs85-2_(AHRD_V1_*---_TR852_SCHPO)
Solyc01g006970.2	0.142094	0.0163925	0.0384155	ATP-dependent_RNA_helicase_A-like_protein_(AHRD_V1_***-_Q9FF84_ARATH);_contains_Interpro_domain(s)__IPR007502__Helicase-associated_region_
Solyc01g006980.2	0.0597507	0.537338	0.657135	Malonyl_CoA-acyl_carrier_protein_transacylase_containing_protein_expressed_(AHRD_V1_***-_Q10MS3_ORYSJ);_contains_Interpro_domain(s)__IPR004410__Malonyl_CoA-acyl_carrier_protein_transacylase_
Solyc01g006990.2	-0.0456228	0.502598	0.626518	F-box_family_protein_(AHRD_V1_***-_D7KNJ0_ARALY);_contains_Interpro_domain(s)__IPR001810__Cyclin-like_F-box_
Solyc01g007000.2	0.155239	0.540688	NA	U-box_domain-containing_protein_(AHRD_V1_***-_D7LU64_ARALY);_contains_Interpro_domain(s)__IPR003613__U_box_domain_
Solyc01g007010.2	NA	NA	NA	U-box_domain-containing_protein_(AHRD_V1_***-_D7LU64_ARALY);_contains_Interpro_domain(s)__IPR003613__U_box_domain_
Solyc01g007020.2	1.74849	0.000464993	0.00157148	U-box_domain-containing_protein_(AHRD_V1_***-_D7LU64_ARALY);_contains_Interpro_domain(s)__IPR003613__U_box_domain_
Solyc01g007030.2	0.598917	0.175656	NA	U-box_domain-containing_protein_(AHRD_V1_***-_D7LU64_ARALY);_contains_Interpro_domain(s)__IPR016024__Armadillo-type_fold_
Solyc01g007040.2	NA	NA	NA	U-box_domain-containing_protein_(AHRD_V1_***-_D7LU64_ARALY);_contains_Interpro_domain(s)__IPR003613__U_box_domain_
Solyc01g007050.1	NA	NA	NA	U-box_domain-containing_protein_24_(AHRD_V1_***-_D7LAS1_ARALY);_contains_Interpro_domain(s)__IPR003613__U_box_domain_
Solyc01g007060.2	-0.404211	0.000498728	0.00167507	At5g63850_(Fragment)_(AHRD_V1_*-*-_Q3YIL4_ARATH)
Solyc01g007070.2	-0.236672	3.93899e-15	3.73488e-14	BEL1-like_homeodomain_protein_1_(AHRD_V1_**--_BLH1_ARATH);_contains_Interpro_domain(s)__IPR006563__POX_
Solyc01g007080.2	NA	NA	NA	Aluminum-activated_malate_transporter_(Fragment)_(AHRD_V1_*--*_Q071L4_AVESA);_contains_Interpro_domain(s)__IPR006214__Uncharacterised_protein_family_UPF0005_
Solyc01g007090.1	NA	NA	NA	Aluminum-activated_malate_transporter_(Fragment)_(AHRD_V1_*--*_Q07DQ0_WHEAT);_contains_Interpro_domain(s)__IPR006214__Uncharacterised_protein_family_UPF0005_
Solyc01g007100.2	0.409249	0.0095227	0.0238141	Digalactosyldiacylglycerol_synthase_1,_chloroplastic_(AHRD_V1_***-_DGDG1_LOTJA);_contains_Interpro_domain(s)__IPR001296__Glycosyl_transferase,_group_1_
Solyc01g007110.2	0.277658	0.000123283	0.000460569	NC_domain-containing_protein_(AHRD_V1_**--_D7LZP9_ARALY);_contains_Interpro_domain(s)__IPR007053__NC_
Solyc01g007120.2	-0.0304316	0.804031	0.868308	Serine/threonine_protein_kinase_(AHRD_V1_****_Q2U6C8_ASPOR);_contains_Interpro_domain(s)__IPR000687__RIO_kinase_
Solyc01g007130.2	0.832447	6.06806e-08	3.42264e-07	Receptor_like_kinase,_RLK
Solyc01g007140.2	0.0360572	0.877841	0.921067	Pre-rRNA-processing_protein_ipi1_(AHRD_V1_*---_B6K6C3_SCHJY);_contains_Interpro_domain(s)__IPR016024__Armadillo-type_fold_
Solyc01g007150.2	-0.165332	0.00203818	0.00601612	Coatomer_subunit_beta-1_(AHRD_V1_***-_D7MB61_ARALY);_contains_Interpro_domain(s)__IPR016460__Coatomer,_beta_subunit_
Solyc01g007160.2	0.157581	0.778171	0.850523	N-acetyltransferase_ESCO1_(AHRD_V1_**--_B6TTW6_MAIZE);_contains_Interpro_domain(s)__IPR001126__DNA-repair_protein,_UmuC-like_
Solyc01g007170.2	0.123349	0.753307	NA	Protein_unc-13_homolog_C_(AHRD_V1_*---_UN13C_RAT);_contains_Interpro_domain(s)__IPR013583__Phosphoribosyltransferase_C-terminal,_plant_
Solyc01g007180.2	-0.0116797	0.977363	0.985475	Unknown_Protein_(AHRD_V1)
Solyc01g007190.2	-2.00782	8.6822e-20	1.03556e-18	Unknown_Protein_(AHRD_V1)
Solyc01g007200.2	-2.71221	2.12863e-08	1.25454e-07	Unknown_Protein_(AHRD_V1)
Solyc01g007210.2	NA	NA	NA	Unknown_Protein_(AHRD_V1)
Solyc01g007220.2	0.403375	1.20245e-19	1.42293e-18	NHL1_(Fragment)_(AHRD_V1_**--_B0LZM3_ARATH);_contains_Interpro_domain(s)__IPR010847__Harpin-induced_1_
Solyc01g007230.2	-0.619754	1.08659e-06	5.36602e-06	Harpin-induced_protein-like_(Fragment)_(AHRD_V1_*---_D2CFH8_COFAR);_contains_Interpro_domain(s)__IPR010847__Harpin-induced_1_
Solyc01g007240.2	0.465083	0.394798	NA	NHL3_(Fragment)_(AHRD_V1_**--_B0ZVP8_ARATH);_contains_Interpro_domain(s)__IPR010847__Harpin-induced_1_
Solyc01g007250.2	-0.0408964	0.787883	0.857497	U3_small_nucleolar_ribonucleoprotein_protein_IMP4_(AHRD_V1_***-_D0N3A6_PHYIN);_contains_Interpro_domain(s)__IPR007109__Brix_domain_
Solyc01g007260.2	1.02682	0.0584193	0.114679	Os04g0416500_protein_(Fragment)_(AHRD_V1_***-_Q0JDA8_ORYSJ);_contains_Interpro_domain(s)__IPR004176__Clp,_N-terminal_
Solyc01g007270.1	0.155239	0.540688	NA	Cytokinin_riboside_5&apos;-monophosphate_phosphoribohydrolase_LOG_(AHRD_V1_**--_LOG_ORYSJ)
Solyc01g007280.2	0.82849	0.0974113	0.175057	30S_ribosomal_protein_S4_chloroplastic_(AHRD_V1_***-_B5MF80_PETIN);_contains_Interpro_domain(s)__IPR005709__Ribosomal_protein_S4,_bacterial-type_
Solyc01g007290.1	1.1055	0.0480638	0.0969197	NAD(P)H-quinone_oxidoreductase_subunit_J_(AHRD_V1_***-_NDHJ_TRIEI);_contains_Interpro_domain(s)__IPR020396__NADH:ubiquinone_oxidoreductase,_30_kDa_subunit,_conserved_site__IPR001268__NADH:ubiquinone_oxidoreductase,_30_kDa_subunit_
Solyc01g007300.1	0.266328	0.59089	0.702723	NAD(P)H-quinone_oxidoreductase_subunit_K_chloroplastic_(AHRD_V1_***-_D3WB90_9BORA);_contains_Interpro_domain(s)__IPR006138__NADH:ubiquinone_oxidoreductase,_20_kDa_subunit_
Solyc01g007310.2	-0.252518	0.627944	0.733971	NAD(P)H-quinone_oxidoreductase_subunit_3_(AHRD_V1_***-_D3WDC8_BULAR);_contains_Interpro_domain(s)__IPR000440__NADH:ubiquinone/plastoquinone_oxidoreductase,_chain_3_
Solyc01g007320.2	-0.238196	0.144556	0.241659	ATP_synthase_subunit_beta_chloroplastic_(AHRD_V1_***-_Q8MBF8_9SOLA);_contains_Interpro_domain(s)__IPR005722__ATPase,_F1_complex,_beta_subunit_
Solyc01g007330.2	-0.424655	0.115882	0.201849	Ribulose_bisphosphate_carboxylase_large_chain_(AHRD_V1_***-_RBL_SOLLC);_contains_Interpro_domain(s)__IPR000685__Ribulose_bisphosphate_carboxylase,_large_subunit,_C-terminal_
Solyc01g007340.2	0.362417	0.497133	0.622203	Acetyl-coenzyme_A_carboxylase_carboxyl_transferase_subunit_beta_(AHRD_V1_***-_ACCD_EPIVI);_contains_Interpro_domain(s)__IPR000438__Acetyl-CoA_carboxylase_carboxyl_transferase,_beta_subunit_
Solyc01g007350.2	0.350049	0.503264	0.627028	Photosystem_I_reaction_center_subunit_VIII_(AHRD_V1_*-*-_Q3V525_ACOCL);_contains_Interpro_domain(s)__IPR001302__Photosystem_I_reaction_centre,_subunit_VIII_
Solyc01g007360.2	0.531028	0.307704	0.437554	Photosystem_I_assembly_protein_ycf4_(AHRD_V1_***-_Q06R54_9LAMI);_contains_Interpro_domain(s)__IPR003359__Photosystem_I_assembly_Ycf4_
Solyc01g007370.2	-0.193397	0.634339	0.73925	Chloroplast_envelope_membrane_protein_A_(AHRD_V1_***-_D7KRA3_ARALY);_contains_Interpro_domain(s)__IPR004282__CemA_
Solyc01g007380.1	0.354864	0.267597	0.393674	Apocytochrome_f_(AHRD_V1_***-_D3WBH0_9AQUA);_contains_Interpro_domain(s)__IPR002325__Cytochrome_f_
Solyc01g007390.1	0.630192	0.0484791	0.0976621	Unknown_Protein_(AHRD_V1)
Solyc01g007400.1	0.888215	6.42883e-09	4.00109e-08	Unknown_Protein_(AHRD_V1);_contains_Interpro_domain(s)__IPR002682__Photosystem_II_protein_PsbJ_
Solyc01g007410.2	1.05906	1.40671e-11	1.07993e-10	Cytochrome_b559_subunit_alpha_(AHRD_V1_*-*-_D4PBC8_PHODC);_contains_Interpro_domain(s)__IPR006217__Photosystem_II_protein_cytochrome_b559,_alpha_subunit_
Solyc01g007420.2	-0.285711	0.607317	0.716855	Cytochrome_b6-f_complex_subunit_6_(AHRD_V1_*-*-_Q5K3U2_9MAGN);_contains_Interpro_domain(s)__IPR007802__Cytochrome_b6/f_complex_subunit_VI_
Solyc01g007430.2	-0.373194	0.457475	0.586298	Cytochrome_b6-f_complex_subunit_5_(AHRD_V1_***-_B7T2X6_EROTE);_contains_Interpro_domain(s)__IPR003683__Cytochrome_b6/f_complex,_subunit_5_
Solyc01g007440.1	-0.347119	0.480797	0.607982	Photosystem_I_reaction_center_subunit_IX_(AHRD_V1_***-_Q06R45_9LAMI);_contains_Interpro_domain(s)__IPR002615__Photosystem_I_reaction_centre,_subunit_IX_/_PsaJ_
Solyc01g007450.1	0.439492	0.432653	0.56282	50S_ribosomal_protein_L33_chloroplastic_(AHRD_V1_***-_D3WBK4_9AQUA);_contains_Interpro_domain(s)__IPR001705__Ribosomal_protein_L33_
Solyc01g007460.2	0.396643	0.329417	0.459665	30S_ribosomal_protein_S18_chloroplastic_(AHRD_V1_***-_D3WEG6_HEUSA);_contains_Interpro_domain(s)__IPR001648__Ribosomal_protein_S18_
Solyc01g007470.1	-0.0361399	0.941375	0.963037	50S_ribosomal_protein_L20_chloroplastic_(AHRD_V1_***-_Q06R42_9LAMI);_contains_Interpro_domain(s)__IPR005813__Ribosomal_protein_L20_
Solyc01g007480.1	-0.0532844	0.919488	NA	Ribosomal_protein_S12_(Fragment)_(AHRD_V1_*-*-_B0LN88_LYCCH)
Solyc01g007490.2	0.294268	0.394099	0.525098	ATP-dependent_Clp_protease_proteolytic_subunit_(AHRD_V1_***-_D3WCC1_NEROL);_contains_Interpro_domain(s)__IPR001907__Peptidase_S14,_ClpP_
Solyc01g007500.2	0.708403	0.112409	0.196746	Photosystem_II_CP47_chlorophyll_apoprotein_(AHRD_V1_***-_D3WBA3_9BORA);_contains_Interpro_domain(s)__IPR017486__Photosystem_II,_PsbB_
Solyc01g007510.1	NA	NA	NA	PsbN_(AHRD_V1_***-_Q7HIW7_ARATH);_contains_Interpro_domain(s)__IPR003398__Photosystem_II_protein_PsbN_
Solyc01g007520.2	-0.143995	0.791072	0.859533	Photosystem_II_reaction_center_protein_H_(AHRD_V1_***-_C6JT33_9MYRT);_contains_Interpro_domain(s)__IPR001056__Photosystem_II_phosphoprotein_PsbH_
Solyc01g007530.2	-0.907905	0.0676444	0.129755	Cytochrome_b6_(AHRD_V1_***-_B3TN79_BRADI);_contains_Interpro_domain(s)__IPR005797__Cytochrome_b/b6,_N-terminal_
Solyc01g007540.2	0.651577	0.250015	0.373068	Cytochrome_b6-f_complex_subunit_4_(AHRD_V1_***-_A1XFY6_NUPAD);_contains_Interpro_domain(s)__IPR005870__Cytochrome_b6/f_complex,_subunit_IV_
Solyc01g007550.1	0.157823	0.536879	NA	DNA-directed_RNA_polymerase_subunit_alpha_(AHRD_V1_***-_D3WBC7_9BORA);_contains_Interpro_domain(s)__IPR011260__RNA_polymerase,_alpha_subunit,_C-terminal_
Solyc01g007560.2	-0.0129561	0.969528	NA	DNA-directed_RNA_polymerase_subunit_alpha_(AHRD_V1_***-_D3WBC7_9BORA);_contains_Interpro_domain(s)__IPR011773__DNA-directed_RNA_polymerase,_alpha_subunit_
Solyc01g007570.2	0.248094	0.660281	0.759595	30S_ribosomal_protein_S11_chloroplastic_(AHRD_V1_***-_D3WCH5_NEROL);_contains_Interpro_domain(s)__IPR019981__Ribosomal_protein_S11,_bacterial-type_
Solyc01g007580.2	-0.167618	0.517602	NA	30S_ribosomal_protein_S8_(AHRD_V1_***-_D4PBE7_PHODC);_contains_Interpro_domain(s)__IPR000630__Ribosomal_protein_S8_
Solyc01g007590.2	NA	NA	NA	50S_ribosomal_protein_L14_chloroplastic_(AHRD_V1_***-_D3WBB8_9BORA);_contains_Interpro_domain(s)__IPR005745__Ribosomal_protein_L14,_bacterial-type_
Solyc01g007600.2	1.46129	0.00260097	0.00749742	50S_ribosomal_protein_L16_chloroplastic_(AHRD_V1_***-_D3WCG3_NEROL);_contains_Interpro_domain(s)__IPR000114__Ribosomal_protein_L16_
Solyc01g007610.2	0.33852	0.428846	0.559369	30S_ribosomal_protein_S3_chloroplastic_(AHRD_V1_***-_D3WBD9_9BORA);_contains_Interpro_domain(s)__IPR005704__Ribosomal_protein_S3,_bacterial_
Solyc01g007620.2	NA	NA	NA	30S_ribosomal_protein_S19_chloroplastic_(AHRD_V1_***-_D3WDP2_CORFO);_contains_Interpro_domain(s)__IPR002222__Ribosomal_protein_S19/S15_
Solyc01g007630.2	-0.0765854	0.618586	0.726256	50S_ribosomal_protein_L2_chloroplastic_(AHRD_V1_***-_A6YA71_9MAGN);_contains_Interpro_domain(s)__IPR005880__Ribosomal_protein_L2,_bacterial-type_
Solyc01g007640.2	0.0566583	0.905455	0.940656	Ycf2_(AHRD_V1_***-_D2KLP5_OLEEU);_contains_Interpro_domain(s)__IPR008543__Chloroplast_Ycf2_
Solyc01g007650.2	NA	NA	NA	Ycf15_(AHRD_V1_***-_D2KLP6_OLEEU);_contains_Interpro_domain(s)__IPR019645__Protein_precursor_Ycf15,_putative,_chloroplast_
Solyc01g007660.2	0.188317	0.429158	0.559651	NAD(P)H-quinone_oxidoreductase_subunit_2_chloroplastic_(AHRD_V1_***-_D3WB81_9BORA);_contains_Interpro_domain(s)__IPR010096__NADH-quinone_oxidoreductase,_chain_N_
Solyc01g007670.2	0.242904	0.0860337	0.158168	30S_ribosomal_protein_S7_chloroplastic_(AHRD_V1_***-_D3WBE1_9BORA);_contains_Interpro_domain(s)__IPR005717__Ribosomal_protein_S7,_bacterial-type_
Solyc01g007680.1	0.262126	0.411561	NA	Orf146_protein_(AHRD_V1_***-_Q9MFF3_BETVU)
Solyc01g007690.2	-0.737494	0.000728459	0.00237016	Unknown_Protein_(AHRD_V1)
Solyc01g007700.2	-0.293178	0.595044	0.706376	Conserved_protein_(AHRD_V1_*-*-_C7TFZ2_LACRL)
Solyc01g007710.2	-0.864925	0.00337934	0.00947444	Unknown_Protein_(AHRD_V1)
Solyc01g007720.2	0.150669	0.583629	0.696425	ORF42f_(AHRD_V1_*-*-_Q32989_PINTH)
Solyc01g007730.2	-0.785451	0.0128915	0.0311513	ORF91_(AHRD_V1_*---_C1BRN8_9MAXI)
Solyc01g007740.2	0.338448	2.30389e-05	9.62955e-05	Peroxiredoxin_(AHRD_V1_**--_Q9FE12_PHAVU);_contains_Interpro_domain(s)__IPR000866__Alkyl_hydroperoxide_reductase/_Thiol_specific_antioxidant/_Mal_allergen_
Solyc01g007750.2	0.14342	0.320159	0.450354	Mitochondrial_transcription_termination_factor_(Fragment)_(AHRD_V1_*---_C6FB10_PSEMZ);_contains_Interpro_domain(s)__IPR003690__Mitochodrial_transcription_termination_factor-related_
Solyc01g007760.2	-0.587861	1.61574e-07	8.66943e-07	Transcription_factor_E2F_(AHRD_V1_****_Q9LEL4_DAUCA);_contains_Interpro_domain(s)__IPR015633__E2F_Family_
Solyc01g007770.2	0.0764179	0.524791	0.645462	Genomic_DNA_chromosome_5_P1_clone_MHF15_(AHRD_V1_***-_Q9FNI0_ARATH)
Solyc01g007780.2	0.0337658	0.926248	0.953496	Receptor_expression-enhancing_protein_3_(AHRD_V1_*---_B6TB01_MAIZE);_contains_Interpro_domain(s)__IPR004345__TB2/DP1_and_HVA22_related_protein_
Solyc01g007790.2	0.11332	0.510925	0.632997	UPF0554_protein_C2orf43_homolog_(AHRD_V1_**--_CB043_CHICK);_contains_Interpro_domain(s)__IPR019363__Protein_of_unknown_function_DUF2305_
Solyc01g007800.2	NA	NA	NA	Plant-specific_domain_TIGR01568_family_protein_(AHRD_V1_*---_B6SZV1_MAIZE);_contains_Interpro_domain(s)__IPR006458__Protein_of_unknown_function_DUF623,_plant_
Solyc01g007810.1	NA	NA	NA	Plant-specific_domain_TIGR01568_family_protein_(AHRD_V1_*---_B6U9N9_MAIZE);_contains_Interpro_domain(s)__IPR006458__Protein_of_unknown_function_DUF623,_plant_
Solyc01g007820.1	0.200733	0.630652	0.736175	Unknown_Protein_(AHRD_V1)
Solyc01g007830.1	0.0196165	0.970675	0.981506	Unknown_Protein_(AHRD_V1)
Solyc01g007840.2	-0.404467	0.000123149	0.000460156	CCR4-NOT_transcription_complex_subunit_7_(AHRD_V1_***-_B4FG48_MAIZE);_contains_Interpro_domain(s)__IPR006941__Ribonuclease_CAF1_
Solyc01g007850.2	-0.203809	0.017816	0.04135	Pentatricopeptide_repeat-containing_protein_(AHRD_V1_***-_D7MHD4_ARALY);_contains_Interpro_domain(s)__IPR002885__Pentatricopeptide_repeat_
Solyc01g007860.2	-0.195681	0.0028415	0.00811069	Ubiquitin-conjugating_enzyme_family_protein-like_(AHRD_V1_***-_Q3HVN0_SOLTU);_contains_Interpro_domain(s)__IPR000608__Ubiquitin-conjugating_enzyme,_E2_
Solyc01g007870.2	0.759986	0.158134	0.259828	Cyclin_B-like_protein_(AHRD_V1_*-*-_Q5U8T5_9SOLA)
Solyc01g007880.2	0.0923426	0.576428	0.690352	MORN_repeat_protein_(AHRD_V1_*---_D4V7H0_BACVU);_contains_Interpro_domain(s)__IPR019746__Tubulin/FtsZ,_N-terminal_
Solyc01g007890.1	0.270901	0.614218	0.722516	Unknown_Protein_(AHRD_V1)
Solyc01g007900.2	-0.517717	0.000134198	0.000497656	Tobamovirus_multiplication_protein_(Fragment)_(AHRD_V1_***-_B0ZZ80_ARAHY);_contains_Interpro_domain(s)__IPR009457__Protein_of_unknown_function_DUF1084_
Solyc01g007910.2	0.230224	0.0156251	0.0368598	Succinyl-CoA_ligase_(AHRD_V1_***-_B9RL91_RICCO);_contains_Interpro_domain(s)__IPR005810__Succinyl-CoA_ligase,_alpha_subunit_
Solyc01g007920.2	0.0339407	0.728049	0.812585	Isochorismatase_family_protein_(AHRD_V1_***-_B5IAW4_ACIB4);_contains_Interpro_domain(s)__IPR000868__Isochorismatase-like_
Solyc01g007930.2	0.713856	1.48385e-06	7.2365e-06	Sel1_domain_protein_repeat-containing_protein_(AHRD_V1_*-*-_A5GBQ0_GEOUR);_contains_Interpro_domain(s)__IPR011990__Tetratricopeptide-like_helical_
Solyc01g007940.2	NA	NA	NA	Alanine_aminotransferase_2_(AHRD_V1_****_A8IKE5_SOYBN);_contains_Interpro_domain(s)__IPR004839__Aminotransferase,_class_I_and_II_
Solyc01g007950.2	-0.259178	0.550406	0.668851	Peroxidase_1_(AHRD_V1_*-*-_B6T173_MAIZE);_contains_Interpro_domain(s)__IPR000823__Plant_peroxidase_
Solyc01g007960.2	-0.641777	0.236368	NA	RLK,_Receptor_like_protein,_putative_resistance_protein_with_an_antifungal_domain
Solyc01g007970.1	NA	NA	NA	RLK,_Receptor_like_protein,_putative_resistance_protein_with_an_antifungal_domain
Solyc01g007980.2	0.863297	1.14754e-12	9.42759e-12	RLK,_Receptor_like_protein,_putative_resistance_protein_with_an_antifungal_domain
Solyc01g007990.2	0.429858	0.000260378	0.000921805	RLK,_Receptor_like_protein,_putative_resistance_protein_with_an_antifungal_domain
Solyc01g008000.2	0.0380175	0.369164	0.500139	ADP-ribosylation_factor_(AHRD_V1_***-_Q76ME3_WHEAT);_contains_Interpro_domain(s)__IPR006688__ADP-ribosylation_factor_
Solyc01g008010.2	0.389847	0.0958172	0.172888	Os09g0327550_protein_(Fragment)_(AHRD_V1_*-*-_C7J753_ORYSJ);_contains_Interpro_domain(s)__IPR003863__Protein_of_unknown_function_DUF220_
Solyc01g008020.2	0.245659	0.631896	0.736984	Equilibrative_nucleoside_transporter_1_(AHRD_V1_****_Q4W6L4_ORYSJ);_contains_Interpro_domain(s)__IPR002259__Delayed-early_response_protein/equilibrative_nucleoside_transporter_
Solyc01g008030.2	NA	NA	NA	Unknown_Protein_(AHRD_V1)
Solyc01g008040.1	0.130832	0.750662	NA	S-locus_F-box-like_protein_a_(Fragment)_(AHRD_V1_***-_B0F0G3_PETIN);_contains_Interpro_domain(s)__IPR006527__F-box_associated_
Solyc01g008050.2	NA	NA	NA	Leaf_senescence_protein-like_(AHRD_V1_***-_Q67V91_ORYSJ);_contains_Interpro_domain(s)__IPR004253__Protein_of_unknown_function_DUF231,_plant_
Solyc01g008060.2	-0.0705538	0.580515	0.693759	Phosphoglycerate_mutase_(AHRD_V1_*---_A4TBN9_MYCGI);_contains_Interpro_domain(s)__IPR002156__Ribonuclease_H_
Solyc01g008070.2	-0.463158	5.06979e-14	4.51389e-13	Alpha/beta_superfamily_hydrolase_(AHRD_V1_*---_D0CIF5_9SYNE);_contains_Interpro_domain(s)__IPR010765__Protein_of_unknown_function_DUF1350_
Solyc01g008080.2	-0.0447363	0.486404	0.612696	Ribosomal_protein_S27_(AHRD_V1_***-_Q3HVK9_SOLTU);_contains_Interpro_domain(s)__IPR000592__Ribosomal_protein_S27e_
Solyc01g008090.2	-0.0440469	0.84302	0.895818	Ribosomal_protein_S27_(AHRD_V1_***-_Q3HVK9_SOLTU);_contains_Interpro_domain(s)__IPR000592__Ribosomal_protein_S27e_
Solyc01g008100.2	-0.203344	0.24405	0.366657	Transferase_transferring_glycosyl_groups_(AHRD_V1_**-*_D7MH74_ARALY)
Solyc01g008110.2	-0.694585	5.0306e-94	2.34853e-92	Cytochrome_P450
Solyc01g008120.2	-0.068493	0.245324	0.368259	Histone_acetyltransferase_(AHRD_V1_****_B9HG17_POPTR);_contains_Interpro_domain(s)__IPR009255__Transcriptional_coactivation_
Solyc01g008130.2	0.80968	6.89562e-07	3.47016e-06	DEP_domain-containing_protein_1B_(AHRD_V1_*---_DEP1B_HUMAN);_contains_Interpro_domain(s)__IPR006869__Protein_of_unknown_function_DUF547_
Solyc01g008140.2	-0.310081	3.16854e-05	0.000130073	Receptor_kinase_(AHRD_V1_****_B8XA57_GOSBA);_contains_Interpro_domain(s)__IPR002290__Serine/threonine_protein_kinase_
Solyc01g008150.1	0.096693	0.855271	NA	Unknown_Protein_(AHRD_V1)
Solyc01g008160.2	-1.19718	2.07096e-60	6.641e-59	Tetratricopeptide_repeat-containing_protein_(AHRD_V1_***-_D7L8H9_ARALY);_contains_Interpro_domain(s)__IPR011990__Tetratricopeptide-like_helical_
Solyc01g008170.2	-0.0244382	0.711965	0.799883	Zinc_finger_CCCH_domain-containing_protein_17_(AHRD_V1_***-_C3H17_ARATH);_contains_Interpro_domain(s)__IPR000571__Zinc_finger,_CCCH-type_
Solyc01g008180.2	0.725502	2.57242e-05	0.000106767	DNA-binding_protein_(Fragment)_(AHRD_V1_*--*_Q42051_ARATH);_contains_Interpro_domain(s)__IPR005516__Remorin,_C-terminal_region_
Solyc01g008190.2	-0.688369	0.000107756	0.000406443	Os05g0304100_protein_(Fragment)_(AHRD_V1_*-*-_Q0DJB8_ORYSJ)
Solyc01g008200.2	-0.257163	0.306833	0.436691	Os05g0304100_protein_(Fragment)_(AHRD_V1_***-_Q0DJB8_ORYSJ)
Solyc01g008210.2	0.64222	0.15199	0.251448	Unknown_Protein_(AHRD_V1)
Solyc01g008220.2	0.898386	0.08134	0.150915	Arabinogalactan_protein_(AHRD_V1_***-_B6SST2_MAIZE)
Solyc01g008230.2	0.196501	3.89616e-05	0.00015802	TCP_family_transcription_factor_(AHRD_V1_*-**_A6MCZ2_9ORYZ);_contains_Interpro_domain(s)__IPR005333__Transcription_factor,_TCP_
Solyc01g008240.2	NA	NA	NA	Solute_carrier_family_2,_facilitated_glucose_transporter_member_3_(AHRD_V1_***-_GTR3_BOVIN);_contains_Interpro_domain(s)__IPR003663__Sugar/inositol_transporter_
Solyc01g008250.2	0.0653645	0.624698	0.73137	Thioredoxin_X_(AHRD_V1_***-_B6T9S0_MAIZE);_contains_Interpro_domain(s)__IPR015467__Thioredoxin,_core_
Solyc01g008260.2	-0.114033	0.614124	0.722449	E2F-associated_phosphoprotein_(AHRD_V1_***-_Q0P5M4_BOVIN);_contains_Interpro_domain(s)__IPR019370__E2F-associated_phosphoprotein,_C-terminal_
Solyc01g008270.2	0.408642	0.0453045	0.0922453	Prefoldin_subunit_5_(AHRD_V1_***-_B6TVU2_MAIZE);_contains_Interpro_domain(s)__IPR011599__Prefoldin_alpha_subunit_
Solyc01g008280.2	0.292829	0.0013747	0.0042274	Serine/threonine-protein_phosphatase_2A_activator_2_(AHRD_V1_****_B6TQY2_MAIZE);_contains_Interpro_domain(s)__IPR004327__Phosphotyrosyl_phosphatase_activator,_PTPA_
Solyc01g008290.2	1.04956	0.00201033	0.00594332	Dihydroorotate_dehydrogenase_(AHRD_V1_***-_B6U892_MAIZE);_contains_Interpro_domain(s)__IPR005719__Dihydroorotate_dehydrogenase,_class_2_
Solyc01g008300.1	-0.8281	0.00330389	0.00929088	Hydroxycinnamoyl_CoA_shikimate/quinate_hydroxycinnamoyltransferase-like_protein_(AHRD_V1_**-*_B9IAS9_POPTR);_contains_Interpro_domain(s)__IPR003480__Transferase_
Solyc01g008310.2	0.0877763	0.321137	0.451406	Phenylalanyl-tRNA_synthetase_beta_chain_(AHRD_V1_****_B6SHI1_MAIZE);_contains_Interpro_domain(s)__IPR004531__Phenylalanyl-tRNA_synthetase,_class_IIc,_beta_subunit,_archae/euk_cytosolic_
Solyc01g008320.2	-0.154256	0.00391225	0.0108111	DDHD_domain_containing_1_(AHRD_V1_*---_Q3ZAU5_RAT);_contains_Interpro_domain(s)__IPR004177__DDHD_
Solyc01g008330.2	-0.272088	0.00522373	0.013984	Acetyl-CoA_carboxylase_biotin_carboxylase_(AHRD_V1_***-_B4VQU4_9CYAN);_contains_Interpro_domain(s)__IPR004549__Acetyl-CoA_carboxylase,_biotin_carboxylase_
Solyc01g008340.2	-0.0983632	0.420274	0.550857	50S_ribosomal_protein_L19_(AHRD_V1_*-*-_B6T8M1_MAIZE);_contains_Interpro_domain(s)__IPR001857__Ribosomal_protein_L19_
Solyc01g008350.2	0.734374	0.0725916	0.137727	DNAJ_heat_shock_N-terminal_domain-containing_protein-like_(AHRD_V1_***-_Q5QMD6_ORYSJ)
Solyc01g008360.2	-0.289383	0.427283	0.558024	Pre-mRNA_branch_site_p14-like_protein_(AHRD_V1_**--_B6T0W0_MAIZE);_contains_Interpro_domain(s)__IPR012677__Nucleotide-binding,_alpha-beta_plait_
Solyc01g008370.2	-0.181893	0.0254757	0.0564872	26S_proteasome_regulatory_subunit_(AHRD_V1_***-_A8J8V5_CHLRE);_contains_Interpro_domain(s)__IPR000555__Mov34/MPN/PAD-1_
Solyc01g008380.1	0.356485	0.34338	0.47454	Pentatricopeptide_repeat-containing_protein_(AHRD_V1_***-_D7KKP4_ARALY)
Solyc01g008390.1	0.157823	0.536879	NA	LRR_receptor-like_serine/threonine-protein_kinase,_RLP
Solyc01g008400.2	0.670085	0.225456	0.34422	Unknown_Protein_(AHRD_V1)
Solyc01g008410.1	0.649267	0.247431	0.370484	LRR_receptor-like_serine/threonine-protein_kinase,_RLP
Solyc01g008420.2	-0.281	0.502196	0.626296	Mate_efflux_family_protein_(AHRD_V1_**--_D7KHQ9_ARALY);_contains_Interpro_domain(s)__IPR002528__Multi_antimicrobial_extrusion_protein_MatE_
Solyc01g008430.1	0.157823	0.536879	NA	Unknown_Protein_(AHRD_V1)
Solyc01g008440.2	0.164685	0.349705	0.480817	Calcium-dependent_protein_kinase_8_(AHRD_V1_****_Q6KC54_NICPL);_contains_Interpro_domain(s)__IPR002290__Serine/threonine_protein_kinase_
Solyc01g008450.1	NA	NA	NA	Unknown_Protein_(AHRD_V1)
Solyc01g008460.2	0.28286	0.126538	0.216933	2Fe-2S_ferredoxin_(AHRD_V1_**--_B6U5I8_MAIZE);_contains_Interpro_domain(s)__IPR001041__Ferredoxin_
Solyc01g008470.2	-0.427233	0.129789	0.221381	Non-selective_cation_channel-2_family_(AHRD_V1_**--_C1N231_MICPS);_contains_Interpro_domain(s)__IPR004728__Translocation_protein_Sec62_
Solyc01g008480.2	0.263664	0.0171345	0.0399486	Pentatricopeptide_repeat-containing_protein_(AHRD_V1_***-_D7MTZ6_ARALY);_contains_Interpro_domain(s)__IPR002885__Pentatricopeptide_repeat_
Solyc01g008490.2	-0.0764201	0.584266	0.697008	Nuclear_transcription_factor_Y_subunit_A-1_(AHRD_V1_*-**_B6TAR1_MAIZE);_contains_Interpro_domain(s)__IPR001289__CCAAT-binding_transcription_factor,_subunit_B_
Solyc01g008500.2	0.751909	0.18288	0.292073	Receptor_serine/threonine_kinase_(AHRD_V1_****_O49202_ORYSJ);_contains_Interpro_domain(s)__IPR002290__Serine/threonine_protein_kinase_
Solyc01g008510.2	-1.75971	3.27357e-75	1.24338e-73	Photosystem_II_5_kDa_protein,_chloroplastic_(AHRD_V1_*-*-_PST2_GOSHI)
Solyc01g008520.2	0.382942	0.468129	0.59636	DNA_repair_protein_XRCC2_(AHRD_V1_***-_XRCC2_HUMAN)
Solyc01g008530.2	-0.269151	0.580451	NA	Cinnamoyl_CoA_reductase-like_protein_(AHRD_V1_***-_B9HNY0_POPTR);_contains_Interpro_domain(s)__IPR016040__NAD(P)-binding_domain_
Solyc01g008540.2	-0.167618	0.517602	NA	Cinnamoyl_CoA_reductase-like_protein_(AHRD_V1_***-_B9HNY0_POPTR);_contains_Interpro_domain(s)__IPR016040__NAD(P)-binding_domain_
Solyc01g008550.2	0.0196124	0.921128	0.950687	Cinnamoyl_CoA_reductase-like_protein_(AHRD_V1_***-_B9HNY0_POPTR);_contains_Interpro_domain(s)__IPR016040__NAD(P)-binding_domain_
Solyc01g008560.2	0.0180466	0.908771	0.942851	NAD_kinase_1_(AHRD_V1_****_B6SWV6_MAIZE);_contains_Interpro_domain(s)__IPR002504__ATP-NAD/AcoX_kinase_
Solyc01g008570.1	NA	NA	NA	Receptor-like_protein_kinase_(AHRD_V1_***-_Q9M577_ORYSA);_contains_Interpro_domain(s)__IPR002290__Serine/threonine_protein_kinase_
Solyc01g008580.1	NA	NA	NA	Zinc_transporter_protein_(AHRD_V1_***-_D5LMF9_9FABA);_contains_Interpro_domain(s)__IPR003689__Zinc/iron_permease_
Solyc01g008590.1	NA	NA	NA	Zinc_transporter_protein_(AHRD_V1_*-*-_C0L438_9MAGN);_contains_Interpro_domain(s)__IPR003689__Zinc/iron_permease_
Solyc01g008600.2	0.309943	0.0127127	0.0307763	Zinc_finger_CCCH_domain-containing_protein_53_(AHRD_V1_***-_C3H53_ORYSJ);_contains_Interpro_domain(s)__IPR000571__Zinc_finger,_CCCH-type_
Solyc01g008610.2	NA	NA	NA	Beta-1_3-glucanase_(AHRD_V1_***-_Q9SYX6_TOBAC);_contains_Interpro_domain(s)__IPR000490__Glycoside_hydrolase,_family_17_
Solyc01g008620.2	-0.601482	0.22316	0.341808	Beta-1_3-glucanase_(AHRD_V1_***-_Q9SYX6_TOBAC);_contains_Interpro_domain(s)__IPR000490__Glycoside_hydrolase,_family_17_
Solyc01g008640.2	NA	NA	NA	Cytochrome_P450
Solyc01g008650.2	NA	NA	NA	Cytochrome_P450
Solyc01g008660.2	0.604272	0.000647726	0.00213051	F-box_family_protein_(AHRD_V1_***-_B9HCS6_POPTR);_contains_Interpro_domain(s)__IPR001810__Cyclin-like_F-box_
Solyc01g008670.2	0.535696	0.329205	0.459445	Cytochrome_P450
Solyc01g008680.2	-0.235047	0.43556	0.565887	S2_self-incompatibility_locus-linked_pollen_3.2_protein_(AHRD_V1_***-_Q7XAE8_PETIN)
Solyc01g008690.2	0.281692	0.392157	NA	GDP-mannose_transporter_(AHRD_V1_****_B2VUF6_PYRTR)
Solyc01g008700.2	-1.88909	5.8035e-163	4.8932e-161	cDNA_clone_001-102-C05_full_insert_sequence_(AHRD_V1_**--_B7E7M9_ORYSJ)
Solyc01g008710.2	-4.85066	0	0	Mannan_endo-1_4-beta-mannosidase_(AHRD_V1_***-_D2S259_HALTV);_contains_Interpro_domain(s)__IPR018087__Glycoside_hydrolase,_family_5,_conserved_site__IPR013781__Glycoside_hydrolase,_subgroup,_catalytic_core_
Solyc01g008720.1	NA	NA	NA	Mannan_endo-1_4-beta-mannosidase_(AHRD_V1_***-_A8FDC6_BACP2);_contains_Interpro_domain(s)__IPR001547__Glycoside_hydrolase,_family_5_
Solyc01g008730.2	-0.234403	0.125064	0.214898	BZIP_transcription_factor_(AHRD_V1_****_Q9SQK1_TOBAC);_contains_Interpro_domain(s)__IPR011616__bZIP_transcription_factor,_bZIP-1_
Solyc01g008740.1	NA	NA	NA	Calcium-dependent_protein_kinase_17_(AHRD_V1_****_Q6KC53_NICPL);_contains_Interpro_domain(s)__IPR002290__Serine/threonine_protein_kinase_
Solyc01g008750.1	0.157823	0.536879	NA	cDNA_clone_J013074B07_full_insert_sequence_(AHRD_V1_*---_B7ECA1_ORYSJ);_contains_Interpro_domain(s)__IPR004332__Transposase,_MuDR,_plant_
Solyc01g008760.2	0.10427	0.744717	0.825396	Genomic_DNA_chromosome_5_P1_clone_MUB3_(AHRD_V1_*-*-_Q9FLF2_ARATH)
Solyc01g008770.2	-0.323175	0.0117401	0.0287167	Rho_GTPase_activating_protein_12_(AHRD_V1_*--*_Q6P4P5_DANRE);_contains_Interpro_domain(s)__IPR000198__RhoGAP_
Solyc01g008780.2	-0.0848902	0.15723	0.258626	Phospholipase_A22_(AHRD_V1_***-_B9SJ74_RICCO);_contains_Interpro_domain(s)__IPR016090__Phospholipase_A2_
Solyc01g008790.2	1.03127	0.000746575	0.00242346	Phosphoesterase_family_protein_(AHRD_V1_***-_D7LEV5_ARALY);_contains_Interpro_domain(s)__IPR007312__Phosphoesterase_
Solyc01g008800.1	0.710117	1.44986e-07	7.81719e-07	Tir-nbs-lrr,_resistance_protein
Solyc01g008810.2	-0.321675	0.0224808	0.0507732	Zinc_finger_family_protein_(AHRD_V1_**--_D7LZ79_ARALY);_contains_Interpro_domain(s)__IPR018957__Zinc_finger,_C3HC4_RING-type_
Solyc01g008820.2	-0.417489	0.000852532	0.00273697	Signal_peptide_peptidase_family_protein_(AHRD_V1_***-_D7LQE4_ARALY);_contains_Interpro_domain(s)__IPR007369__Peptidase_A22B,_signal_peptide_peptidase_
Solyc01g008830.1	-0.423171	0.373124	0.504018	L-ascorbate_oxidase_(AHRD_V1_***-_B9HQ45_POPTR);_contains_Interpro_domain(s)__IPR017760__L-ascorbate_oxidase,_plants_
Solyc01g008840.2	-0.120197	0.144768	0.241911	COP9_signalosome_complex_subunit_2_(AHRD_V1_***-_B6TIW9_MAIZE);_contains_Interpro_domain(s)__IPR013143__PCI/PINT_associated_module_
Solyc01g008850.2	0.521294	9.11026e-32	1.65311e-30	CBL-interacting_protein_kinase_18_(AHRD_V1_***-_C4P7W7_VITVI);_contains_Interpro_domain(s)__IPR002290__Serine/threonine_protein_kinase_
Solyc01g008860.1	NA	NA	NA	ATP_binding_/_serine-threonine_kinase_(AHRD_V1_****_C5DB71_VITVI);_contains_Interpro_domain(s)__IPR002290__Serine/threonine_protein_kinase_
Solyc01g008870.1	-0.341803	0.333296	NA	ATP_binding_/_serine-threonine_kinase_(AHRD_V1_****_C5DB71_VITVI);_contains_Interpro_domain(s)__IPR002290__Serine/threonine_protein_kinase_
Solyc01g008880.1	-0.167618	0.517602	NA	Ethylene_responsive_transcription_factor_1b_(AHRD_V1_*-*-_C0J9I8_9ROSA);_contains_Interpro_domain(s)__IPR001471__Pathogenesis-related_transcriptional_factor_and_ERF,_DNA-binding_
Solyc01g008890.2	0.243279	0.0415063	0.0856892	Ethylene_responsive_transcription_factor_2a_(AHRD_V1_*-*-_C0J9I7_9ROSA);_contains_Interpro_domain(s)__IPR001471__Pathogenesis-related_transcriptional_factor_and_ERF,_DNA-binding_
Solyc01g008900.2	0.184921	0.476383	0.603923	Genomic_DNA_chromosome_3_P1_clone_MJL14_(AHRD_V1_**--_Q9LJG2_ARATH);_contains_Interpro_domain(s)__IPR001926__Pyridoxal_phosphate-dependent_enzyme,_beta_subunit_
Solyc01g008910.2	-0.584776	2.65748e-05	0.00011018	Scarecrow_transcription_factor_family_protein_(AHRD_V1_**-*_D7MIP9_ARALY);_contains_Interpro_domain(s)__IPR005202__GRAS_transcription_factor_
Solyc01g008920.2	0.601253	0.0603334	0.117857	NAD_dependent_epimerase/dehydratase_family_protein_expressed_(AHRD_V1_**--_Q10L97_ORYSJ);_contains_Interpro_domain(s)__IPR013120__Male_sterility,_NAD-binding_
Solyc01g008930.2	0.112915	0.549869	0.668448	Phycoerythrobilin_ferredoxin_oxidoreductase_(AHRD_V1_****_Q6E5A3_MAIZE);_contains_Interpro_domain(s)__IPR009249__Ferredoxin-dependent_bilin_reductase_
Solyc01g008940.2	NA	NA	NA	Anther_protein_(AHRD_V1_***-_Q8RX90_TOBAC)
Solyc01g008950.2	-0.168735	0.000178064	0.0006479	Calmodulin_5/6/7/8-like_protein_(AHRD_V1_***-_Q3HVL6_SOLTU);_contains_Interpro_domain(s)__IPR011992__EF-Hand_type_
Solyc01g008960.2	0.294388	7.08252e-14	6.24622e-13	Argonaute_4-like_protein_(AHRD_V1_***-_D5FQ91_PELHO);_contains_Interpro_domain(s)__IPR003165__Stem_cell_self-renewal_protein_Piwi_
Solyc01g008970.2	-0.100615	0.00283021	0.00808555	Heterogeneous_nuclear_ribonucleoprotein_A3-like_protein_2_(AHRD_V1_*---_B6TV58_MAIZE);_contains_Interpro_domain(s)__IPR000504__RNA_recognition_motif,_RNP-1_
Solyc01g008980.2	-0.248498	0.0732677	0.13873	BZIP_transcription_factor_(AHRD_V1_**--_Q32WR6_MALDO);_contains_Interpro_domain(s)__IPR011616__bZIP_transcription_factor,_bZIP-1_
Solyc01g008990.2	-0.499805	0.000557786	0.00185653	THO_complex_subunit_7_homolog_(AHRD_V1_***-_B5XFL3_SALSA);_contains_Interpro_domain(s)__IPR018018__Tho_complex_subunit_7_
Solyc01g009000.2	0.0278141	0.677958	0.773541	RING_finger_protein_6_(AHRD_V1_*---_RNF6_HUMAN);_contains_Interpro_domain(s)__IPR018957__Zinc_finger,_C3HC4_RING-type_
Solyc01g009010.2	-0.842709	1.12095e-37	2.33018e-36	4-diphosphocytidyl-2-C-methyl-D-erythritol_kinase_(AHRD_V1_***-_A4USB3_NICBE);_contains_Interpro_domain(s)__IPR004424__4-diphosphocytidyl-2C-methyl-D-erythritol_kinase_
Solyc01g009020.2	-0.0599823	0.552919	0.671034	Cysteine_proteinase_inhibitor_(AHRD_V1_****_Q2VY67_9ERIC);_contains_Interpro_domain(s)__IPR000010__Proteinase_inhibitor_I25,_cystatin_
Solyc01g009030.2	-0.38266	5.11343e-05	0.000203881	Nuclear_control_of_ATPase_protein_(AHRD_V1_*---_C9SK53_VERA1);_contains_Interpro_domain(s)__IPR013946__Nuclear_control_of_ATP_synthase_2_
Solyc01g009040.2	NA	NA	NA	Cyclin_B1_(AHRD_V1_****_Q9LD02_TOBAC);_contains_Interpro_domain(s)__IPR014400__Cyclin,_A/B/D/E_
Solyc01g009050.2	-0.208243	0.0255351	0.0565829	Molybdenum_cofactor_biosynthesis_protein_(AHRD_V1_***-_Q309F9_MAIZE);_contains_Interpro_domain(s)__IPR005110__MoeA,_N-terminal,_domain_I_and_II_
Solyc01g009060.2	-0.295031	0.000367127	0.00126656	BTB/POZ_domain_containing_protein_expressed_(AHRD_V1_***-_Q10C73_ORYSJ);_contains_Interpro_domain(s)__IPR013089__Kelch_related_
Solyc01g009070.2	0.445866	0.000407349	0.00139596	MYB_transcription_factor_(AHRD_V1_**-*_Q9FR97_ARATH);_contains_Interpro_domain(s)__IPR015495__Myb_transcription_factor_
Solyc01g009080.2	-0.109676	0.698908	0.78984	FHA_domain_containing_protein_(AHRD_V1_***-_B6TP39_MAIZE);_contains_Interpro_domain(s)__IPR000253__Forkhead-associated_
Solyc01g009090.2	-0.0134582	0.799161	0.864953	Serrate_RNA_effector_molecule_homolog_(AHRD_V1_*-*-_SRRT_DROWI)
Solyc01g009100.2	-0.285342	0.0149696	0.0355148	Ribosomal_protein_L30_(AHRD_V1_***-_B3TLP4_ELAGV);_contains_Interpro_domain(s)__IPR000231__Ribosomal_protein_L30e_
Solyc01g009110.2	0.0438175	0.75661	0.834825	Histone_deacetylase_family_protein_expressed_(AHRD_V1_***-_Q2QWU2_ORYSJ);_contains_Interpro_domain(s)__IPR000286__Histone_deacetylase_superfamily_
Solyc01g009120.2	0.523074	0.216295	0.333407	Histone_deacetylase_family_protein_expressed_(AHRD_V1_***-_Q2QWU2_ORYSJ);_contains_Interpro_domain(s)__IPR000286__Histone_deacetylase_superfamily_
Solyc01g009130.1	NA	NA	NA	Unknown_Protein_(AHRD_V1)
Solyc01g009140.1	NA	NA	NA	Dicer-like_protein_(AHRD_V1_***-_B9HHX6_POPTR)
Solyc01g009150.2	-0.24223	0.183077	0.292316	Glycosyl_hydrolase_(Fragment)_(AHRD_V1_*-*-_D9ZCE7_9CARY)
Solyc01g009160.2	2.71779	3.55462e-15	3.38508e-14	Harpin-induced_protein-like_(Fragment)_(AHRD_V1_**--_D2CFH8_COFAR);_contains_Interpro_domain(s)__IPR010847__Harpin-induced_1_
Solyc01g009170.2	-0.235767	8.69015e-09	5.34722e-08	Ethylene_insensitive_3_class_transcription_factor_(AHRD_V1_****_D5L146_MALDO);_contains_Interpro_domain(s)__IPR006957__Ethylene_insensitive_3_
Solyc01g009180.2	-0.0440526	0.502136	0.626274	5-methyltetrahydropteroyltriglutamate--homocysteine_methyltransferase_(AHRD_V1_***-_B6UF55_MAIZE);_contains_Interpro_domain(s)__IPR006276__5-methyltetrahydropteroyltriglutamate--homocysteine_S-methyltransferase_
Solyc01g009190.1	NA	NA	NA	Double-stranded_RNA_binding_protein_(AHRD_V1_*-**_A9T6E4_PHYPA);_contains_Interpro_domain(s)__IPR001159__Double-stranded_RNA_binding_
Solyc01g009200.2	-0.244779	0.664347	0.762769	Restricted_tev_movement_2_(AHRD_V1_*---_D5K219_ARATH);_contains_Interpro_domain(s)__IPR008978__HSP20-like_chaperone_
Solyc01g009210.1	NA	NA	NA	Unknown_Protein_(AHRD_V1)
Solyc01g009220.2	NA	NA	NA	Restricted_tev_movement_2_(AHRD_V1_*---_D5K205_ARATH);_contains_Interpro_domain(s)__IPR008978__HSP20-like_chaperone_
Solyc01g009230.2	0.812898	6.58184e-11	4.83467e-10	Xanthine_dehydrogenase/oxidase_(AHRD_V1_***-_A9YL93_RABIT);_contains_Interpro_domain(s)__IPR016208__Aldehyde_oxidase/xanthine_dehydrogenase_
Solyc01g009240.2	NA	NA	NA	Beta-D-glucosidase_(AHRD_V1_***-_O82074_TROMA);_contains_Interpro_domain(s)__IPR001764__Glycoside_hydrolase,_family_3,_N-terminal_
Solyc01g009250.2	-0.172001	0.703084	0.793001	Unknown_Protein_(AHRD_V1)
Solyc01g009260.1	NA	NA	NA	60S_ribosomal_protein_L5,_mitochondrial_(AHRD_V1_*-*-_RM05_SOLTU)
Solyc01g009270.1	NA	NA	NA	Unknown_Protein_(AHRD_V1)
Solyc01g009280.2	-0.0543643	0.470131	0.598207	Serine/threonine-protein_phosphatase_(AHRD_V1_****_D7LGU6_ARALY);_contains_Interpro_domain(s)__IPR012391__Serine/threonine_protein_phosphatase,_BSU1_
Solyc01g009290.2	-0.38348	0.00463969	0.0125944	Polyribonucleotide_5&apos;-hydroxyl-kinase_Clp1_(AHRD_V1_****_CLP1_CHICK);_contains_Interpro_domain(s)__IPR010655__Pre-mRNA_cleavage_complex_II_Clp1_
Solyc01g009300.2	1.05573	6.86199e-42	1.57915e-40	Serine/threonine_kinase_(AHRD_V1_*-**_C4QNN2_SCHMA);_contains_Interpro_domain(s)__IPR002290__Serine/threonine_protein_kinase_
Solyc01g009310.2	0.400939	0.00144645	0.00442508	Sterol_reductase_(AHRD_V1_****_A8IA67_CHLRE);_contains_Interpro_domain(s)__IPR001171__Ergosterol_biosynthesis_ERG4/ERG24_
Solyc01g009320.1	NA	NA	NA	U-box_domain-containing_protein_24_(AHRD_V1_***-_D7LAS1_ARALY);_contains_Interpro_domain(s)__IPR003613__U_box_domain_
Solyc01g009330.1	NA	NA	NA	U-box_domain-containing_protein_(AHRD_V1_***-_D7LU64_ARALY);_contains_Interpro_domain(s)__IPR003613__U_box_domain_
Solyc01g009340.2	-0.209173	0.691783	NA	Calmodulin-binding_protein_family-like_(AHRD_V1_**-*_Q6YXT2_ORYSJ);_contains_Interpro_domain(s)__IPR000048__IQ_calmodulin-binding_region_
Solyc01g009350.2	NA	NA	NA	CCR4-NOT_transcription_complex_subunit_7_(AHRD_V1_***-_B4FG48_MAIZE);_contains_Interpro_domain(s)__IPR006941__Ribonuclease_CAF1_
Solyc01g009360.1	NA	NA	NA	CCR4-NOT_transcription_complex_subunit_7_(AHRD_V1_***-_B4FG48_MAIZE);_contains_Interpro_domain(s)__IPR006941__Ribonuclease_CAF1_
Solyc01g009370.1	NA	NA	NA	Cytochrome_P450
Solyc01g009380.2	-0.0656177	0.706199	0.795196	Nicalin_(AHRD_V1_***-_B4FZF8_MAIZE);_contains_Interpro_domain(s)__IPR008710__Nicastrin_
Solyc01g009390.2	-0.0692975	0.673337	0.76962	MRNA_decapping_enzyme_(AHRD_V1_*-*-_Q45NB8_XENLA);_contains_Interpro_domain(s)__IPR010334__Dcp1-like_decapping_
Solyc01g009400.2	NA	NA	NA	Peroxidase_57_(AHRD_V1_***-_D7LXN0_ARALY);_contains_Interpro_domain(s)__IPR002016__Haem_peroxidase,_plant/fungal/bacterial_
Solyc01g009410.2	NA	NA	NA	Peroxidase_57_(AHRD_V1_****_D7LXN0_ARALY);_contains_Interpro_domain(s)__IPR002016__Haem_peroxidase,_plant/fungal/bacterial_
Solyc01g009420.2	-0.200178	1.7112e-10	1.22163e-09	Bifunctional_polymyxin_resistance_arnA_protein_(AHRD_V1_***-_B6TQB1_MAIZE);_contains_Interpro_domain(s)__IPR001509__NAD-dependent_epimerase/dehydratase_
Solyc01g009430.2	-0.518118	1.49819e-47	3.91271e-46	Os02g0448600_protein_(Fragment)_(AHRD_V1_*---_Q0E1G8_ORYSJ)
Solyc01g009440.1	NA	NA	NA	Ethylene-responsive_transcription_factor_10_(AHRD_V1_*-**_ERF77_ARATH);_contains_Interpro_domain(s)__IPR001471__Pathogenesis-related_transcriptional_factor_and_ERF,_DNA-binding_
Solyc01g009450.2	-0.0200208	0.777713	0.850259	Mitochondrial_inner_membrane_protease_ATP23_(AHRD_V1_***-_D0NY32_PHYIN);_contains_Interpro_domain(s)__IPR019165__Peptidase_M76,_ATP23_
Solyc01g009460.2	-0.360874	0.50159	NA	Unknown_Protein_(AHRD_V1)
Solyc01g009470.1	-0.29778	0.504027	NA	Poly_(AHRD_V1_***-_B9SCR8_RICCO);_contains_Interpro_domain(s)__IPR012317__Poly(ADP-ribose)_polymerase,_catalytic_region_
Solyc01g009480.2	NA	NA	NA	Hydrolase_alpha/beta_fold_family_protein_(AHRD_V1_****_D7LRW3_ARALY);_contains_Interpro_domain(s)__IPR000073__Alpha/beta_hydrolase_fold-1_
Solyc01g009490.1	NA	NA	NA	cDNA_clone_J100026I16_full_insert_sequence_(AHRD_V1_**--_B7FA06_ORYSJ)
Solyc01g009500.2	-0.263608	0.083765	0.154695	Hydrolase_alpha/beta_fold_family_protein_(AHRD_V1_****_D7LRW3_ARALY);_contains_Interpro_domain(s)__IPR000073__Alpha/beta_hydrolase_fold-1_
Solyc01g009510.1	NA	NA	NA	Unknown_Protein_(AHRD_V1);_contains_Interpro_domain(s)__IPR011616__bZIP_transcription_factor,_bZIP-1_
Solyc01g009520.2	0.12758	0.0963571	0.17359	Ribosomal_protein_(AHRD_V1_***-_Q6ER67_ORYSJ);_contains_Interpro_domain(s)__IPR002143__Ribosomal_protein_L1_
Solyc01g009530.1	NA	NA	NA	Genomic_DNA_chromosome_3_TAC_clone_K7P8_(AHRD_V1_*---_Q9LRY2_ARATH)
Solyc01g009540.1	NA	NA	NA	Genomic_DNA_chromosome_3_TAC_clone_K7P8_(AHRD_V1_***-_Q9LRY2_ARATH)
Solyc01g009550.1	NA	NA	NA	Hypothetical_chloroplast_RF1_(AHRD_V1_***-_C3UP30_9MAGN)
Solyc01g009560.1	NA	NA	NA	Terminal_flower_1_(Fragment)_(AHRD_V1_**--_B3VT07_9ROSA);_contains_Interpro_domain(s)__IPR008914__Phosphatidylethanolamine-binding_protein_PEBP_
Solyc01g009570.2	NA	NA	NA	Unknown_Protein_(AHRD_V1)
Solyc01g009580.1	NA	NA	NA	Terminal_flower_1_(Fragment)_(AHRD_V1_**--_B3VT07_9ROSA);_contains_Interpro_domain(s)__IPR008914__Phosphatidylethanolamine-binding_protein_PEBP_
Solyc01g009590.2	NA	NA	NA	A9-like_protein_(Fragment)_(AHRD_V1_**--_A4L798_SINAL);_contains_Interpro_domain(s)__IPR003612__Plant_lipid_transfer_protein/seed_storage/trypsin-alpha_amylase_inhibitor_
Solyc01g009600.2	NA	NA	NA	Dehydration-responsive_family_protein_(AHRD_V1_**--_D7M5L0_ARALY);_contains_Interpro_domain(s)__IPR004159__Protein_of_unknown_function_DUF248,_methyltransferase_putative_
Solyc01g009610.2	-0.266149	0.202906	0.317219	Unknown_Protein_(AHRD_V1)
Solyc01g009620.2	-0.160266	0.25383	0.377895	Cleavage_and_polyadenylation_specificity_factor_subunit_5_(AHRD_V1_***-_C1BVK1_9MAXI);_contains_Interpro_domain(s)__IPR016706__Cleavage_and_polyadenylation_specificity_factor,_25_kDa_subunit_
Solyc01g009630.2	-0.128445	0.186638	0.296815	Cleavage_and_polyadenylation_specificity_factor_subunit_5_(AHRD_V1_***-_C1BVK1_9MAXI);_contains_Interpro_domain(s)__IPR016706__Cleavage_and_polyadenylation_specificity_factor,_25_kDa_subunit_
Solyc01g009640.1	NA	NA	NA	Polygalacturonase_(AHRD_V1_***-_C0JAE6_9ORYZ);_contains_Interpro_domain(s)__IPR012334__Pectin_lyase_fold_
Solyc01g009650.1	NA	NA	NA	MYB_transcription_factor_(AHRD_V1_**--_Q9LTJ5_ARATH);_contains_Interpro_domain(s)__IPR015495__Myb_transcription_factor_
Solyc01g009660.1	-0.167618	0.517602	NA	Low-temperature-induced_65_kDa_protein_(AHRD_V1_*-*-_LTI65_ARATH)
Solyc01g009670.2	1.28118	0.00659087	0.0172174	CCA-adding_enzyme_(AHRD_V1_*-*-_CCA_STAES);_contains_Interpro_domain(s)__IPR002646__Polynucleotide_adenylyltransferase_region_
Solyc01g009680.2	NA	NA	NA	Lipoxygenase_(AHRD_V1_***-_C0KKU8_SOLLC);_contains_Interpro_domain(s)__IPR001246__Lipoxygenase,_plant_
Solyc01g009690.1	0.886764	0.0276861	0.0606246	LRR_receptor-like_serine/threonine-protein_kinase,_RLP
Solyc01g009700.1	1.10032	0.047194	0.095427	LRR_receptor-like_serine/threonine-protein_kinase,_RLP
Solyc01g009710.1	-0.273283	0.608983	NA	Unknown_Protein_(AHRD_V1)
Solyc01g009720.1	0.372153	0.424966	NA	Zinc_finger_family_protein_(AHRD_V1_*-*-_D7LC67_ARALY)
Solyc01g009730.1	NA	NA	NA	Unknow_protein_(AHRD_V1_*-*-_Q5W7C9_ORYSJ);_contains_Interpro_domain(s)__IPR010399__Tify_
Solyc01g009740.1	NA	NA	NA	Unknown_Protein_(AHRD_V1);_contains_Interpro_domain(s)__IPR010399__Tify_
Solyc01g009750.2	-0.137028	0.00569391	0.0151244	Unknown_Protein_(AHRD_V1)
Solyc01g009760.2	0.702109	0.201643	NA	GRAM-containing/ABA-responsive_protein_(Fragment)_(AHRD_V1_*---_C6FBQ3_PSEMZ);_contains_Interpro_domain(s)__IPR004182__GRAM_
Solyc01g009770.2	-2.05542	7.89317e-17	8.21705e-16	Major_ampullate_spidroin_2-2_(AHRD_V1_*-*-_B6TJV0_MAIZE);_contains_Interpro_domain(s)__IPR001202__WW/Rsp5/WWP_
Solyc01g009780.2	0.0495344	0.580227	0.693542	LITAF-domain-containing_protein_(AHRD_V1_***-_Q4U6G1_PEA);_contains_Interpro_domain(s)__IPR006629__LPS-induced_tumor_necrosis_factor_alpha_factor_
Solyc01g009790.1	NA	NA	NA	Unknown_Protein_(AHRD_V1)
Solyc01g009800.1	NA	NA	NA	Mutator-like_transposase_53847-56139_(AHRD_V1_***-_Q9C8V7_ARATH);_contains_Interpro_domain(s)__IPR018289__MULE_transposase,_conserved_domain_
Solyc01g009810.2	-1.70878	0.0022967	0.00670234	LRR_receptor-like_serine/threonine-protein_kinase,_RLP
Solyc01g009820.2	-0.105712	0.197627	0.310355	Hydroxyproline-rich_glycoprotein_family_protein_(AHRD_V1_***-_D7LGA9_ARALY)
Solyc01g009830.2	NA	NA	NA	UDP-glucuronic_acid/UDP-N-acetylgalactosamine_transporter_(AHRD_V1_****_C1BM09_OSMMO);_contains_Interpro_domain(s)__IPR004853__Protein_of_unknown_function_DUF250_
Solyc01g009840.1	NA	NA	NA	GAI-like_protein_1_(Fragment)_(AHRD_V1_**--_A1YWS4_9ROSI);_contains_Interpro_domain(s)__IPR005202__GRAS_transcription_factor_
Solyc01g009850.2	-0.380438	0.0362095	0.0760951	Unknown_Protein_(AHRD_V1)
Solyc01g009860.2	-1.1583	1.57546e-06	7.66604e-06	NAC_domain_transcription_factor_(AHRD_V1_****_Q5DM36_WHEAT);_contains_Interpro_domain(s)__IPR003441__No_apical_meristem_(NAM)_protein_
Solyc01g009870.2	2.00549	7.52529e-09	4.6583e-08	Glycerophosphodiester_phosphodiesterase_GDE1_(AHRD_V1_***-_B2WNF5_PYRTR);_contains_Interpro_domain(s)__IPR004129__Glycerophosphoryl_diester_phosphodiesterase_
Solyc01g009880.2	NA	NA	NA	Exocyst_complex_protein_EXO70_(AHRD_V1_*---_EXO70_KLULA);_contains_Interpro_domain(s)__IPR004140__Exo70_exocyst_complex_subunit_
Solyc01g009890.1	NA	NA	NA	Glutaredoxin_(AHRD_V1_***-_B9GZC7_POPTR);_contains_Interpro_domain(s)__IPR011905__Glutaredoxin-like,_plant_II_
Solyc01g009900.2	NA	NA	NA	Glutaredoxin_(AHRD_V1_***-_B9GF65_POPTR);_contains_Interpro_domain(s)__IPR011905__Glutaredoxin-like,_plant_II_
Solyc01g009910.1	NA	NA	NA	Glutaredoxin_(AHRD_V1_***-_B9GF65_POPTR);_contains_Interpro_domain(s)__IPR011905__Glutaredoxin-like,_plant_II_
Solyc01g009920.1	-0.333526	0.466631	NA	MORC_family_CW-type_zinc_finger_3_(AHRD_V1_*---_Q0D2C9_XENTR);_contains_Interpro_domain(s)__IPR003594__ATP-binding_region,_ATPase-like_
Solyc01g009930.1	-1.00923	0.0486707	NA	LRR_receptor-like_serine/threonine-protein_kinase,_RLP
Solyc01g009940.1	NA	NA	NA	5-methylthioadenosine/S-adenosylhomocysteine_deaminase_(AHRD_V1_**--_C0QS54_PERMH);_contains_Interpro_domain(s)__IPR006680__Amidohydrolase_1_
Solyc01g009950.1	NA	NA	NA	Polyprotein-like_related_(AHRD_V1_***-_Q2AA73_ASPOF)
Solyc01g009960.2	NA	NA	NA	Stearoyl-acyl-carrier_protein_desaturase_(AHRD_V1_****_C0KWD3_RICCO);_contains_Interpro_domain(s)__IPR005067__Fatty_acid_desaturase,_type_2_
Solyc01g009970.2	-0.249932	0.0501192	0.100408	Amidohydrolase_2_(AHRD_V1_***-_Q01SB2_SOLUE);_contains_Interpro_domain(s)__IPR006992__Amidohydrolase_2_
Solyc01g009980.1	NA	NA	NA	Retrotransposon_like_protein_(AHRD_V1_***-_Q67Y86_ARATH)
Solyc01g009990.2	0.0745791	0.205902	0.32098	Peptidyl-prolyl_cis-trans_isomerase_(AHRD_V1_***-_B9RMA5_RICCO);_contains_Interpro_domain(s)__IPR002130__Peptidyl-prolyl_cis-trans_isomerase,_cyclophilin-type_
Solyc01g010000.2	-0.481166	2.37524e-06	1.13156e-05	ACT_domain-containing_protein_(AHRD_V1_**--_D7M3X3_ARALY);_contains_Interpro_domain(s)__IPR002912__Amino_acid-binding_ACT_
Solyc01g010010.1	-0.00695811	0.983795	NA	Mutator-like_transposase_(AHRD_V1_***-_Q9SKM2_ARATH);_contains_Interpro_domain(s)__IPR004332__Transposase,_MuDR,_plant_
Solyc01g010020.2	1.49099	2.39058e-08	1.4009e-07	Calmodulin_(AHRD_V1_***-_B6SJJ2_MAIZE);_contains_Interpro_domain(s)__IPR003299__Flagellar_calcium-binding_protein_(calflagin)_
Solyc01g010030.2	0.0800269	0.614501	0.722655	Receptor-like_protein_kinase_At3g21340_(AHRD_V1_*-*-_RLK6_ARATH);_contains_Interpro_domain(s)__IPR002290__Serine/threonine_protein_kinase_
Solyc01g010040.2	NA	NA	NA	S-adenosylmethionine_decarboxylase_uORF_(AHRD_V1_*-*-_Q6RUQ6_DAUCA);_contains_Interpro_domain(s)__IPR012511__S-adenosyl-l-methionine_decarboxylase_leader_peptide_
Solyc01g010050.2	NA	NA	NA	S-adenosylmethionine_decarboxylase_proenzyme_(AHRD_V1_****_Q7XZQ9_VITVI);_contains_Interpro_domain(s)__IPR001985__S-adenosylmethionine_decarboxylase_
Solyc01g010060.2	0.919338	0.00104108	0.00328514	Unknown_Protein_(AHRD_V1)
Solyc01g010070.1	NA	NA	NA	Unknown_Protein_(AHRD_V1)
Solyc01g010080.2	-0.00912185	0.978831	NA	Potassium/sodium_hyperpolarization-activated_cyclic_nucleotide-gated_channel_4_(AHRD_V1_****_HCN4_MOUSE);_contains_Interpro_domain(s)__IPR000595__Cyclic_nucleotide-binding_
Solyc01g010090.1	NA	NA	NA	Unknown_Protein_(AHRD_V1)
Solyc01g010100.1	NA	NA	NA	Ulp1_protease_family_C-terminal_catalytic_domain_containing_protein_(AHRD_V1_***-_Q60D46_SOLDE);_contains_Interpro_domain(s)__IPR003653__Peptidase_C48,_SUMO/Sentrin/Ubl1_
Solyc01g010110.1	NA	NA	NA	Mutator-like_transposase_(AHRD_V1_*-*-_Q9SI31_ARATH);_contains_Interpro_domain(s)__IPR004332__Transposase,_MuDR,_plant_
Solyc01g010120.1	NA	NA	NA	Unknown_Protein_(AHRD_V1)
Solyc01g010130.2	0.566622	0.00579769	0.0153545	Transcription_factor_(AHRD_V1_*-**_D6MKM4_9ASPA);_contains_Interpro_domain(s)__IPR011598__Helix-loop-helix_DNA-binding_
Solyc01g010140.1	NA	NA	NA	Unknown_Protein_(AHRD_V1)
Solyc01g010150.2	0.252021	0.14264	0.23909	Unknown_protein_DS12_from_2D-PAGE_of_leaf,_chloroplastic_(AHRD_V1_*---_UP12_ORYSJ);_contains_Interpro_domain(s)__IPR002912__Amino_acid-binding_ACT_
Solyc01g010160.2	-1.72497	1.05009e-31	1.89842e-30	Beta-glucosidase_(AHRD_V1_***-_D3YJ59_VITVI);_contains_Interpro_domain(s)__IPR001360__Glycoside_hydrolase,_family_1_
Solyc01g010170.1	-1.7356	1.8619e-08	1.10567e-07	Unknown_Protein_(AHRD_V1)
Solyc01g010180.2	-0.0753972	0.647212	0.749667	Unknown_Protein_(AHRD_V1)
Solyc01g010190.2	-0.372703	0.000426716	0.00145697	Unknown_Protein_(AHRD_V1)
Solyc01g010200.2	0.395006	4.49495e-19	5.17211e-18	LTRGag-pol-polymerase_3_(AHRD_V1_***-_B2BXJ4_ARALY)
Solyc01g010210.1	NA	NA	NA	Unknown_Protein_(AHRD_V1)
Solyc01g010220.2	0.125769	0.570017	0.685191	Unknown_Protein_(AHRD_V1)
Solyc01g010230.2	-0.357805	0.00118798	0.00370565	Unknown_Protein_(AHRD_V1)
Solyc01g010240.2	NA	NA	NA	CRABS_CLAW_(Fragment)_(AHRD_V1_***-_Q5EMM8_GOSHI);_contains_Interpro_domain(s)__IPR006780__YABBY_protein_
Solyc01g010250.2	-0.323093	0.000926649	0.00295215	6-phosphogluconolactonase_(AHRD_V1_***-_B6U0H2_MAIZE);_contains_Interpro_domain(s)__IPR005900__6-phosphogluconolactonase_
Solyc01g010260.2	NA	NA	NA	Cytochrome_P450
Solyc01g010270.2	0.358196	0.0237782	0.0533034	Nitrilase_associated_protein-like_(Fragment)_(AHRD_V1_*---_Q1HEA6_MUSAC)
Solyc01g010280.2	NA	NA	NA	Unknown_Protein_(AHRD_V1)
Solyc01g010290.2	-0.429655	0.000867471	0.00277718	Ureide_permease_2_(AHRD_V1_***-_B6U6B9_MAIZE);_contains_Interpro_domain(s)__IPR009834__Fatty_acid_elongase_3-ketoacyl-CoA_synthase_1_
Solyc01g010300.1	NA	NA	NA	MADS-box_protein-like_(AHRD_V1_***-_Q94CT0_ORYSJ);_contains_Interpro_domain(s)__IPR002100__Transcription_factor,_MADS-box_
Solyc01g010310.2	-0.323774	0.316124	0.44609	Glucan_endo-1_3-beta-glucosidase_3_(AHRD_V1_*-*-_B6UAN6_MAIZE);_contains_Interpro_domain(s)__IPR012946__X8_
Solyc01g010320.1	NA	NA	NA	Mutator-like_transposase_(AHRD_V1_*-*-_Q8W3H2_ORYSA);_contains_Interpro_domain(s)__IPR018289__MULE_transposase,_conserved_domain_
Solyc01g010330.1	NA	NA	NA	Unknown_Protein_(AHRD_V1)
Solyc01g010340.1	NA	NA	NA	Serine/threonine-protein_phosphatase_7_long_form_homolog_(AHRD_V1_***-_PPP7L_ARATH);_contains_Interpro_domain(s)__IPR019557__Aminotransferase-like,_plant_mobile_domain_
Solyc01g010350.2	0.0848429	0.856652	NA	Glucose-6-phosphate/phosphate_translocator_(AHRD_V1_****_Q7XY15_WHEAT);_contains_Interpro_domain(s)__IPR004696__Tpt_phosphate/phosphoenolpyruvate_translocator_
Solyc01g010360.2	0.231839	0.58015	0.693493	14-3-3-like_protein_GF14_epsilon_(AHRD_V1_**--_14310_ARATH);_contains_Interpro_domain(s)__IPR000308__14-3-3_protein_
Solyc01g010370.2	-0.0128067	0.966397	0.978736	Dehydration-responsive_protein-like_(AHRD_V1_**--_Q653G1_ORYSJ);_contains_Interpro_domain(s)__IPR004159__Protein_of_unknown_function_DUF248,_methyltransferase_putative_
Solyc01g010380.2	NA	NA	NA	Unknown_Protein_(AHRD_V1)
Solyc01g010390.2	1.8641	1.77991e-09	1.1625e-08	Beta-glucosidase_(AHRD_V1_***-_D3YJ59_VITVI);_contains_Interpro_domain(s)__IPR001360__Glycoside_hydrolase,_family_1_
Solyc01g010400.1	NA	NA	NA	Ripening-related_protein_3_(AHRD_V1_**--_RIP3_ORYSJ)
Solyc01g010410.2	-1.13236	5.8742e-05	0.000231384	Cys2/His2_zinc-finger_transcription_factor_(AHRD_V1_*-**_Q4U316_SILLA);_contains_Interpro_domain(s)__IPR007087__Zinc_finger,_C2H2-type_
Solyc01g010420.2	NA	NA	NA	NPH3_domain_containing_protein-like_(AHRD_V1_*-*-_Q8GVF8_ORYSJ);_contains_Interpro_domain(s)__IPR007679__Protein_of_unknown_function_DUF569_
Solyc01g010430.2	0.0835189	0.626184	0.732802	cDNA_clone_J023121M11_full_insert_sequence_(AHRD_V1_**--_B7F743_ORYSJ);_contains_Interpro_domain(s)__IPR007679__Protein_of_unknown_function_DUF569_
Solyc01g010440.2	0.547845	7.99536e-27	1.25118e-25	Unknown_Protein_(AHRD_V1)
Solyc01g010450.1	NA	NA	NA	Ulp1_protease_family_C-terminal_catalytic_domain_containing_protein_(AHRD_V1_*-*-_Q60D46_SOLDE)
Solyc01g010460.2	0.0282745	0.889139	0.929211	Unknown_Protein_(AHRD_V1)
Solyc01g010470.2	0.0137689	0.958592	0.973725	Isoamylase_N-terminal_domain_containing_protein_(AHRD_V1_***-_Q6AVV5_ORYSJ)
Solyc01g010480.2	-1.50401	4.85518e-106	2.63081e-104	Potassium_voltage-gated_channel_subfamily_H_member_8_(AHRD_V1_*---_KCNH8_HUMAN);_contains_Interpro_domain(s)__IPR013767__PAS_fold_
Solyc01g010490.2	-0.780493	3.11437e-28	5.13229e-27	Cytochrome_P450
Solyc01g010500.1	NA	NA	NA	Ein3-binding_f-box_protein_3_(AHRD_V1_*-*-_B9HA53_POPTR)
Solyc01g010510.2	0.174131	0.542221	0.66132	Pentatricopeptide_repeat-containing_protein_(AHRD_V1_***-_D7KPN1_ARALY);_contains_Interpro_domain(s)__IPR002885__Pentatricopeptide_repeat_
Solyc01g010520.2	0.559529	0.245254	0.368238	Uncharacterized_plant-specific_domain_TIGR01589_family_protein_(AHRD_V1_***-_Q60CZ4_SOLDE);_contains_Interpro_domain(s)__IPR006476__Conserved_hypothetical_protein_CHP01589,_plant_
Solyc01g010530.1	NA	NA	NA	Solute_carrier_family_2,_facilitated_glucose_transporter_member_3_(AHRD_V1_***-_GTR3_RAT);_contains_Interpro_domain(s)__IPR003663__Sugar/inositol_transporter_
Solyc01g010540.2	0.0366082	0.663629	0.762257	Ribosomal_protein_(AHRD_V1_***-_B3TM27_ELAGV);_contains_Interpro_domain(s)__IPR002942__RNA-binding_S4__IPR018079__Ribosomal_protein_S4,_conserved_site__IPR001912__Ribosomal_protein_S4_
Solyc01g010550.1	NA	NA	NA	Unknown_Protein_(AHRD_V1)
Solyc01g010570.2	0.212705	0.0222375	0.050276	Mucin-like_protein_(Fragment)_(AHRD_V1_***-_B0FSK5_9MAGN)
Solyc01g010580.2	0.306006	1.00222e-05	4.41343e-05	Ribosomal_protein_(AHRD_V1_***-_B3TM27_ELAGV);_contains_Interpro_domain(s)__IPR002942__RNA-binding_S4__IPR018079__Ribosomal_protein_S4,_conserved_site__IPR001912__Ribosomal_protein_S4_
Solyc01g010590.2	0.341352	0.115515	0.201281	Peptidyl-prolyl_cis-trans_isomerase_A_(AHRD_V1_***-_B6TSE8_MAIZE);_contains_Interpro_domain(s)__IPR002130__Peptidyl-prolyl_cis-trans_isomerase,_cyclophilin-type_
Solyc01g010600.2	NA	NA	NA	Homeobox-leucine_zipper-like_protein_(AHRD_V1_*-*-_Q3HRT1_PICGL);_contains_Interpro_domain(s)__IPR001356__Homeobox_
Solyc01g010610.1	0.0846959	0.855394	NA	Unknown_Protein_(AHRD_V1);_contains_Interpro_domain(s)__IPR003656__Zinc_finger,_BED-type_predicted_
Solyc01g010630.1	NA	NA	NA	Ulp1_protease_family_C-terminal_catalytic_domain_containing_protein_(AHRD_V1_*-*-_Q60D46_SOLDE)
Solyc01g010640.2	-0.76842	8.79769e-28	1.42342e-26	Uncharacterized_membrane_protein_(AHRD_V1_**--_Q46JN3_PROMT);_contains_Interpro_domain(s)__IPR001395__Aldo/keto_reductase_
Solyc01g010650.2	0.21591	0.0301712	0.0653287	UDP-galactose_transporter_3_(AHRD_V1_****_D7KBJ4_ARALY);_contains_Interpro_domain(s)__IPR013657__UAA_transporter_
Solyc01g010660.2	0.118182	0.317979	0.447771	Receptor-like_protein_kinase_At3g21340_(AHRD_V1_****_RLK6_ARATH);_contains_Interpro_domain(s)__IPR002290__Serine/threonine_protein_kinase_
Solyc01g010670.1	NA	NA	NA	Unknown_Protein_(AHRD_V1)
Solyc01g010680.1	-0.654787	0.146824	NA	Genomic_DNA_chromosome_5_P1_clone_MRD20_(AHRD_V1_*---_Q9FH72_ARATH);_contains_Interpro_domain(s)__IPR004332__Transposase,_MuDR,_plant_
Solyc01g010690.1	1.22848	0.0217631	0.049364	Polyvinylalcohol_dehydrogenase_(AHRD_V1_***-_D4SWQ1_9XANT);_contains_Interpro_domain(s)__IPR011047__Quinonprotein_alcohol_dehydrogenase-like_
Solyc01g010700.2	0.140677	0.131606	0.22409	AKIN_gamma_(AHRD_V1_**--_B4FX20_MAIZE);_contains_Interpro_domain(s)__IPR000644__Cystathionine_beta-synthase,_core_
Solyc01g010710.2	1.69629	0.00277369	0.00794032	Serine_carboxypeptidase_1_(AHRD_V1_****_B6U0V5_MAIZE);_contains_Interpro_domain(s)__IPR001563__Peptidase_S10,_serine_carboxypeptidase_
Solyc01g010720.2	NA	NA	NA	Serine_carboxypeptidase_K10B2.2_(AHRD_V1_****_B6TKD2_MAIZE);_contains_Interpro_domain(s)__IPR001563__Peptidase_S10,_serine_carboxypeptidase_
Solyc01g010730.1	NA	NA	NA	Serine_carboxypeptidase_(AHRD_V1_***-_B6SWY3_MAIZE);_contains_Interpro_domain(s)__IPR001563__Peptidase_S10,_serine_carboxypeptidase_
Solyc01g010740.2	NA	NA	NA	Pectate_lyase_family_protein_(AHRD_V1_****_D7M6R5_ARALY);_contains_Interpro_domain(s)__IPR002022__Pectate_lyase/Amb_allergen_
Solyc01g010750.2	-0.367118	3.36969e-22	4.45971e-21	Stress_responsive_protein_(AHRD_V1_*---_B6STP1_MAIZE);_contains_Interpro_domain(s)__IPR008997__Ricin_B-related_lectin_
Solyc01g010760.2	-0.459856	3.16199e-14	2.85954e-13	Porin/voltage-dependent_anion-selective_channel_protein_(AHRD_V1_****_A9P802_POPTR);_contains_Interpro_domain(s)__IPR001925__Porin,_eukaryotic_type_
Solyc01g010770.2	1.58663	4.20567e-06	1.94715e-05	Spfh_domain_/_band_7_family_protein_(AHRD_V1_**--_B4AS86_FRANO);_contains_Interpro_domain(s)__IPR001107__Band_7_protein_
Solyc01g010780.2	-0.326772	8.42526e-05	0.000323912	ATP_binding_/_serine-threonine_kinase_(AHRD_V1_****_C5DB71_VITVI);_contains_Interpro_domain(s)__IPR002290__Serine/threonine_protein_kinase_
Solyc01g010790.1	NA	NA	NA	F-box_protein_At2g21930_(AHRD_V1_***-_D7LCM1_ARALY);_contains_Interpro_domain(s)__IPR013187__F-box_associated_type_3_
Solyc01g010800.1	NA	NA	NA	Unknown_Protein_(AHRD_V1)
Solyc01g010810.2	-0.0942666	0.638549	0.742608	RAN_guanine_nucleotide_release_factor_(AHRD_V1_**-*_B6TPU9_MAIZE);_contains_Interpro_domain(s)__IPR016123__Mog1/PsbP,_alpha/beta/alpha_sandwich_
Solyc01g010820.2	-0.213291	0.00415042	0.0114042	Cullin_C_(AHRD_V1_***-_D3BHJ6_POLPA);_contains_Interpro_domain(s)__IPR001373__Cullin,_N-terminal_
Solyc01g010830.2	-0.164938	0.132257	0.225023	HAD-superfamily_hydrolase_(AHRD_V1_***-_D5A3P4_SPIPL);_contains_Interpro_domain(s)__IPR011949__HAD-superfamily_hydrolase,_subfamily_IA,_REG-2-like_
Solyc01g010840.1	NA	NA	NA	Unknown_Protein_(AHRD_V1)
Solyc01g010850.1	NA	NA	NA	Unknown_Protein_(AHRD_V1)
Solyc01g010860.2	0.0245472	0.797807	0.864111	Sphingosine_hydroxylase_(AHRD_V1_*--*_A8N9Q2_COPC7);_contains_Interpro_domain(s)__IPR006694__Fatty_acid_hydroxylase_
Solyc01g010870.2	-0.654216	1.03901e-52	2.98008e-51	Dehydration-responsive_family_protein_(AHRD_V1_***-_D7KPN7_ARALY);_contains_Interpro_domain(s)__IPR004159__Protein_of_unknown_function_DUF248,_methyltransferase_putative_
Solyc01g010880.2	0.307939	0.193004	0.304661	E3_ubiquitin-protein_ligase_MARCH3_(AHRD_V1_*---_B5X3M1_SALSA);_contains_Interpro_domain(s)__IPR011016__Zinc_finger,_RING-CH-type_
Solyc01g010890.2	NA	NA	NA	Expansin_2_(AHRD_V1_***-_B1A2I4_9ROSI);_contains_Interpro_domain(s)__IPR002963__Expansin_
Solyc01g010900.2	NA	NA	NA	Cytochrome_P450
Solyc01g010910.1	NA	NA	NA	MYB_transcription_factor_(AHRD_V1_*-*-_Q6R098_ARATH);_contains_Interpro_domain(s)__IPR015495__Myb_transcription_factor_
Solyc01g010920.1	0.877893	0.00975731	0.0243199	Os03g0169000_protein_(Fragment)_(AHRD_V1_***-_Q0DUS7_ORYSJ);_contains_Interpro_domain(s)__IPR004348__Protein_of_unknown_function_DUF246,_plant_
Solyc01g010930.2	0.724006	0.154076	0.254335	Os03g0169000_protein_(Fragment)_(AHRD_V1_***-_Q0DUS7_ORYSJ);_contains_Interpro_domain(s)__IPR004348__Protein_of_unknown_function_DUF246,_plant_
Solyc01g010940.2	-0.276577	0.0151624	0.0359113	Transmembrane_emp24_domain-containing_protein_10_(AHRD_V1_***-_B6U439_MAIZE);_contains_Interpro_domain(s)__IPR000348__emp24/gp25L/p24_
Solyc01g010950.2	-0.264326	0.0594216	0.116333	Kinase_family_protein_(AHRD_V1_****_D7KBF8_ARALY);_contains_Interpro_domain(s)__IPR016253__Integrin-linked_protein_kinase_
Solyc01g010960.1	NA	NA	NA	60S_ribosomal_protein_L35_(AHRD_V1_***-_B3TLM6_ELAGV);_contains_Interpro_domain(s)__IPR001854__Ribosomal_protein_L29_
Solyc01g010970.2	1.86892	4.96629e-20	5.98556e-19	ARGONAUTE_1_(AHRD_V1_***-_D6RUV9_TOBAC);_contains_Interpro_domain(s)__IPR003165__Stem_cell_self-renewal_protein_Piwi_
Solyc01g010980.1	NA	NA	NA	Unknown_Protein_(AHRD_V1)
Solyc01g010990.2	-0.168227	0.176424	0.283825	Unknown_Protein_(AHRD_V1)
Solyc01g011000.2	0.0454038	0.713903	0.801461	Eukaryotic_translation_initiation_factor_5A_(AHRD_V1_****_D6N3G5_GOSHI);_contains_Interpro_domain(s)__IPR001884__Translation_elongation_factor,_IF5A_
Solyc01g011010.2	-0.0522794	0.91014	0.94369	Unknown_Protein_(AHRD_V1)
Solyc01g011020.1	NA	NA	NA	Unknown_Protein_(AHRD_V1)
Solyc01g011030.2	-0.230445	0.0133116	0.0320045	RING_zinc_finger_protein-like_(AHRD_V1_**--_B6SSZ2_MAIZE);_contains_Interpro_domain(s)__IPR001841__Zinc_finger,_RING-type_
Solyc01g011040.2	-0.364093	0.000733443	0.00238439	LRR_receptor-like_serine/threonine-protein_kinase,_RLP
Solyc01g011050.2	NA	NA	NA	LRR_receptor-like_serine/threonine-protein_kinase,_RLP
Solyc01g011060.1	NA	NA	NA	Maturase_(Fragment)_(AHRD_V1_***-_O79414_SOLTU);_contains_Interpro_domain(s)__IPR000442__Intron_maturase,_type_II_
Solyc01g011070.1	NA	NA	NA	Unknown_Protein_(AHRD_V1)
Solyc01g011080.2	0.157756	0.219607	0.337184	Unknown_Protein_(AHRD_V1)
Solyc01g011090.2	-0.0849815	0.742976	0.824073	Phospholipid-transporting_ATPase_(AHRD_V1_***-_C5G6U4_AJEDR);_contains_Interpro_domain(s)__IPR001757__ATPase,_P-type,_K/Mg/Cd/Cu/Zn/Na/Ca/Na/H-transporter_
Solyc01g011100.2	-0.0442288	0.545634	0.664406	Phospholipid-transporting_ATPase_(AHRD_V1_****_B6JZB6_SCHJY);_contains_Interpro_domain(s)__IPR006539__ATPase,_P-type,_phospholipid-translocating,_flippase_
Solyc01g011110.1	NA	NA	NA	Unknown_Protein_(AHRD_V1)
Solyc01g011130.1	NA	NA	NA	Ulp1_protease_family_C-terminal_catalytic_domain_containing_protein_(AHRD_V1_*-*-_Q60D46_SOLDE);_contains_Interpro_domain(s)__IPR003653__Peptidase_C48,_SUMO/Sentrin/Ubl1_
Solyc01g011150.1	NA	NA	NA	Unknown_Protein_(AHRD_V1);_contains_Interpro_domain(s)__IPR006564__Zinc_finger,_PMZ-type_
Solyc01g011170.1	NA	NA	NA	Unknown_Protein_(AHRD_V1)
Solyc01g011180.1	NA	NA	NA	Unknown_Protein_(AHRD_V1)
Solyc01g011190.1	NA	NA	NA	Unknown_Protein_(AHRD_V1)
Solyc01g011200.2	0.015074	0.976114	0.984717	Aspartyl_protease_family_protein_(AHRD_V1_***-_D7LJ61_ARALY);_contains_Interpro_domain(s)__IPR001461__Peptidase_A1_
Solyc01g011220.1	-0.0828058	0.874646	0.918749	Aspartyl_protease_family_protein_(AHRD_V1_***-_D7LJ61_ARALY);_contains_Interpro_domain(s)__IPR001461__Peptidase_A1_
Solyc01g011230.2	0.25684	0.559542	NA	Aspartyl_protease_family_protein_(AHRD_V1_***-_D7LJ61_ARALY)
Solyc01g011240.1	NA	NA	NA	Unknown_Protein_(AHRD_V1)
Solyc01g011250.1	NA	NA	NA	Unknown_Protein_(AHRD_V1);_contains_Interpro_domain(s)__IPR015410__Region_of_unknown_function_DUF1985_
Solyc01g011260.1	NA	NA	NA	Aspartyl_protease_family_protein_(AHRD_V1_***-_D7LJ61_ARALY);_contains_Interpro_domain(s)__IPR001461__Peptidase_A1_
Solyc01g011270.1	NA	NA	NA	Aspartyl_protease_family_protein_(AHRD_V1_***-_D7LJ61_ARALY)
Solyc01g011280.1	NA	NA	NA	Unknown_Protein_(AHRD_V1)
Solyc01g011290.1	NA	NA	NA	HAT_family_dimerisation_domain_containing_protein_(AHRD_V1_**--_Q2R0X2_ORYSJ)
Solyc01g011300.1	NA	NA	NA	Aspartyl_protease_family_protein_(AHRD_V1_-**-_D7LJ61_ARALY);_contains_Interpro_domain(s)__IPR001461__Peptidase_A1_
Solyc01g011310.1	NA	NA	NA	Aspartyl_protease_family_protein_(AHRD_V1_**--_D7LJ61_ARALY);_contains_Interpro_domain(s)__IPR001461__Peptidase_A1_
Solyc01g011320.1	NA	NA	NA	Aspartyl_protease_family_protein_(AHRD_V1_***-_D7LJ61_ARALY);_contains_Interpro_domain(s)__IPR001461__Peptidase_A1_
Solyc01g011330.1	NA	NA	NA	Aspartyl_protease_family_protein_(AHRD_V1_**--_D7M1J9_ARALY);_contains_Interpro_domain(s)__IPR001461__Peptidase_A1_
Solyc01g011340.2	-0.110698	0.108525	0.191093	Serine/threonine-protein_phosphatase_(AHRD_V1_****_Q6VUQ5_SOLLC);_contains_Interpro_domain(s)__IPR006186__Serine/threonine-specific_protein_phosphatase_and_bis(5-nucleosyl)-tetraphosphatase_
Solyc01g011350.2	0.187351	0.00228395	0.0066671	cDNA_clone_J013057D02_full_insert_sequence_(AHRD_V1_**--_B7EBX1_ORYSJ)
Solyc01g011370.1	NA	NA	NA	Unknown_Protein_(AHRD_V1)
Solyc01g011390.2	-0.154522	0.763486	NA	Unknown_Protein_(AHRD_V1)
Solyc01g011400.1	NA	NA	NA	Unknown_Protein_(AHRD_V1)
Solyc01g011410.1	0.725813	0.16708	NA	NADH-quinone_oxidoreductase_subunit_D_(AHRD_V1_***-_NUOD_DEIGD);_contains_Interpro_domain(s)__IPR001135__NADH-quinone_oxidoreductase,_subunit_D_
Solyc01g011420.1	0.102506	0.846759	0.898823	Unknown_Protein_(AHRD_V1)
Solyc01g011430.2	-1.26955	0.000185695	0.000673662	Diacylglycerol_O-acyltransferase_(AHRD_V1_***-_A5UWY0_ROSS1);_contains_Interpro_domain(s)__IPR009721__Protein_of_unknown_function_DUF1298_
Solyc01g011450.1	4.50356	3.24562e-19	3.76111e-18	Unknown_Protein_(AHRD_V1)
Solyc01g011460.1	NA	NA	NA	Unknown_Protein_(AHRD_V1)
Solyc01g011470.1	NA	NA	NA	Major_latex-like_protein_(AHRD_V1_**--_B5THI3_PANGI);_contains_Interpro_domain(s)__IPR000916__Bet_v_I_allergen_
Solyc01g011480.1	NA	NA	NA	Photosystem_II_CP43_chlorophyll_apoprotein_(AHRD_V1_***-_B7T461_9ROSI);_contains_Interpro_domain(s)__IPR000932__Photosystem_antenna_protein-like_
Solyc01g011490.1	NA	NA	NA	O-acyltransferase_WSD1_(AHRD_V1_**--_WSD1_ARATH)
Solyc01g011500.1	NA	NA	NA	Unknown_Protein_(AHRD_V1)
Solyc01g011510.2	-0.628382	2.60555e-07	1.36791e-06	Aldehyde_dehydrogenase_(AHRD_V1_***-_Q71LY7_ORYSI);_contains_Interpro_domain(s)__IPR012394__Aldehyde_dehydrogenase_NAD(P)-dependent__IPR015590__Aldehyde_dehydrogenase_
Solyc01g011520.1	NA	NA	NA	Dicer-like_protein_(AHRD_V1_*-*-_B9HYI3_POPTR);_contains_Interpro_domain(s)__IPR000999__Ribonuclease_III_
Solyc01g011530.1	NA	NA	NA	Unknown_Protein_(AHRD_V1)
Solyc01g011540.1	NA	NA	NA	Dicer-like_protein_(AHRD_V1_***-_B9HYI3_POPTR);_contains_Interpro_domain(s)__IPR000999__Ribonuclease_III_
Solyc01g012540.1	NA	NA	NA	Dicer-like_protein_(AHRD_V1_***-_B9HYI3_POPTR);_contains_Interpro_domain(s)__IPR000999__Ribonuclease_III_
Solyc01g012550.1	NA	NA	NA	Endoribonuclease_Dicer_(AHRD_V1_***-_DICER_XENTR);_contains_Interpro_domain(s)__IPR000999__Ribonuclease_III_
Solyc01g012560.1	NA	NA	NA	Unknown_Protein_(AHRD_V1)
Solyc01g012570.1	NA	NA	NA	Dicer-like_protein_(AHRD_V1_*-*-_B9HHX6_POPTR)
Solyc01g012580.1	NA	NA	NA	Endoribonuclease_Dicer_homolog_2b_(AHRD_V1_***-_DCL2B_ORYSJ);_contains_Interpro_domain(s)__IPR000999__Ribonuclease_III_
Solyc01g012590.1	NA	NA	NA	Dicer-like_protein_(AHRD_V1_***-_B9HYI3_POPTR)
Solyc01g012600.1	NA	NA	NA	Dicer-like_protein_(AHRD_V1_*-*-_B9HYI3_POPTR)
Solyc01g012610.1	NA	NA	NA	Dicer-like_protein_(AHRD_V1_***-_B9HYI3_POPTR);_contains_Interpro_domain(s)__IPR000999__Ribonuclease_III_
Solyc01g012620.1	NA	NA	NA	Ulp1_protease_family_C-terminal_catalytic_domain_containing_protein_(AHRD_V1_***-_Q60D46_SOLDE)
Solyc01g012630.1	NA	NA	NA	Dicer-like_protein_(AHRD_V1_***-_B9HYI3_POPTR);_contains_Interpro_domain(s)__IPR000999__Ribonuclease_III_
Solyc01g012640.1	NA	NA	NA	Dicer-like_protein_(AHRD_V1_*-*-_B9HYI3_POPTR);_contains_Interpro_domain(s)__IPR000999__Ribonuclease_III_
Solyc01g012650.1	NA	NA	NA	Dicer-like_protein_2_(AHRD_V1_***-_B9UDZ4_BRACM);_contains_Interpro_domain(s)__IPR000999__Ribonuclease_III_
Solyc01g012660.1	NA	NA	NA	Dicer-like_protein_(AHRD_V1_***-_B9HYI3_POPTR)
Solyc01g012670.1	NA	NA	NA	Dicer-like_protein_(AHRD_V1_***-_B9HYI3_POPTR);_contains_Interpro_domain(s)__IPR000999__Ribonuclease_III_
Solyc01g012680.1	NA	NA	NA	Endoribonuclease_Dicer_homolog_2b_(AHRD_V1_***-_DCL2B_ORYSJ)
Solyc01g012690.1	NA	NA	NA	LRR_receptor-like_serine/threonine-protein_kinase,_RLP
Solyc01g012700.2	NA	NA	NA	Aldehyde_dehydrogenase_(AHRD_V1_***-_Q71LY7_ORYSI);_contains_Interpro_domain(s)__IPR012394__Aldehyde_dehydrogenase_NAD(P)-dependent__IPR015590__Aldehyde_dehydrogenase_
Solyc01g012710.1	NA	NA	NA	Dicer-like_protein_(AHRD_V1_***-_B9HYI3_POPTR)
Solyc01g012720.1	NA	NA	NA	Dicer-like_protein_(AHRD_V1_***-_B9HHX6_POPTR)
Solyc01g012730.1	NA	NA	NA	Dicel-like_2_(Fragment)_(AHRD_V1_*-*-_B8ZYR7_NICBE)
Solyc01g012740.1	NA	NA	NA	Dicer-like_protein_(AHRD_V1_***-_B9HYI3_POPTR);_contains_Interpro_domain(s)__IPR000999__Ribonuclease_III_
Solyc01g012750.1	NA	NA	NA	Aldehyde_dehydrogenase_family_protein_expressed_(AHRD_V1_***-_Q53NG7_ORYSJ);_contains_Interpro_domain(s)__IPR012394__Aldehyde_dehydrogenase_NAD(P)-dependent__IPR015590__Aldehyde_dehydrogenase_
Solyc01g012760.1	0.157823	0.536879	NA	Aldehyde_dehydrogenase_(AHRD_V1_****_Q71LY7_ORYSI);_contains_Interpro_domain(s)__IPR012394__Aldehyde_dehydrogenase_NAD(P)-dependent__IPR015590__Aldehyde_dehydrogenase_
Solyc01g013760.1	NA	NA	NA	Unknown_Protein_(AHRD_V1)
Solyc01g013770.1	NA	NA	NA	Unknown_Protein_(AHRD_V1)
Solyc01g013780.1	NA	NA	NA	Dicer-like_protein_(AHRD_V1_***-_B9HYI3_POPTR);_contains_Interpro_domain(s)__IPR000999__Ribonuclease_III_
Solyc01g013790.1	NA	NA	NA	Dicer-like_protein_(AHRD_V1_***-_B9HYI3_POPTR)
Solyc01g013800.1	NA	NA	NA	Dicer-like_protein_(AHRD_V1_*-*-_B9HYI3_POPTR)
Solyc01g013810.1	NA	NA	NA	Dicel-like_2_(Fragment)_(AHRD_V1_***-_B8ZYR7_NICBE)
Solyc01g013820.1	NA	NA	NA	Unknown_Protein_(AHRD_V1)
Solyc01g013830.1	NA	NA	NA	Dicer-like_protein_(AHRD_V1_***-_B9HYI3_POPTR);_contains_Interpro_domain(s)__IPR000999__Ribonuclease_III_
Solyc01g013840.1	NA	NA	NA	Dicer-like_protein_(AHRD_V1_***-_B9HYI3_POPTR);_contains_Interpro_domain(s)__IPR000999__Ribonuclease_III_
Solyc01g013850.1	NA	NA	NA	Dicer-like_protein_(AHRD_V1_*-*-_B9HYI3_POPTR);_contains_Interpro_domain(s)__IPR000999__Ribonuclease_III_
Solyc01g013860.1	NA	NA	NA	Dicer-like_protein_(AHRD_V1_***-_B9HYI3_POPTR);_contains_Interpro_domain(s)__IPR000999__Ribonuclease_III_
Solyc01g013870.1	NA	NA	NA	Hcr9-4E_(AHRD_V1_***-_O50024_SOLHA)
Solyc01g013880.1	NA	NA	NA	LRR_receptor-like_serine/threonine-protein_kinase,_RLP
Solyc01g013890.1	NA	NA	NA	Aldehyde_dehydrogenase_(AHRD_V1_***-_Q71LY7_ORYSI);_contains_Interpro_domain(s)__IPR012394__Aldehyde_dehydrogenase_NAD(P)-dependent__IPR015590__Aldehyde_dehydrogenase_
Solyc01g013900.2	NA	NA	NA	Aldehyde_dehydrogenase_(AHRD_V1_***-_Q71LY7_ORYSI);_contains_Interpro_domain(s)__IPR012394__Aldehyde_dehydrogenase_NAD(P)-dependent__IPR015590__Aldehyde_dehydrogenase_
Solyc01g013910.1	NA	NA	NA	Unknown_Protein_(AHRD_V1)
Solyc01g013920.1	NA	NA	NA	Endoribonuclease_Dicer_homolog_2a_(AHRD_V1_***-_DCL2A_ORYSJ);_contains_Interpro_domain(s)__IPR000999__Ribonuclease_III_
Solyc01g013930.1	NA	NA	NA	Dicer-like_protein_(AHRD_V1_***-_B9HYI3_POPTR)
Solyc01g013940.1	NA	NA	NA	Dicel-like_2_(Fragment)_(AHRD_V1_***-_B8ZYR7_NICBE)
Solyc01g013950.1	NA	NA	NA	Dicer-like_protein_(AHRD_V1_***-_B9HYI3_POPTR);_contains_Interpro_domain(s)__IPR000999__Ribonuclease_III_
Solyc01g013960.1	NA	NA	NA	LRR_receptor-like_serine/threonine-protein_kinase,_RLP
Solyc01g013970.1	NA	NA	NA	Unknown_Protein_(AHRD_V1)
Solyc01g013980.1	NA	NA	NA	Vacuolar_protein_sorting-associated_protein_33_homolog_(AHRD_V1_***-_VPS33_ARATH)
Solyc01g013990.1	NA	NA	NA	Unknown_Protein_(AHRD_V1)
Solyc01g014000.1	NA	NA	NA	Unknown_Protein_(AHRD_V1)
Solyc01g014010.1	NA	NA	NA	Unknown_Protein_(AHRD_V1)
Solyc01g014020.1	NA	NA	NA	LRR_receptor-like_serine/threonine-protein_kinase,_RLP
Solyc01g014030.1	NA	NA	NA	Unknown_Protein_(AHRD_V1)
Solyc01g014040.1	NA	NA	NA	Unknown_Protein_(AHRD_V1)
Solyc01g014050.1	NA	NA	NA	Unknown_Protein_(AHRD_V1)
Solyc01g014060.1	NA	NA	NA	Blue_copper_protein_(AHRD_V1_**--_B6U7P6_MAIZE);_contains_Interpro_domain(s)__IPR003245__Plastocyanin-like_
Solyc01g014070.1	NA	NA	NA	Blue_copper_protein_(AHRD_V1_*---_B6TCC4_MAIZE);_contains_Interpro_domain(s)__IPR003245__Plastocyanin-like_
Solyc01g014080.1	NA	NA	NA	Gag-Pol_polyprotein_(AHRD_V1_***-_B8YLY6_MEDTR);_contains_Interpro_domain(s)__IPR013103__Reverse_transcriptase,_RNA-dependent_DNA_polymerase_
Solyc01g014090.1	NA	NA	NA	Plant_synaptotagmin_(AHRD_V1_***-_B9N719_POPTR);_contains_Interpro_domain(s)__IPR000008__C2_calcium-dependent_membrane_targeting_
Solyc01g014100.2	NA	NA	NA	Unknown_Protein_(AHRD_V1)
Solyc01g014110.2	-0.0231916	0.963034	NA	Unknown_Protein_(AHRD_V1)
Solyc01g014120.2	0.169576	0.75456	0.833356	Unknown_Protein_(AHRD_V1)
Solyc01g014130.1	NA	NA	NA	LRR_receptor-like_serine/threonine-protein_kinase,_RLP
Solyc01g014140.2	-0.0285384	0.950207	NA	Hcr9-9D_(AHRD_V1_***-_O50021_SOLPI)
Solyc01g014150.1	NA	NA	NA	LRR_receptor-like_serine/threonine-protein_kinase,_RLP
Solyc01g014160.1	NA	NA	NA	LRR_receptor-like_serine/threonine-protein_kinase,_RLP
Solyc01g014170.1	NA	NA	NA	Hcr9-9A_(AHRD_V1_***-_O50023_SOLPI)
Solyc01g014180.2	-0.0369472	0.218365	0.335699	Zinc_finger_A20_and_AN1_domain-containing_stress-associated_protein_8_(AHRD_V1_***-_SAP8_ORYSJ);_contains_Interpro_domain(s)__IPR000058__Zinc_finger,_AN1-type_
Solyc01g014190.1	NA	NA	NA	Unknown_Protein_(AHRD_V1)
Solyc01g014200.1	0.926126	0.092135	0.167247	Unknown_Protein_(AHRD_V1)
Solyc01g014210.1	NA	NA	NA	ADP_ATP_carrier_protein-like_(AHRD_V1_****_Q2XTC3_SOLTU);_contains_Interpro_domain(s)__IPR002113__Adenine_nucleotide_translocator_1_
Solyc01g014220.1	NA	NA	NA	cDNA_clone_J075118M20_full_insert_sequence_(AHRD_V1_***-_B7F980_ORYSJ);_contains_Interpro_domain(s)__IPR006852__Protein_of_unknown_function_DUF616_
Solyc01g014230.2	0.164643	0.0844713	0.155749	U-box_domain-containing_protein_4_(AHRD_V1_**--_PUB4_ARATH);_contains_Interpro_domain(s)__IPR011989__Armadillo-like_helical_
Solyc01g014240.1	NA	NA	NA	TMV_resistance_protein_N_(AHRD_V1_***-_TMVRN_NICGU)
Solyc01g014250.2	0.113429	0.0467124	0.0947079	Unknown_Protein_(AHRD_V1)
Solyc01g014260.1	NA	NA	NA	Unknown_Protein_(AHRD_V1)
Solyc01g014270.2	0.246849	0.152045	0.251513	Unknown_Protein_(AHRD_V1)
Solyc01g014280.2	NA	NA	NA	Unknown_Protein_(AHRD_V1)
Solyc01g014290.1	NA	NA	NA	Unknown_Protein_(AHRD_V1)
Solyc01g014300.1	NA	NA	NA	PR-protein_(Fragment)_(AHRD_V1_**--_A1DUR9_CAPAN)
Solyc01g014310.1	NA	NA	NA	LRR_receptor-like_serine/threonine-protein_kinase,_RLP
Solyc01g014320.2	NA	NA	NA	S-adenosyl-L-methionine_salicylic_acid_carboxyl_methyltransferase_(AHRD_V1_****_A7XZE9_9MAGN);_contains_Interpro_domain(s)__IPR005299__SAM_dependent_carboxyl_methyltransferase_
Solyc01g014330.2	NA	NA	NA	S-adenosyl-L-methionine_carboxyl_methyltransferase_family_protein_(AHRD_V1_-**-_D7KVS6_ARALY);_contains_Interpro_domain(s)__IPR005299__SAM_dependent_carboxyl_methyltransferase_
Solyc01g014340.1	NA	NA	NA	Unknown_Protein_(AHRD_V1)
Solyc01g014350.1	NA	NA	NA	Kinase_family_protein_(AHRD_V1_***-_D7LBH2_ARALY)
Solyc01g014360.1	NA	NA	NA	Unknown_Protein_(AHRD_V1)
Solyc01g014370.1	NA	NA	NA	Plant_synaptotagmin_integral_membrane_double_C2_domain_protein_(AHRD_V1_**--_A9TQ09_PHYPA);_contains_Interpro_domain(s)__IPR018029__C2_membrane_targeting_protein_
Solyc01g014380.2	0.964483	0.0274128	0.0601015	Unknown_Protein_(AHRD_V1)
Solyc01g014390.2	NA	NA	NA	Unknown_Protein_(AHRD_V1)
Solyc01g014400.1	NA	NA	NA	Dicer-like_protein_(AHRD_V1_***-_B9HHX6_POPTR)
Solyc01g014410.1	NA	NA	NA	Dicer-like_protein_(AHRD_V1_***-_B9HHX6_POPTR);_contains_Interpro_domain(s)__IPR000999__Ribonuclease_III_
Solyc01g014420.1	NA	NA	NA	Dicer-like_protein_(AHRD_V1_***-_B9HYI3_POPTR);_contains_Interpro_domain(s)__IPR000999__Ribonuclease_III_
Solyc01g014430.1	NA	NA	NA	Dicer-like_protein_(AHRD_V1_***-_B9HYI3_POPTR);_contains_Interpro_domain(s)__IPR000999__Ribonuclease_III_
Solyc01g014440.1	NA	NA	NA	Dicer-like_protein_B_(Fragment)_(AHRD_V1_*-*-_B0ZRP8_TRIAD);_contains_Interpro_domain(s)__IPR000999__Ribonuclease_III_
Solyc01g014450.1	NA	NA	NA	Dicer-like_protein_(AHRD_V1_***-_B9HYI3_POPTR);_contains_Interpro_domain(s)__IPR000999__Ribonuclease_III_
Solyc01g014460.1	NA	NA	NA	Endoribonuclease_Dicer_homolog_2a_(AHRD_V1_*-*-_DCL2A_ORYSJ);_contains_Interpro_domain(s)__IPR000999__Ribonuclease_III_
Solyc01g014470.1	0.474956	0.0277126	0.0606632	Unknown_Protein_(AHRD_V1)
Solyc01g014480.2	-0.291722	0.000691737	0.00226272	Ethylene_insensitive_3_class_transcription_factor_(AHRD_V1_*-**_D5L144_MALDO);_contains_Interpro_domain(s)__IPR006957__Ethylene_insensitive_3_
Solyc01g014490.2	0.0200709	0.859432	0.907986	Type_II_DNA_topoisomerase_VI_subunit_B_(AHRD_V1_***-_C1MLZ8_MICPS);_contains_Interpro_domain(s)__IPR015320__DNA_topoisomerase_VI,_subunit_B,_transducer_
Solyc01g014500.1	NA	NA	NA	Unknown_Protein_(AHRD_V1);_contains_Interpro_domain(s)__IPR005162__Retrotransposon_gag_protein_
Solyc01g014510.1	NA	NA	NA	S-locus-specific_glycoprotein_S14_(Fragment)_(AHRD_V1_*---_SLSG4_BRAOL);_contains_Interpro_domain(s)__IPR001480__Curculin-like_(mannose-binding)_lectin_
Solyc01g014520.1	NA	NA	NA	Receptor-like_protein_kinase_(AHRD_V1_****_Q39202_ARATH);_contains_Interpro_domain(s)__IPR002290__Serine/threonine_protein_kinase_
Solyc01g014530.2	0.0407671	0.926319	0.953519	Receptor_like_kinase_(Fragment)_(AHRD_V1_*-*-_A6N110_ORYSI)
Solyc01g014540.1	NA	NA	NA	Unknown_Protein_(AHRD_V1);_contains_Interpro_domain(s)__IPR001480__Curculin-like_(mannose-binding)_lectin_
Solyc01g014550.1	-1.75698	0.00087057	0.00278483	LRR_receptor-like_serine/threonine-protein_kinase_FEI_2_(AHRD_V1_*-**_FEI2_ARATH);_contains_Interpro_domain(s)__IPR002290__Serine/threonine_protein_kinase_
Solyc01g014560.2	-2.48794	1.86694e-51	5.23199e-50	D-mannose_binding_lectin_family_protein_expressed_(AHRD_V1_**--_Q2RAY8_ORYSJ);_contains_Interpro_domain(s)__IPR001480__Curculin-like_(mannose-binding)_lectin_
Solyc01g014570.1	NA	NA	NA	Unknown_Protein_(AHRD_V1)
Solyc01g014580.1	NA	NA	NA	Unknown_Protein_(AHRD_V1)
Solyc01g014600.1	NA	NA	NA	Unknown_Protein_(AHRD_V1)
Solyc01g014610.1	0.157823	0.536879	NA	Unknown_Protein_(AHRD_V1)
Solyc01g014620.1	0.155239	0.540688	NA	Unknown_Protein_(AHRD_V1)
Solyc01g014630.1	NA	NA	NA	Unknown_Protein_(AHRD_V1)
Solyc01g014640.1	NA	NA	NA	CCHC-type_integrase_(AHRD_V1_***-_Q0ZCC5_POPTR);_contains_Interpro_domain(s)__IPR001480__Curculin-like_(mannose-binding)_lectin_
Solyc01g014650.1	NA	NA	NA	Receptor-like_protein_kinase_(AHRD_V1_***-_Q39202_ARATH);_contains_Interpro_domain(s)__IPR011009__Protein_kinase-like_
Solyc01g014660.1	NA	NA	NA	Receptor_like_kinase_(Fragment)_(AHRD_V1_***-_A6N110_ORYSI)
Solyc01g014670.1	NA	NA	NA	Unknown_Protein_(AHRD_V1)
Solyc01g014680.1	NA	NA	NA	CCHC-type_integrase_(AHRD_V1_***-_Q0ZCC5_POPTR)
Solyc01g014690.2	0.944119	0.0624235	NA	Receptor-like_protein_kinase_(AHRD_V1_***-_Q39202_ARATH);_contains_Interpro_domain(s)__IPR017442__Serine/threonine_protein_kinase-related_
Solyc01g014700.2	1.03783	0.0453911	NA	D-mannose_binding_lectin_family_protein_expressed_(AHRD_V1_***-_Q10B65_ORYSJ);_contains_Interpro_domain(s)__IPR001480__Curculin-like_(mannose-binding)_lectin_
Solyc01g014710.1	NA	NA	NA	Unknown_Protein_(AHRD_V1);_contains_Interpro_domain(s)__IPR012876__Protein_of_unknown_function_DUF1677,_plant_
Solyc01g014720.1	-0.160586	0.688659	NA	Ethylene-responsive_transcription_factor_11_(AHRD_V1_*-*-_ERF76_ARATH);_contains_Interpro_domain(s)__IPR001471__Pathogenesis-related_transcriptional_factor_and_ERF,_DNA-binding_
Solyc01g014730.1	-0.051675	0.922888	NA	Unknown_Protein_(AHRD_V1)
Solyc01g014740.1	0.832502	0.120685	NA	Unknown_Protein_(AHRD_V1)
Solyc01g014760.1	NA	NA	NA	Unknown_Protein_(AHRD_V1)
Solyc01g014770.1	NA	NA	NA	Ethylene_receptor_(AHRD_V1_***-_C0ILN8_COFCA)
Solyc01g014780.1	NA	NA	NA	Dicer-like_protein_(AHRD_V1_***-_B9HYI3_POPTR)
Solyc01g014790.1	NA	NA	NA	Dicer-like_protein_(AHRD_V1_***-_B9HYI3_POPTR);_contains_Interpro_domain(s)__IPR000999__Ribonuclease_III_
Solyc01g014800.1	NA	NA	NA	Dicer-like_protein_(AHRD_V1_***-_B9HYI3_POPTR);_contains_Interpro_domain(s)__IPR000999__Ribonuclease_III_
Solyc01g014820.1	NA	NA	NA	Inosine-uridine_preferring_nucleoside_hydrolase_family_protein_(AHRD_V1_*-*-_D7LYI5_ARALY);_contains_Interpro_domain(s)__IPR001910__Inosine/uridine-preferring_nucleoside_hydrolase_
Solyc01g014830.1	NA	NA	NA	Extensin-like_protein_Dif10_(Fragment)_(AHRD_V1_***-_Q43504_SOLLC)
Solyc01g014840.2	3.0966	3.64467e-23	5.01007e-22	Tir-nbs-lrr,_resistance_protein
Solyc01g014850.2	0.0892777	0.383095	0.514291	Zinc_finger_CCCH_domain-containing_protein_14_(AHRD_V1_***-_C3H14_ORYSJ);_contains_Interpro_domain(s)__IPR018111__K_Homology,_type_1,_subgroup_
Solyc01g014860.2	NA	NA	NA	Zinc_finger_CCCH_domain-containing_protein_52_(AHRD_V1_***-_C3H52_ARATH)
Solyc01g014870.1	NA	NA	NA	Ulp1_protease_family_C-terminal_catalytic_domain_containing_protein_(AHRD_V1_*-*-_Q60D46_SOLDE)
Solyc01g014880.2	NA	NA	NA	Unknown_Protein_(AHRD_V1)
Solyc01g014890.1	NA	NA	NA	Unknown_Protein_(AHRD_V1)
Solyc01g014900.1	NA	NA	NA	Unknown_Protein_(AHRD_V1)
Solyc01g014910.1	NA	NA	NA	Transcription_factor_bHLH95_(AHRD_V1_***-_BH095_ARATH);_contains_Interpro_domain(s)__IPR011598__Helix-loop-helix_DNA-binding_
Solyc01g014920.1	NA	NA	NA	Unknown_Protein_(AHRD_V1)
Solyc01g014930.1	NA	NA	NA	LRR_receptor-like_serine/threonine-protein_kinase,_RLP
Solyc01g014940.1	NA	NA	NA	LRR_receptor-like_serine/threonine-protein_kinase,_RLP
Solyc01g014950.1	0.429946	0.271782	NA	Unknown_Protein_(AHRD_V1)
Solyc01g014960.1	NA	NA	NA	Transcription_factor_bHLH95_(AHRD_V1_***-_BH095_ARATH)
Solyc01g014970.1	NA	NA	NA	Unknown_Protein_(AHRD_V1);_contains_Interpro_domain(s)__IPR006456__ZF-HD_homeobox_protein_Cys/His-rich_dimerisation_region_
Solyc01g014980.2	NA	NA	NA	Unknown_Protein_(AHRD_V1)
Solyc01g014990.1	NA	NA	NA	Unknown_Protein_(AHRD_V1)
Solyc01g015000.2	NA	NA	NA	Nitrogen_regulatory_protein_P-II_(AHRD_V1_*-*-_Q8DLA5_THEEB);_contains_Interpro_domain(s)__IPR002187__Nitrogen_regulatory_protein_PII_
Solyc01g015010.1	NA	NA	NA	Unknown_Protein_(AHRD_V1)
Solyc01g015020.2	-0.0738886	0.137658	0.232412	PRLI-interacting_factor_A_(Fragment)_(AHRD_V1_*-*-_Q9FUB4_ARATH)
Solyc01g015030.1	NA	NA	NA	Unknown_Protein_(AHRD_V1)
Solyc01g015040.1	NA	NA	NA	Unknown_Protein_(AHRD_V1)
Solyc01g015050.1	NA	NA	NA	Unknown_Protein_(AHRD_V1)
Solyc01g015060.1	NA	NA	NA	X1_(Fragment)_(AHRD_V1_*---_Q3T7E5_ZEAMP);_contains_Interpro_domain(s)__IPR005380__Region_of_unknown_function_XS_
Solyc01g015070.2	NA	NA	NA	Unknown_Protein_(AHRD_V1)
Solyc01g015080.2	NA	NA	NA	Peroxidase_(AHRD_V1_***-_D7LZC8_ARALY);_contains_Interpro_domain(s)__IPR002016__Haem_peroxidase,_plant/fungal/bacterial_
Solyc01g015090.1	0.497603	0.226798	NA	Gag-Pol_polyprotein_(AHRD_V1_***-_B8YLY4_MEDTR);_contains_Interpro_domain(s)__IPR001878__Zinc_finger,_CCHC-type_
Solyc01g015100.1	-0.330105	0.343155	NA	Transposon_Ty1-A_Gag-Pol_polyprotein_(AHRD_V1_***-_YA11B_YEAST);_contains_Interpro_domain(s)__IPR001584__Integrase,_catalytic_core_
Solyc01g015110.1	NA	NA	NA	Ulp1_protease_family_C-terminal_catalytic_domain_containing_protein_(AHRD_V1_*-*-_Q60D46_SOLDE)
Solyc01g015120.1	NA	NA	NA	Ulp1_protease_family_C-terminal_catalytic_domain_containing_protein_(AHRD_V1_*-*-_Q60D46_SOLDE)
Solyc01g015130.1	NA	NA	NA	F-box_family_protein_(AHRD_V1_***-_D7LS19_ARALY)
Solyc01g015140.1	NA	NA	NA	Cytochrome_b_(AHRD_V1_***-_Q95871_TOBAC);_contains_Interpro_domain(s)__IPR016175__Cytochrome_b/b6_
Solyc01g015150.1	NA	NA	NA	Polyprotein_(AHRD_V1_***-_A5JSC4_MAIZE)
Solyc01g015160.1	NA	NA	NA	Unknown_Protein_(AHRD_V1)
Solyc01g015170.1	NA	NA	NA	Unknown_Protein_(AHRD_V1)
Solyc01g015180.1	NA	NA	NA	Unknown_Protein_(AHRD_V1)
Solyc01g015190.1	NA	NA	NA	Unknown_Protein_(AHRD_V1)
Solyc01g015200.1	NA	NA	NA	Unknown_Protein_(AHRD_V1)
Solyc01g015210.1	NA	NA	NA	B3_domain-containing_protein_At1g49475_(AHRD_V1_*-*-_Y1475_ARATH);_contains_Interpro_domain(s)__IPR003340__Transcriptional_factor_B3_
Solyc01g015220.1	NA	NA	NA	Polyprotein_(Fragment)_(AHRD_V1_**--_Q6UTY7_ORYSJ);_contains_Interpro_domain(s)__IPR000953__Chromo_domain_
Solyc01g015230.1	NA	NA	NA	Unknown_Protein_(AHRD_V1)
Solyc01g015240.1	NA	NA	NA	Unknown_Protein_(AHRD_V1)
Solyc01g015250.1	NA	NA	NA	Unknown_Protein_(AHRD_V1)
Solyc01g015260.1	NA	NA	NA	Unknown_Protein_(AHRD_V1)
Solyc01g015270.1	NA	NA	NA	Unknown_Protein_(AHRD_V1)
Solyc01g015280.1	NA	NA	NA	Unknown_Protein_(AHRD_V1)
Solyc01g015290.1	NA	NA	NA	Glycine-rich_protein_2_(AHRD_V1_--*-_GRP2_NICSY);_contains_Interpro_domain(s)__IPR002059__Cold-shock_protein,_DNA-binding_
Solyc01g015300.1	NA	NA	NA	Unknown_Protein_(AHRD_V1)
Solyc01g016300.1	NA	NA	NA	Unknown_Protein_(AHRD_V1)
Solyc01g016310.1	NA	NA	NA	Unknown_Protein_(AHRD_V1)
Solyc01g016320.1	NA	NA	NA	Unknown_Protein_(AHRD_V1)
Solyc01g016330.1	NA	NA	NA	Gag-pol_polyprotein_(AHRD_V1_**--_Q69FA4_PHAVU);_contains_Interpro_domain(s)__IPR013103__Reverse_transcriptase,_RNA-dependent_DNA_polymerase_
Solyc01g016340.1	NA	NA	NA	Gag-pol_polyprotein_(AHRD_V1_**--_Q69FA4_PHAVU);_contains_Interpro_domain(s)__IPR013103__Reverse_transcriptase,_RNA-dependent_DNA_polymerase_
Solyc01g016350.1	NA	NA	NA	Unknown_Protein_(AHRD_V1)
Solyc01g016360.1	NA	NA	NA	LRR_receptor-like_serine/threonine-protein_kinase,_RLP
Solyc01g016370.1	NA	NA	NA	LRR_receptor-like_serine/threonine-protein_kinase,_RLP
Solyc01g016380.2	NA	NA	NA	Os06g0207500_protein_(Fragment)_(AHRD_V1_***-_Q0DDQ9_ORYSJ);_contains_Interpro_domain(s)__IPR004253__Protein_of_unknown_function_DUF231,_plant_
Solyc01g016390.2	NA	NA	NA	Os06g0207500_protein_(Fragment)_(AHRD_V1_*-*-_Q0DDQ9_ORYSJ)
Solyc01g016400.1	1.64469	2.02243e-07	1.07152e-06	Unknown_Protein_(AHRD_V1)
Solyc01g016410.2	-0.429831	1.35031e-05	5.85014e-05	RING_finger_protein_43_(AHRD_V1_*-*-_RNF43_HUMAN);_contains_Interpro_domain(s)__IPR011016__Zinc_finger,_RING-CH-type_
Solyc01g016430.1	NA	NA	NA	Unknown_Protein_(AHRD_V1)
Solyc01g016450.1	NA	NA	NA	Unknown_Protein_(AHRD_V1)
Solyc01g016460.2	0.897295	1.23254e-06	6.05162e-06	Unknown_Protein_(AHRD_V1)
Solyc01g016470.2	0.327976	0.000439528	0.00149628	Unknown_Protein_(AHRD_V1);_contains_Interpro_domain(s)__IPR001813__Ribosomal_protein_60S_
Solyc01g016480.1	NA	NA	NA	Ulp1_protease_family_C-terminal_catalytic_domain_containing_protein_(AHRD_V1_*-*-_Q60D46_SOLDE)
Solyc01g016510.1	NA	NA	NA	AT4g03420/F9H3_4_(AHRD_V1_***-_Q8S9K9_ARATH);_contains_Interpro_domain(s)__IPR008507__Protein_of_unknown_function_DUF789_
Solyc01g016520.1	NA	NA	NA	DNA-directed_RNA_polymerase_subunit_beta&apos&apos_(AHRD_V1_***-_D4PBA1_PHODC)
Solyc01g016530.1	NA	NA	NA	Unknown_Protein_(AHRD_V1);_contains_Interpro_domain(s)__IPR008507__Protein_of_unknown_function_DUF789_
Solyc01g016540.1	NA	NA	NA	Os08g0100600_protein_(Fragment)_(AHRD_V1_*-*-_Q0J8P7_ORYSJ);_contains_Interpro_domain(s)__IPR008507__Protein_of_unknown_function_DUF789_
Solyc01g016550.1	NA	NA	NA	Unknown_Protein_(AHRD_V1)
Solyc01g016560.1	-0.0131609	0.939835	0.961914	Unknown_Protein_(AHRD_V1)
Solyc01g016570.1	0.00570117	0.982817	0.988832	Pol_polyprotein_(AHRD_V1_***-_Q9ZT24_MAIZE);_contains_Interpro_domain(s)__IPR013103__Reverse_transcriptase,_RNA-dependent_DNA_polymerase_
Solyc01g016580.1	NA	NA	NA	Unknown_Protein_(AHRD_V1)
Solyc01g016590.1	NA	NA	NA	Unknown_Protein_(AHRD_V1)
Solyc01g016600.1	NA	NA	NA	Unknown_Protein_(AHRD_V1);_contains_Interpro_domain(s)__IPR007749__Protein_of_unknown_function_DUF677_
Solyc01g016610.1	NA	NA	NA	Branched-chain_alpha_keto-acid_dehydrogenase_E1_alpha_subunit_(Fragment)_(AHRD_V1_***-_Q9ZT57_ARATH)
Solyc01g016620.1	NA	NA	NA	Unknown_Protein_(AHRD_V1)
Solyc01g016630.1	NA	NA	NA	Unknown_Protein_(AHRD_V1)
Solyc01g016640.1	NA	NA	NA	1-aminocyclopropane-1-carboxylate_oxidase_homolog_(AHRD_V1_*---_ACCH3_SOLLC);_contains_Interpro_domain(s)__IPR005123__Oxoglutarate_and_iron-dependent_oxygenase_
Solyc01g016650.1	NA	NA	NA	Unknown_Protein_(AHRD_V1)
Solyc01g016660.1	NA	NA	NA	Granule-bound_starch_synthase_2,_chloroplastic/amyloplastic_(AHRD_V1_-**-_SSY2_SOLTU)
Solyc01g016670.1	NA	NA	NA	Unknown_Protein_(AHRD_V1)
Solyc01g016680.1	NA	NA	NA	1-aminocyclopropane-1-carboxylate_oxidase_homolog_1_(AHRD_V1_***-_ACCH1_ARATH);_contains_Interpro_domain(s)__IPR005123__Oxoglutarate_and_iron-dependent_oxygenase_
Solyc01g016690.1	NA	NA	NA	Unknown_Protein_(AHRD_V1)
Solyc01g016700.2	NA	NA	NA	Unknown_Protein_(AHRD_V1)
Solyc01g016710.1	NA	NA	NA	Polyprotein_(Fragment)_(AHRD_V1_***-_Q29SA7_9VIRU);_contains_Interpro_domain(s)__IPR000477__RNA-directed_DNA_polymerase_(reverse_transcriptase)_
Solyc01g016720.2	NA	NA	NA	Unknown_Protein_(AHRD_V1)
Solyc01g016730.1	NA	NA	NA	Unknown_Protein_(AHRD_V1)
Solyc01g016740.1	NA	NA	NA	Helicase-like_protein_(AHRD_V1_***-_Q6H6L6_ORYSJ);_contains_Interpro_domain(s)__IPR010285__Protein_of_unknown_function_DUF889,_eukaryote_
Solyc01g016750.1	NA	NA	NA	Helicase-like_protein_(AHRD_V1_*-*-_Q9AYF0_ORYSJ)
Solyc01g016760.1	NA	NA	NA	Unknown_Protein_(AHRD_V1)
Solyc01g016770.1	0.552009	0.197997	NA	Myb-related_transcription_factor_(AHRD_V1_***-_Q40173_SOLLC);_contains_Interpro_domain(s)__IPR015495__Myb_transcription_factor_
Solyc01g016780.1	0.433797	0.269158	NA	Unknown_Protein_(AHRD_V1)
Solyc01g016790.1	NA	NA	NA	Unknown_Protein_(AHRD_V1)
Solyc01g016800.1	NA	NA	NA	Unknown_Protein_(AHRD_V1)
Solyc01g016810.1	-0.14237	0.717788	NA	Unknown_Protein_(AHRD_V1)
Solyc01g016820.1	-0.955263	0.0578382	NA	Unknown_Protein_(AHRD_V1)
Solyc01g016830.1	NA	NA	NA	Unknown_Protein_(AHRD_V1)
Solyc01g016840.1	NA	NA	NA	Unknown_Protein_(AHRD_V1)
Solyc01g016850.1	NA	NA	NA	Unknown_Protein_(AHRD_V1)
Solyc01g016860.1	NA	NA	NA	Transposase_family_tnp2_protein_(AHRD_V1_*---_Q6ATT2_ORYSJ)
Solyc01g016870.1	NA	NA	NA	Unknown_Protein_(AHRD_V1)
Solyc01g016880.1	NA	NA	NA	Unknown_Protein_(AHRD_V1)
Solyc01g016890.1	NA	NA	NA	Unknown_Protein_(AHRD_V1)
Solyc01g016900.1	NA	NA	NA	Vacuolar_protein_sorting-associated_protein_33_homolog_(AHRD_V1_***-_VPS33_ARATH);_contains_Interpro_domain(s)__IPR001619__Sec1-like_protein_
Solyc01g016910.1	NA	NA	NA	Unknown_Protein_(AHRD_V1)
Solyc01g016920.1	NA	NA	NA	Unknown_Protein_(AHRD_V1);_contains_Interpro_domain(s)__IPR003034__DNA-binding_SAP_
Solyc01g016930.1	NA	NA	NA	Unknown_Protein_(AHRD_V1);_contains_Interpro_domain(s)__IPR003034__DNA-binding_SAP_
Solyc01g016940.1	NA	NA	NA	Unknown_Protein_(AHRD_V1)
Solyc01g016950.1	-0.16636	0.747597	NA	Transposon_Ty1-PL_Gag-Pol_polyprotein_(AHRD_V1_***-_YP11B_YEAST);_contains_Interpro_domain(s)__IPR001584__Integrase,_catalytic_core_
Solyc01g016960.1	NA	NA	NA	Nbs,_resistance_protein_fragment
Solyc01g016970.1	-1.24465	0.012214	0.0297273	Unknown_Protein_(AHRD_V1)
Solyc01g016980.1	NA	NA	NA	Unknown_Protein_(AHRD_V1)
Solyc01g016990.1	NA	NA	NA	Unknown_Protein_(AHRD_V1)
Solyc01g017000.1	NA	NA	NA	Unknown_Protein_(AHRD_V1)
Solyc01g017010.1	NA	NA	NA	Unknown_Protein_(AHRD_V1)
Solyc01g017020.1	NA	NA	NA	Unknown_Protein_(AHRD_V1)
Solyc01g017030.1	NA	NA	NA	ARID/BRIGHT_DNA-binding_domain-containing_protein_(AHRD_V1_***-_D7KTU4_ARALY);_contains_Interpro_domain(s)__IPR008978__HSP20-like_chaperone_
Solyc01g017040.1	NA	NA	NA	Unknown_Protein_(AHRD_V1)
Solyc01g017050.1	NA	NA	NA	PG1_protein_(Fragment)_(AHRD_V1_--*-_D0EZ76_BACAM)
Solyc01g017060.1	NA	NA	NA	Ycf2_(AHRD_V1_***-_D2KLP5_OLEEU);_contains_Interpro_domain(s)__IPR008543__Chloroplast_Ycf2_
Solyc01g017070.1	NA	NA	NA	Ycf2_(AHRD_V1_*-*-_A6Y9W3_9MAGN);_contains_Interpro_domain(s)__IPR008543__Chloroplast_Ycf2_
Solyc01g017080.1	NA	NA	NA	Ycf2_(AHRD_V1_*-*-_A6YA57_9MAGN);_contains_Interpro_domain(s)__IPR019645__Protein_precursor_Ycf15,_putative,_chloroplast_
Solyc01g017090.2	NA	NA	NA	NADH-quinone_oxidoreductase_subunit_L_(AHRD_V1_*-*-_NUOL_NEIMA);_contains_Interpro_domain(s)__IPR018393__NADH-plastoquinone_oxidoreductase,_chain_5_subgroup_
Solyc01g017100.1	NA	NA	NA	NADH-quinone_oxidoreductase_subunit_L_(AHRD_V1_***-_NUOL_RHOCA);_contains_Interpro_domain(s)__IPR001750__NADH:ubiquinone/plastoquinone_oxidoreductase_
Solyc01g017110.1	NA	NA	NA	NADH_dehydrogenase_subunit_5_(Fragment)_(AHRD_V1_*-*-_C4PB69_SOLPN);_contains_Interpro_domain(s)__IPR008543__Chloroplast_Ycf2_
Solyc01g017120.1	NA	NA	NA	Ycf2_(AHRD_V1_***-_A6Y9Y0_HEUMI);_contains_Interpro_domain(s)__IPR008543__Chloroplast_Ycf2_
Solyc01g017130.1	NA	NA	NA	Ycf2_(AHRD_V1_***-_D2SXY2_9MAGN)
Solyc01g017140.1	NA	NA	NA	Ycf2_(AHRD_V1_***-_A6YA48_9MAGN)
Solyc01g017150.1	NA	NA	NA	Ycf15_(AHRD_V1_***-_D2KLP6_OLEEU);_contains_Interpro_domain(s)__IPR019645__Protein_precursor_Ycf15,_putative,_chloroplast_
Solyc01g017160.1	NA	NA	NA	NAD(P)H-quinone_oxidoreductase_subunit_2_chloroplastic_(AHRD_V1_***-_Q0PUW8_PRUPE)
Solyc01g017170.1	NA	NA	NA	NAD(P)H-quinone_oxidoreductase_subunit_2_chloroplastic_(AHRD_V1_***-_A0ART9_AGAAF);_contains_Interpro_domain(s)__IPR001750__NADH:ubiquinone/plastoquinone_oxidoreductase_
Solyc01g017180.1	NA	NA	NA	NAD(P)H-quinone_oxidoreductase_subunit_2_chloroplastic_(AHRD_V1_***-_C7BFB5_DENLA);_contains_Interpro_domain(s)__IPR001750__NADH:ubiquinone/plastoquinone_oxidoreductase_
Solyc01g017190.1	NA	NA	NA	NAD(P)H-quinone_oxidoreductase_subunit_2_chloroplastic_(AHRD_V1_***-_A6YA00_KALDA);_contains_Interpro_domain(s)__IPR000235__Ribosomal_protein_S7_
Solyc01g017200.1	NA	NA	NA	Acetyl-coenzyme_A_carboxylase_carboxyl_transferase_subunit_beta_(AHRD_V1_*-*-_ACCD_EPIVI)
Solyc01g017210.1	NA	NA	NA	NAD(P)H-quinone_oxidoreductase_subunit_3_(AHRD_V1_***-_D3WEI8_LIQST);_contains_Interpro_domain(s)__IPR000440__NADH:ubiquinone/plastoquinone_oxidoreductase,_chain_3_
Solyc01g017220.1	NA	NA	NA	ATP_synthase_epsilon_chain_chloroplastic_(AHRD_V1_***-_D3WDX2_9ROSA);_contains_Interpro_domain(s)__IPR001469__ATPase,_F1_complex,_delta/epsilon_subunit_
Solyc01g017230.1	NA	NA	NA	NADH_dehydrogenase_subunit_(Fragment)_(AHRD_V1_***-_B7SRE2_9SOLA);_contains_Interpro_domain(s)__IPR002128__NADH:ubiquinone/plastoquinone_oxidoreductase,_chloroplast_chain_5,_C-terminal_
Solyc01g017240.1	NA	NA	NA	Ycf1_(Fragment)_(AHRD_V1_***-_A6Y9X6_HAMJA);_contains_Interpro_domain(s)__IPR008896__Ycf1_
Solyc01g017250.1	NA	NA	NA	Ycf1_(AHRD_V1_*---_D2KLR1_OLEEU);_contains_Interpro_domain(s)__IPR008896__Ycf1_
Solyc01g017260.1	NA	NA	NA	NAD(P)H-quinone_oxidoreductase_subunit_2_chloroplastic_(AHRD_V1_***-_D3WBN8_LONJA);_contains_Interpro_domain(s)__IPR001750__NADH:ubiquinone/plastoquinone_oxidoreductase_
Solyc01g017270.1	NA	NA	NA	Ycf15_(AHRD_V1_***-_A6YA40_9MAGN);_contains_Interpro_domain(s)__IPR019645__Protein_precursor_Ycf15,_putative,_chloroplast_
Solyc01g017280.1	NA	NA	NA	Ycf2_(AHRD_V1_***-_C0LEB7_9ROSI)
Solyc01g017290.1	NA	NA	NA	Ycf2_(AHRD_V1_***-_A6YA16_9MAGN)
Solyc01g017300.1	NA	NA	NA	Photosystem_I_P700_chlorophyll_a_apoprotein_A1_(AHRD_V1_*-*-_D4PBB1_PHODC);_contains_Interpro_domain(s)__IPR001280__Photosystem_I_psaA_and_psaB_
Solyc01g017310.1	NA	NA	NA	Photosystem_I_P700_chlorophyll_a_apoprotein_A1_(AHRD_V1_***-_B7T350_9ROSI);_contains_Interpro_domain(s)__IPR001280__Photosystem_I_psaA_and_psaB_
Solyc01g017320.1	NA	NA	NA	Photosystem_I_P700_chlorophyll_a_apoprotein_A1_(AHRD_V1_***-_D3WBY3_9MAGN);_contains_Interpro_domain(s)__IPR001280__Photosystem_I_psaA_and_psaB_
Solyc01g017330.1	NA	NA	NA	Photosystem_I_P700_chlorophyll_a_apoprotein_A1_(AHRD_V1_***-_D3WCE1_NEROL);_contains_Interpro_domain(s)__IPR001280__Photosystem_I_psaA_and_psaB_
Solyc01g017340.1	NA	NA	NA	Cytochrome_c_biogenesis_protein_ccsA_(AHRD_V1_*-*-_D8FZF0_9CYAN);_contains_Interpro_domain(s)__IPR002541__Cytochrome_c_assembly_protein_
Solyc01g017350.1	NA	NA	NA	DNA-directed_RNA_polymerase_subunit_beta&apos&apos_(AHRD_V1_***-_A9XW65_CORFO)
Solyc01g017360.1	NA	NA	NA	DNA-directed_RNA_polymerase_subunit_beta_(AHRD_V1_***-_D3WBC8_9BORA);_contains_Interpro_domain(s)__IPR015712__DNA-directed_RNA_polymerase,_subunit_2_
Solyc01g017370.1	NA	NA	NA	DNA-directed_RNA_polymerase_subunit_beta&apos;_(AHRD_V1_***-_RPOC1_SOLLC);_contains_Interpro_domain(s)__IPR007080__RNA_polymerase_Rpb1,_domain_1_
Solyc01g017380.1	NA	NA	NA	DNA-directed_RNA_polymerase_subunit_beta&apos;_(AHRD_V1_***-_RPOC1_LEMMI);_contains_Interpro_domain(s)__IPR007080__RNA_polymerase_Rpb1,_domain_1_
Solyc01g017390.1	NA	NA	NA	DNA-directed_RNA_polymerase_subunit_beta&apos;_(AHRD_V1_***-_RPOC1_SOYBN);_contains_Interpro_domain(s)__IPR000722__RNA_polymerase,_alpha_subunit_
Solyc01g017400.1	NA	NA	NA	30S_ribosomal_protein_S7_chloroplastic_(AHRD_V1_***-_D3WCI5_NEROL);_contains_Interpro_domain(s)__IPR000235__Ribosomal_protein_S7_
Solyc01g017410.1	NA	NA	NA	Ycf2_(AHRD_V1_***-_D2KLP5_OLEEU);_contains_Interpro_domain(s)__IPR008543__Chloroplast_Ycf2_
Solyc01g017420.1	NA	NA	NA	DNA-directed_RNA_polymerase_subunit_beta&apos&apos_(AHRD_V1_***-_D2KLS8_OLEEU);_contains_Interpro_domain(s)__IPR001268__NADH:ubiquinone_oxidoreductase,_30_kDa_subunit_
Solyc01g017430.1	NA	NA	NA	Cytochrome_b6-f_complex_subunit_4_(AHRD_V1_***-_D5FHB7_PHODC);_contains_Interpro_domain(s)__IPR005870__Cytochrome_b6/f_complex,_subunit_IV_
Solyc01g017440.1	NA	NA	NA	DNA-directed_RNA_polymerase_subunit_alpha_(AHRD_V1_***-_D3WAW9_AUCJA);_contains_Interpro_domain(s)__IPR011262__DNA-directed_RNA_polymerase,_insert_
Solyc01g017450.1	NA	NA	NA	30S_ribosomal_protein_S11_chloroplastic_(AHRD_V1_***-_B5AH31_9ROSI);_contains_Interpro_domain(s)__IPR001971__Ribosomal_protein_S11_
Solyc01g017460.1	NA	NA	NA	DNA-directed_RNA_polymerase_subunit_beta&apos;_(AHRD_V1_***-_RPOC1_FAGEA);_contains_Interpro_domain(s)__IPR000722__RNA_polymerase,_alpha_subunit_
Solyc01g017470.1	NA	NA	NA	DNA-directed_RNA_polymerase_subunit_beta&apos;_(AHRD_V1_***-_RPOC1_SOLLC);_contains_Interpro_domain(s)__IPR000722__RNA_polymerase,_alpha_subunit_
Solyc01g017480.1	NA	NA	NA	Ycf1_(Fragment)_(AHRD_V1_***-_A6YA12_LIQST);_contains_Interpro_domain(s)__IPR008896__Ycf1_
Solyc01g017490.1	NA	NA	NA	Conserved_protein_(AHRD_V1_***-_C7TG00_LACRL)
Solyc01g017500.1	NA	NA	NA	Unknown_Protein_(AHRD_V1)
Solyc01g017510.1	NA	NA	NA	DNA-directed_RNA_polymerase_subunit_beta&apos&apos_(AHRD_V1_***-_D3WAP3_ANTMA)
Solyc01g017520.1	NA	NA	NA	ATP_synthase_subunit_a_chloroplastic_(AHRD_V1_*-*-_D3WBN1_LONJA)
Solyc01g017530.1	NA	NA	NA	30S_ribosomal_protein_S2_(AHRD_V1_***-_RS2_NOSP7);_contains_Interpro_domain(s)__IPR005706__Ribosomal_protein_S2,_bacterial-type_
Solyc01g017540.1	NA	NA	NA	Dirigent-like_protein_1_(AHRD_V1_***-_D2DMN2_GOSHI);_contains_Interpro_domain(s)__IPR004265__Plant_disease_resistance_response_protein_
Solyc01g017550.1	NA	NA	NA	Unknown_Protein_(AHRD_V1)
Solyc01g017560.1	NA	NA	NA	Unknown_Protein_(AHRD_V1)
Solyc01g017570.1	-0.518397	0.352826	0.483985	Unknown_Protein_(AHRD_V1)
Solyc01g017580.1	NA	NA	NA	Unknown_Protein_(AHRD_V1)
Solyc01g017590.1	0.556756	0.195524	NA	Unknown_Protein_(AHRD_V1)
Solyc01g017600.2	-0.0164174	0.962357	NA	Plant_viral-response_family_protein_(AHRD_V1_**--_B6SQA7_MAIZE);_contains_Interpro_domain(s)__IPR006904__Protein_of_unknown_function_DUF716_
Solyc01g017610.1	NA	NA	NA	Alliinase_(Fragment)_(AHRD_V1_***-_D2CXM3_ALLSA);_contains_Interpro_domain(s)__IPR006948__Allinase,_C-terminal_
Solyc01g017620.1	NA	NA	NA	Unknown_Protein_(AHRD_V1)
Solyc01g017630.1	NA	NA	NA	Ribosomal_protein_S4_(AHRD_V1_***-_B6VJZ4_VITVI);_contains_Interpro_domain(s)__IPR002942__RNA-binding_S4_
Solyc01g017640.1	NA	NA	NA	Unknown_Protein_(AHRD_V1)
Solyc01g017650.1	NA	NA	NA	Unknown_Protein_(AHRD_V1)
Solyc01g017660.1	NA	NA	NA	Unknown_Protein_(AHRD_V1)
Solyc01g017670.1	NA	NA	NA	Unknown_Protein_(AHRD_V1)
Solyc01g017680.1	NA	NA	NA	Unknown_Protein_(AHRD_V1)
Solyc01g017690.1	NA	NA	NA	Nbs,_resistance_protein_fragment
Solyc01g017700.1	NA	NA	NA	Resistance_protein_PSH-RGH7_(AHRD_V1_***-_B0FWN8_SOLTU)
Solyc01g017710.1	0.435422	0.431286	0.561439	Unknown_Protein_(AHRD_V1)
Solyc01g017720.1	0.304295	0.575326	NA	Unknown_Protein_(AHRD_V1)
Solyc01g017730.1	-0.308619	0.488436	NA	Unknown_Protein_(AHRD_V1)
Solyc01g017740.1	NA	NA	NA	Cytochrome_b6_(AHRD_V1_*-*-_B7T3I6_9ROSI);_contains_Interpro_domain(s)__IPR005797__Cytochrome_b/b6,_N-terminal_
Solyc01g017750.1	NA	NA	NA	Unknown_Protein_(AHRD_V1)
Solyc01g017760.1	NA	NA	NA	Unknown_Protein_(AHRD_V1)
Solyc01g017770.1	NA	NA	NA	F-box_family_protein_(AHRD_V1_***-_D7MFP4_ARALY);_contains_Interpro_domain(s)__IPR013187__F-box_associated_type_3_
Solyc01g017780.1	NA	NA	NA	Transposon_Ty1-BR_Gag-Pol_polyprotein_(AHRD_V1_***-_YB12B_YEAST);_contains_Interpro_domain(s)__IPR001584__Integrase,_catalytic_core_
Solyc01g017790.1	NA	NA	NA	ARID/BRIGHT_DNA-binding_domain-containing_protein_(AHRD_V1_***-_D7KTU4_ARALY);_contains_Interpro_domain(s)__IPR008978__HSP20-like_chaperone_
Solyc01g017800.1	NA	NA	NA	Unknown_Protein_(AHRD_V1)
Solyc01g017810.1	NA	NA	NA	Transposase_family_tnp2_protein_(AHRD_V1_*---_Q6ATT2_ORYSJ)
Solyc01g017820.1	NA	NA	NA	Unknown_Protein_(AHRD_V1)
Solyc01g017830.1	NA	NA	NA	Transposase_family_tnp2_protein_(AHRD_V1_*---_Q6ATT2_ORYSJ)
Solyc01g017840.1	NA	NA	NA	subunit_of_replication_protein_A_(AHRD_V1_*-*-_A6BLP0_IPONI);_contains_Interpro_domain(s)__IPR016027__Nucleic_acid-binding,_OB-fold-like_
Solyc01g017850.1	NA	NA	NA	Helicase-like_protein_(AHRD_V1_*-*-_Q9AYF0_ORYSJ);_contains_Interpro_domain(s)__IPR010285__Protein_of_unknown_function_DUF889,_eukaryote_
Solyc01g017860.2	0.142873	0.611564	0.72026	Unknown_Protein_(AHRD_V1)
Solyc01g017870.1	NA	NA	NA	Unknown_Protein_(AHRD_V1)
Solyc01g017880.1	NA	NA	NA	Unknown_Protein_(AHRD_V1)
Solyc01g017890.1	NA	NA	NA	Unknown_Protein_(AHRD_V1)
Solyc01g017900.1	NA	NA	NA	Unknown_Protein_(AHRD_V1)
Solyc01g017910.1	NA	NA	NA	Unknown_Protein_(AHRD_V1)
Solyc01g017920.1	NA	NA	NA	Unknown_Protein_(AHRD_V1)
Solyc01g017930.1	NA	NA	NA	Unknown_Protein_(AHRD_V1)
Solyc01g017940.1	NA	NA	NA	Unknown_Protein_(AHRD_V1)
Solyc01g017950.1	NA	NA	NA	Unknown_Protein_(AHRD_V1)
Solyc01g017960.1	NA	NA	NA	Unknown_Protein_(AHRD_V1)
Solyc01g017970.1	NA	NA	NA	Unknown_Protein_(AHRD_V1)
Solyc01g017980.1	NA	NA	NA	Transposase_(AHRD_V1_**--_Q6IMW0_ORYSA)
Solyc01g017990.1	NA	NA	NA	Unknown_Protein_(AHRD_V1)
Solyc01g018000.1	NA	NA	NA	Unknown_Protein_(AHRD_V1)
Solyc01g018010.1	0.470103	0.351673	0.482606	Unknown_Protein_(AHRD_V1)
Solyc01g018020.1	-0.436338	0.431304	0.561439	Transketolase-like_protein_(AHRD_V1_***-_Q8LE99_ARATH);_contains_Interpro_domain(s)__IPR005478__Bacterial_transketolase_
Solyc01g018040.1	NA	NA	NA	Protein_FAR1-RELATED_SEQUENCE_5_(AHRD_V1_***-_FRS5_ARATH);_contains_Interpro_domain(s)__IPR018289__MULE_transposase,_conserved_domain_
Solyc01g018050.1	NA	NA	NA	Unknown_Protein_(AHRD_V1)
Solyc01g018060.1	NA	NA	NA	30S_ribosomal_protein_S7_chloroplastic_(AHRD_V1_***-_D3WBE1_9BORA);_contains_Interpro_domain(s)__IPR000235__Ribosomal_protein_S7_
Solyc01g018070.1	NA	NA	NA	ARID/BRIGHT_DNA-binding_domain-containing_protein_(AHRD_V1_***-_D7KTU4_ARALY);_contains_Interpro_domain(s)__IPR008978__HSP20-like_chaperone_
Solyc01g018080.1	NA	NA	NA	Unknown_Protein_(AHRD_V1)
Solyc01g018090.1	NA	NA	NA	Photosystem_I_P700_chlorophyll_a_apoprotein_A1_(AHRD_V1_*-*-_B0Z4L7_OENAR);_contains_Interpro_domain(s)__IPR001280__Photosystem_I_psaA_and_psaB_
Solyc01g018100.1	NA	NA	NA	Unknown_Protein_(AHRD_V1)
Solyc01g019100.1	NA	NA	NA	Unknown_Protein_(AHRD_V1)
Solyc01g020100.1	NA	NA	NA	Unknown_Protein_(AHRD_V1)
Solyc01g020110.1	NA	NA	NA	Zinc_finger_family_protein_(AHRD_V1_*-*-_D7LC67_ARALY)
Solyc01g020120.1	NA	NA	NA	DNA_replication_licensing_factor_mcm6_(AHRD_V1_***-_C4JDH8_UNCRE);_contains_Interpro_domain(s)__IPR016027__Nucleic_acid-binding,_OB-fold-like_
Solyc01g020130.2	1.43235	0.00877165	0.0221282	Glycosyltransferase_(AHRD_V1_***-_Q50HV0_SOLLC);_contains_Interpro_domain(s)__IPR005027__Glycosyl_transferase,_family_43_
Solyc01g020140.2	0.725194	0.123295	NA	Glycosyltransferase_(AHRD_V1_***-_Q50HV0_SOLLC);_contains_Interpro_domain(s)__IPR005027__Glycosyl_transferase,_family_43_
Solyc01g020150.2	0.951537	0.0800261	NA	Glycosyltransferase_(AHRD_V1_***-_Q50HU7_SOLTU);_contains_Interpro_domain(s)__IPR005027__Glycosyl_transferase,_family_43_
Solyc01g020160.1	-0.0129561	0.969528	NA	Unknown_Protein_(AHRD_V1)
Solyc01g020170.1	NA	NA	NA	Basic_helix-loop-helix_family_protein_(AHRD_V1_***-_D7KF18_ARALY);_contains_Interpro_domain(s)__IPR011598__Helix-loop-helix_DNA-binding_
Solyc01g020180.1	NA	NA	NA	Transcription_factor_bHLH95_(AHRD_V1_*-*-_BH095_ARATH)
Solyc01g020190.2	0.953178	0.0922885	0.167479	Membrane-associated_ring_finger_6_(AHRD_V1_*---_B3VKM1_PIG);_contains_Interpro_domain(s)__IPR011016__Zinc_finger,_RING-CH-type_
Solyc01g020200.1	NA	NA	NA	Hypothetical_chloroplast_RF1_(AHRD_V1_***-_B1NWK7_MANES)
Solyc01g020210.1	NA	NA	NA	Mutator-like_transposase_(AHRD_V1_***-_Q9SL18_ARATH)
Solyc01g020220.1	0.314437	0.394257	0.525217	Replication_factor_C_subunit_5_(AHRD_V1_***-_B6T5I0_MAIZE);_contains_Interpro_domain(s)__IPR019483__DNA_polymerase_III,_clamp-loader_complex,_subunit_E,_C-terminal_
Solyc01g020230.2	-0.0958622	0.833695	0.889636	Unknown_Protein_(AHRD_V1)
Solyc01g020240.2	-0.013763	0.907117	0.941733	T31J12.1_protein_(Fragment)_(AHRD_V1_***-_Q9ZPZ6_ARATH)
Solyc01g020250.1	-0.0224294	0.948106	NA	Pol_polyprotein_(AHRD_V1_***-_POL_SMRVH)
Solyc01g020260.1	NA	NA	NA	Unknown_Protein_(AHRD_V1)
Solyc01g020270.1	NA	NA	NA	Ulp1_protease_family_C-terminal_catalytic_domain_containing_protein_(AHRD_V1_***-_Q60D46_SOLDE);_contains_Interpro_domain(s)__IPR003653__Peptidase_C48,_SUMO/Sentrin/Ubl1_
Solyc01g020280.1	NA	NA	NA	Unknown_Protein_(AHRD_V1)
Solyc01g020290.1	NA	NA	NA	60S_ribosomal_protein_L7A-like_(AHRD_V1_***-_Q2VCI3_SOLTU)
Solyc01g020300.2	NA	NA	NA	Unknown_Protein_(AHRD_V1)
Solyc01g020310.1	NA	NA	NA	Pol_polyprotein_(AHRD_V1_***-_Q94FM1_CITPA)
Solyc01g020320.2	0.117246	0.485419	0.611967	Unknown_Protein_(AHRD_V1)
Solyc01g020330.2	NA	NA	NA	Unknown_Protein_(AHRD_V1)
Solyc01g020340.1	0.563031	0.0572611	0.112753	Pentatricopeptide_repeat-containing_protein_(AHRD_V1_***-_D7MLP6_ARALY);_contains_Interpro_domain(s)__IPR002885__Pentatricopeptide_repeat_
Solyc01g020350.1	0.190444	0.717546	NA	Unknown_Protein_(AHRD_V1)
Solyc01g020360.1	NA	NA	NA	Unknown_Protein_(AHRD_V1)
Solyc01g020370.1	NA	NA	NA	Unknown_Protein_(AHRD_V1)
Solyc01g020380.1	-0.164752	0.521563	NA	Ulp1_protease_family_C-terminal_catalytic_domain_containing_protein_(AHRD_V1_*-*-_Q60D46_SOLDE)
Solyc01g020390.1	NA	NA	NA	Unknown_Protein_(AHRD_V1)
Solyc01g020400.1	NA	NA	NA	Unknown_Protein_(AHRD_V1)
Solyc01g020410.1	NA	NA	NA	Unknown_Protein_(AHRD_V1)
Solyc01g020430.1	NA	NA	NA	Thiosulfate_cyanide_sulfurtransferase-like_protein_(Fragment)_(AHRD_V1_***-_C0LIR5_SOLLC)
Solyc01g020440.2	0.583311	0.00520361	0.0139378	Replication_factor_C_subunit_5_(AHRD_V1_***-_B6T5I0_MAIZE);_contains_Interpro_domain(s)__IPR019483__DNA_polymerase_III,_clamp-loader_complex,_subunit_E,_C-terminal_
Solyc01g020450.1	NA	NA	NA	Unknown_Protein_(AHRD_V1)
Solyc01g020460.1	NA	NA	NA	ORF65d_(AHRD_V1_*-*-_A4QMH1_PINKO);_contains_Interpro_domain(s)__IPR002171__Ribosomal_protein_L2_
Solyc01g020470.1	NA	NA	NA	NADH-ubiquinone_oxidoreductase_(AHRD_V1_***-_Q5M9T3_TOBAC);_contains_Interpro_domain(s)__IPR001268__NADH:ubiquinone_oxidoreductase,_30_kDa_subunit_
Solyc01g020480.1	NA	NA	NA	HAT_family_dimerisation_domain_containing_protein_(AHRD_V1_***-_Q2QP98_ORYSJ);_contains_Interpro_domain(s)__IPR007021__Protein_of_unknown_function_DUF659_
Solyc01g020490.1	NA	NA	NA	Unknown_Protein_(AHRD_V1)
Solyc01g020500.1	0.0986019	0.719003	0.805614	Unknown_Protein_(AHRD_V1)
Solyc01g020510.1	NA	NA	NA	Ycf2_(AHRD_V1_*-*-_A6Y9X1_HAMJA);_contains_Interpro_domain(s)__IPR008543__Chloroplast_Ycf2_
Solyc01g020520.2	0.170903	0.535755	0.655896	Membrane-bound_transcription_factor_protease_site_2_(AHRD_V1_***-_Q4V9P5_DANRE);_contains_Interpro_domain(s)__IPR008915__Peptidase_M50_
Solyc01g020530.1	NA	NA	NA	Unknown_Protein_(AHRD_V1)
Solyc01g020550.1	NA	NA	NA	Unknown_Protein_(AHRD_V1)
Solyc01g020560.1	NA	NA	NA	Unknown_Protein_(AHRD_V1)
Solyc01g020570.1	NA	NA	NA	Calcium-transporting_ATPase_1_(AHRD_V1_***-_Q7XBH9_CERRI);_contains_Interpro_domain(s)__IPR001757__ATPase,_P-type,_K/Mg/Cd/Cu/Zn/Na/Ca/Na/H-transporter_
Solyc01g020580.1	NA	NA	NA	Unknown_Protein_(AHRD_V1)
Solyc01g020590.1	NA	NA	NA	Unknown_Protein_(AHRD_V1)
Solyc01g020600.1	0.513807	0.332892	NA	Os11g0256400_protein_(Fragment)_(AHRD_V1_*-*-_Q0ITH1_ORYSJ)
Solyc01g021600.2	-0.0190611	0.965926	NA	Disease_resistance_response_protein_(AHRD_V1_***-_A8IXC7_BRACM);_contains_Interpro_domain(s)__IPR004265__Plant_disease_resistance_response_protein_
Solyc01g021610.1	NA	NA	NA	Unknown_Protein_(AHRD_V1)
Solyc01g021620.1	NA	NA	NA	Unknown_Protein_(AHRD_V1)
Solyc01g021630.1	NA	NA	NA	Ulp1_protease_family_C-terminal_catalytic_domain_containing_protein_(AHRD_V1_***-_Q60D46_SOLDE)
Solyc01g021640.2	0.0455511	0.74262	0.823913	DDB1-_and_CUL4-associated_factor_4_(AHRD_V1_**--_DCAF4_BOVIN);_contains_Interpro_domain(s)__IPR011046__WD40_repeat-like_
Solyc01g021650.1	NA	NA	NA	Unknown_Protein_(AHRD_V1);_contains_Interpro_domain(s)__IPR015410__Region_of_unknown_function_DUF1985_
Solyc01g021660.1	-0.167618	0.517602	NA	Ulp1_protease_family_C-terminal_catalytic_domain_containing_protein_(AHRD_V1_***-_Q60D46_SOLDE);_contains_Interpro_domain(s)__IPR003653__Peptidase_C48,_SUMO/Sentrin/Ubl1_
Solyc01g021670.2	0.127868	0.072189	0.137096	POT_family_domain_containing_protein_expressed_(AHRD_V1_***-_D8L9H8_WHEAT);_contains_Interpro_domain(s)__IPR007493__Protein_of_unknown_function_DUF538_
Solyc01g021680.1	0.276114	0.397588	NA	HAT_family_dimerisation_domain_containing_protein_(AHRD_V1_***-_Q2R4E7_ORYSJ)
Solyc01g021690.1	NA	NA	NA	Unknown_Protein_(AHRD_V1)
Solyc01g021700.1	NA	NA	NA	Unknown_Protein_(AHRD_V1)
Solyc01g021710.1	NA	NA	NA	HAT_family_dimerisation_domain_containing_protein_(AHRD_V1_***-_Q2R4E7_ORYSJ)
Solyc01g021720.1	0.334257	0.539255	0.658862	Unknown_Protein_(AHRD_V1)
Solyc01g021730.2	1.45888	0.00536729	0.0143291	NAC_domain_protein_IPR003441_(AHRD_V1_*-*-_B9IHI9_POPTR);_contains_Interpro_domain(s)__IPR003441__No_apical_meristem_(NAM)_protein_
Solyc01g021740.1	NA	NA	NA	Mitochondrial_2-oxoglutarate/malate_carrier_protein_(AHRD_V1_***-_Q9FSF4_TOBAC);_contains_Interpro_domain(s)__IPR001993__Mitochondrial_substrate_carrier_
Solyc01g022740.2	0.221859	0.159187	0.261269	Kelch-like_protein_21_(AHRD_V1_*-*-_KLH21_MOUSE);_contains_Interpro_domain(s)__IPR015915__Kelch-type_beta_propeller_
Solyc01g022750.2	-0.502719	9.36687e-09	5.74194e-08	NADH_dehydrogenase_(AHRD_V1_****_B5G1U3_TAEGU);_contains_Interpro_domain(s)__IPR008011__Complex_1_LYR_protein_
Solyc01g022760.1	NA	NA	NA	Unknown_Protein_(AHRD_V1)
Solyc01g022770.1	NA	NA	NA	Unknown_Protein_(AHRD_V1)
Solyc01g022780.1	NA	NA	NA	Unknown_Protein_(AHRD_V1)
Solyc01g022790.1	NA	NA	NA	Unknown_Protein_(AHRD_V1)
Solyc01g028800.1	0.716414	0.202637	0.316876	Pumilio-family_RNA_binding_protein_(AHRD_V1_*-*-_A8N273_COPC7);_contains_Interpro_domain(s)__IPR011989__Armadillo-like_helical_
Solyc01g028810.2	-0.0911215	0.000141816	0.00052252	chaperonin_(AHRD_V1_***-_B4VMY1_9CYAN);_contains_Interpro_domain(s)__IPR001844__Chaperonin_Cpn60_
Solyc01g028830.2	0.114685	0.263423	0.388804	ATP_binding_/_serine-threonine_kinase_(AHRD_V1_****_C5DB71_VITVI);_contains_Interpro_domain(s)__IPR002290__Serine/threonine_protein_kinase_
Solyc01g028840.1	NA	NA	NA	Helicase-like_protein_(AHRD_V1_***-_Q6H6L6_ORYSJ);_contains_Interpro_domain(s)__IPR010285__Protein_of_unknown_function_DUF889,_eukaryote_
Solyc01g028850.1	0.238585	0.575518	NA	Unknown_Protein_(AHRD_V1);_contains_Interpro_domain(s)__IPR010285__Protein_of_unknown_function_DUF889,_eukaryote_
Solyc01g028860.2	-0.01533	0.560947	0.67757	YTH_domain_family_2_(Predicted)_(AHRD_V1_*---_B2GUU1_RAT);_contains_Interpro_domain(s)__IPR007275__YT521-B-like_protein_
Solyc01g028870.2	0.067312	0.45568	0.584648	N_utilization_substance_protein_B_homolog_(AHRD_V1_*-*-_D5S311_CLODI);_contains_Interpro_domain(s)__IPR006027__NusB/RsmB/TIM44_
Solyc01g028880.1	NA	NA	NA	Unknown_Protein_(AHRD_V1)
Solyc01g028890.1	NA	NA	NA	Unknown_Protein_(AHRD_V1)
Solyc01g028900.2	0.0585038	0.400599	0.531154	1-deoxy-D-xylulose-5-phosphate_synthase_(AHRD_V1_**--_DXS_DESAP);_contains_Interpro_domain(s)__IPR005475__Transketolase,_central_region_
Solyc01g028910.1	NA	NA	NA	Protein_kinase-like_protein_(Fragment)_(AHRD_V1_***-_B6ZA72_HELAN)
Solyc01g028920.1	NA	NA	NA	Unknown_Protein_(AHRD_V1)
Solyc01g028930.2	-0.0730414	0.745388	0.825906	TATA-box_binding_protein_(AHRD_V1_***-_Q9ZTX5_PHAVU);_contains_Interpro_domain(s)__IPR000814__TATA-box_binding_
Solyc01g028940.1	NA	NA	NA	Unknown_Protein_(AHRD_V1)
Solyc01g028950.1	NA	NA	NA	Unknown_Protein_(AHRD_V1)
Solyc01g028960.1	NA	NA	NA	Unknown_Protein_(AHRD_V1)
Solyc01g028970.1	NA	NA	NA	Retrotransposon_gag_protein_(AHRD_V1_***-_Q0KIS1_SOLDE);_contains_Interpro_domain(s)__IPR005162__Retrotransposon_gag_protein_
Solyc01g028980.1	NA	NA	NA	Unknown_Protein_(AHRD_V1)
Solyc01g033980.2	0.113414	0.553309	0.671274	Unknown_Protein_(AHRD_V1)
Solyc01g033990.1	NA	NA	NA	Genomic_DNA_chromosome_5_P1_clone_MBG8_(AHRD_V1_***-_Q9FFU3_ARATH)
Solyc01g034000.1	NA	NA	NA	Mutator-like_transposase_(AHRD_V1_*-*-_Q9FH43_ARATH);_contains_Interpro_domain(s)__IPR018289__MULE_transposase,_conserved_domain_
Solyc01g034010.1	NA	NA	NA	Serine/threonine-protein_phosphatase_7_long_form_homolog_(AHRD_V1_**--_PPP7L_ARATH);_contains_Interpro_domain(s)__IPR019557__Aminotransferase-like,_plant_mobile_domain_
Solyc01g034020.2	-0.218263	0.0067535	0.0176046	Serine/threonine-protein_phosphatase_(AHRD_V1_****_A5AT05_VITVI);_contains_Interpro_domain(s)__IPR006186__Serine/threonine-specific_protein_phosphatase_and_bis(5-nucleosyl)-tetraphosphatase_
Solyc01g034030.1	NA	NA	NA	Unknown_Protein_(AHRD_V1)
Solyc01g034040.1	NA	NA	NA	HGWP_repeat_containing_protein-like_(AHRD_V1_*---_Q5ZAQ6_ORYSJ)
Solyc01g034050.1	NA	NA	NA	Histone-lysine_N-methyltransferase_ASHR1_(AHRD_V1_**--_B6TKB7_MAIZE)
Solyc01g034060.1	NA	NA	NA	Unknown_Protein_(AHRD_V1)
Solyc01g034070.1	NA	NA	NA	Unknown_Protein_(AHRD_V1);_contains_Interpro_domain(s)__IPR016027__Nucleic_acid-binding,_OB-fold-like_
Solyc01g034080.1	-0.0537071	0.924385	0.952447	Amino_acid_permease_(Fragment)_(AHRD_V1_***-_B8C3S3_THAPS);_contains_Interpro_domain(s)__IPR002293__Amino_acid/polyamine_transporter_I_
Solyc01g034090.1	NA	NA	NA	Gag_and_Pol_(AHRD_V1_***-_Q8LSK0_MAIZE);_contains_Interpro_domain(s)__IPR013103__Reverse_transcriptase,_RNA-dependent_DNA_polymerase_
Solyc01g034100.1	NA	NA	NA	Ulp1_protease_family_C-terminal_catalytic_domain_containing_protein_(AHRD_V1_*-*-_Q60D46_SOLDE)
Solyc01g034110.1	NA	NA	NA	MuDR_family_transposase_containing_protein_(AHRD_V1_***-_Q60D51_SOLDE)
Solyc01g034120.2	NA	NA	NA	Mutator-like_transposase_(AHRD_V1_***-_Q9SI31_ARATH);_contains_Interpro_domain(s)__IPR006564__Zinc_finger,_PMZ-type_
Solyc01g034130.1	NA	NA	NA	Ulp1_protease_family_C-terminal_catalytic_domain_containing_protein_(AHRD_V1_*-*-_Q60D46_SOLDE)
Solyc01g034140.1	NA	NA	NA	Unknown_Protein_(AHRD_V1)
Solyc01g034150.2	0.600617	1.06283e-05	4.66773e-05	DNA_polymerase_IV_(AHRD_V1_*-**_C9SBX6_VERA1);_contains_Interpro_domain(s)__IPR017061__DNA_polymerase_eta_
Solyc01g034160.1	-0.0164174	0.962357	NA	Pol_polyprotein_(AHRD_V1_***-_Q94FM1_CITPA);_contains_Interpro_domain(s)__IPR013103__Reverse_transcriptase,_RNA-dependent_DNA_polymerase_
Solyc01g034170.1	NA	NA	NA	Unknown_Protein_(AHRD_V1)
Solyc01g034180.1	NA	NA	NA	Unknown_Protein_(AHRD_V1);_contains_Interpro_domain(s)__IPR001463__Sodium:alanine_symporter_
Solyc01g034190.1	NA	NA	NA	Unknown_Protein_(AHRD_V1);_contains_Interpro_domain(s)__IPR003340__Transcriptional_factor_B3_
Solyc01g034200.1	NA	NA	NA	Uncharacterized_mitochondrial_protein_AtMg00820_(AHRD_V1_**--_M820_ARATH);_contains_Interpro_domain(s)__IPR013103__Reverse_transcriptase,_RNA-dependent_DNA_polymerase_
Solyc01g034210.1	NA	NA	NA	Polyprotein_(AHRD_V1_***-_Q9SXQ3_ARATH)
Solyc01g034220.1	NA	NA	NA	Unknown_Protein_(AHRD_V1);_contains_Interpro_domain(s)__IPR001463__Sodium:alanine_symporter_
Solyc01g035220.1	NA	NA	NA	NAD(P)H-quinone_oxidoreductase_subunit_2_chloroplastic_(AHRD_V1_***-_A6YA17_9MAGN)
Solyc01g038220.1	NA	NA	NA	Unknown_Protein_(AHRD_V1)
[truncated: 32,726 more rows]

## Sheet: OE-NOR in WT#2 v WT
	log2FoldChange	pvalue	padj	Annotation
Solyc00g005000.2	-0.199763	0.445387	NA	Aspartic_proteinase_nepenthesin_I_(AHRD_V1_**--_A9ZMF9_NEPAL);_contains_Interpro_domain(s)__IPR001461__Peptidase_A1_
Solyc00g005020.1	-0.112838	0.805257	NA	Unknown_Protein_(AHRD_V1)
Solyc00g005040.2	-0.907645	0.0130519	0.0362418	Potassium_channel_(AHRD_V1_***-_D0EM91_9ROSI);_contains_Interpro_domain(s)__IPR000595__Cyclic_nucleotide-binding_
Solyc00g005050.2	-0.105603	0.31472	0.468544	Arabinogalactan_protein_(AHRD_V1_***-_B6SST2_MAIZE)
Solyc00g005060.1	NA	NA	NA	Unknown_Protein_(AHRD_V1)
Solyc00g005070.1	NA	NA	NA	Unknown_Protein_(AHRD_V1)
Solyc00g005080.1	NA	NA	NA	Ycf2_(AHRD_V1_***-_A6YA23_9MAGN)
Solyc00g005090.1	NA	NA	NA	Unknown_Protein_(AHRD_V1)
Solyc00g005100.1	NA	NA	NA	Unknown_Protein_(AHRD_V1)
Solyc00g005110.1	NA	NA	NA	Unknown_Protein_(AHRD_V1)
Solyc00g005120.1	0.0613827	0.87096	NA	Unknown_Protein_(AHRD_V1)
Solyc00g005130.1	0.180483	0.688729	NA	Ulp1_protease_family_C-terminal_catalytic_domain_containing_protein_(AHRD_V1_***-_Q60D46_SOLDE)
Solyc00g005140.1	-0.0621249	0.901878	0.944303	Unknown_Protein_(AHRD_V1)
Solyc00g005150.1	NA	NA	NA	HAT_dimerisation_domain-containing_protein-like_(AHRD_V1_***-_Q5VNQ7_ORYSJ);_contains_Interpro_domain(s)__IPR007021__Protein_of_unknown_function_DUF659_
Solyc00g005160.1	NA	NA	NA	Retrovirus-related_Pol_polyprotein_from_transposon_TNT_1-94_(AHRD_V1_-*--_POLX_TOBAC)
Solyc00g005170.1	NA	NA	NA	Unknown_Protein_(AHRD_V1)
Solyc00g005180.1	-0.199763	0.445387	NA	Unknown_Protein_(AHRD_V1)
Solyc00g005280.1	NA	NA	NA	Unknown_Protein_(AHRD_V1)
Solyc00g005420.1	NA	NA	NA	Unknown_Protein_(AHRD_V1)
Solyc00g005430.1	NA	NA	NA	Unknown_Protein_(AHRD_V1)
Solyc00g005440.1	NA	NA	NA	40S_ribosomal_protein_S9_(AHRD_V1_***-_Q6H8J2_CATRO);_contains_Interpro_domain(s)__IPR001912__Ribosomal_protein_S4_
Solyc00g005450.1	NA	NA	NA	Unknown_Protein_(AHRD_V1)
Solyc00g005460.1	NA	NA	NA	Unknown_Protein_(AHRD_V1);_contains_Interpro_domain(s)__IPR001912__Ribosomal_protein_S4_
Solyc00g005470.1	NA	NA	NA	40S_ribosomal_protein_S9_(AHRD_V1_*-*-_Q6H8J2_CATRO);_contains_Interpro_domain(s)__IPR001912__Ribosomal_protein_S4_
Solyc00g005480.1	NA	NA	NA	Ubiquitin_carrier_protein_(AHRD_V1_*-*-_A5B6X4_VITVI);_contains_Interpro_domain(s)__IPR000608__Ubiquitin-conjugating_enzyme,_E2_
Solyc00g005490.1	NA	NA	NA	Unknown_Protein_(AHRD_V1)
Solyc00g005840.2	-0.91071	0.000145185	0.000637762	Thioredoxin_family_protein_(AHRD_V1_***-_D7MCJ1_ARALY);_contains_Interpro_domain(s)__IPR015467__Thioredoxin,_core_
Solyc00g005850.1	-0.199763	0.445387	NA	Unknown_Protein_(AHRD_V1)
Solyc00g005860.1	-0.545758	0.278563	0.429046	Unknown_Protein_(AHRD_V1)
Solyc00g005870.1	NA	NA	NA	Mutator-like_transposase_(AHRD_V1_*-*-_Q94HK4_ORYSA);_contains_Interpro_domain(s)__IPR006564__Zinc_finger,_PMZ-type_
Solyc00g005880.1	NA	NA	NA	Unknown_Protein_(AHRD_V1)
Solyc00g005890.2	NA	NA	NA	Unknown_Protein_(AHRD_V1)
Solyc00g005900.1	NA	NA	NA	Oxygen-evolving_enhancer_protein_1,_chloroplastic_(AHRD_V1_***-_PSBO_SOLTU);_contains_Interpro_domain(s)__IPR002628__Photosystem_II_manganese-stabilizing_protein_PsbO_
Solyc00g005980.1	NA	NA	NA	Zinc_finger_CCHC-type_(AHRD_V1_*---_Q1SKZ9_MEDTR)
Solyc00g006010.1	NA	NA	NA	Unknown_Protein_(AHRD_V1)
Solyc00g006020.1	NA	NA	NA	Endonuclease/exonuclease/phosphatase_(AHRD_V1_***-_A2Q500_MEDTR)
Solyc00g006050.1	NA	NA	NA	Unknown_Protein_(AHRD_V1);_contains_Interpro_domain(s)__IPR001457__NADH:ubiquinone/plastoquinone_oxidoreductase,_chain_6_
Solyc00g006090.1	NA	NA	NA	Endonuclease/exonuclease/phosphatase_(AHRD_V1_*---_A2Q500_MEDTR)
Solyc00g006170.1	NA	NA	NA	Zinc_finger_CCHC-type_(AHRD_V1_**--_Q1SKZ9_MEDTR)
Solyc00g006250.1	NA	NA	NA	Unknown_Protein_(AHRD_V1)
Solyc00g006470.1	0.336729	0.146034	0.263667	Unknown_Protein_(AHRD_V1)
Solyc00g006480.1	NA	NA	NA	Glucosyltransferase-12_(AHRD_V1_*-*-_Q8S997_PHAAN);_contains_Interpro_domain(s)__IPR002213__UDP-glucuronosyl/UDP-glucosyltransferase_
Solyc00g006490.2	0.0879378	0.330626	0.48536	Serine/threonine-protein_phosphatase_6_regulatory_subunit_3_(AHRD_V1_**--_SAPS3_HUMAN);_contains_Interpro_domain(s)__IPR007587__SIT4_phosphatase-associated_protein_
Solyc00g006500.1	NA	NA	NA	Unknown_Protein_(AHRD_V1)
Solyc00g006510.1	NA	NA	NA	Unknown_Protein_(AHRD_V1)
Solyc00g006520.1	NA	NA	NA	Unknown_Protein_(AHRD_V1)
Solyc00g006530.1	NA	NA	NA	Unknown_Protein_(AHRD_V1)
Solyc00g006540.1	NA	NA	NA	Unknown_Protein_(AHRD_V1)
Solyc00g006550.1	NA	NA	NA	UDP-glucosyltransferase_family_1_protein_(AHRD_V1_***-_C6KI45_CITSI);_contains_Interpro_domain(s)__IPR002213__UDP-glucuronosyl/UDP-glucosyltransferase_
Solyc00g006560.1	NA	NA	NA	Glucosyltransferase-12_(AHRD_V1_****_Q8S997_PHAAN);_contains_Interpro_domain(s)__IPR002213__UDP-glucuronosyl/UDP-glucosyltransferase_
Solyc00g006570.1	NA	NA	NA	Unknown_Protein_(AHRD_V1)
Solyc00g006590.1	NA	NA	NA	Unknown_Protein_(AHRD_V1)
Solyc00g006600.1	NA	NA	NA	HAT_family_dimerisation_domain_containing_protein_(AHRD_V1_***-_Q2QPA8_ORYSJ);_contains_Interpro_domain(s)__IPR007021__Protein_of_unknown_function_DUF659_
Solyc00g006630.1	NA	NA	NA	Unknown_Protein_(AHRD_V1)
Solyc00g006650.1	NA	NA	NA	Unknown_Protein_(AHRD_V1)
Solyc00g006660.1	NA	NA	NA	Unknown_Protein_(AHRD_V1)
Solyc00g006670.2	NA	NA	NA	Unknown_Protein_(AHRD_V1)
Solyc00g006680.1	NA	NA	NA	Plant_senescence-associated_protein_(Fragment)_(AHRD_V1_*-*-_D7PDP5_9HYPO)
Solyc00g006690.2	-0.125368	0.556315	NA	Unknown_Protein_(AHRD_V1)
Solyc00g006700.1	NA	NA	NA	Unknown_Protein_(AHRD_V1)
Solyc00g006800.2	0.0759556	0.21449	0.353373	Transaldolase_(AHRD_V1_***-_Q9FVH1_SOLLC);_contains_Interpro_domain(s)__IPR014634__Transaldolase,_bacterial/plant_type_
Solyc00g006810.2	-0.411815	0.000104046	0.000469711	Peptidyl-prolyl_cis-trans_isomerase_(AHRD_V1_*-*-_Q8DJW8_THEEB);_contains_Interpro_domain(s)__IPR001179__Peptidyl-prolyl_cis-trans_isomerase,_FKBP-type_
Solyc00g006820.2	-2.80069	5.45634e-23	9.8552e-22	Peptide_transporter-like_protein_(AHRD_V1_**-*_Q9LYR6_ARATH);_contains_Interpro_domain(s)__IPR000109__TGF-beta_receptor,_type_I/II_extracellular_region_
Solyc00g006830.2	-0.0731117	0.371928	0.527436	No_exine_formation-1_(AHRD_V1_**--_Q9LYR7_ARATH)
Solyc00g006840.2	NA	NA	NA	Unknown_Protein_(AHRD_V1)
Solyc00g006850.1	NA	NA	NA	Unknown_Protein_(AHRD_V1)
Solyc00g006860.1	NA	NA	NA	Unknown_Protein_(AHRD_V1)
Solyc00g006870.1	NA	NA	NA	Unknown_Protein_(AHRD_V1)
Solyc00g006880.1	NA	NA	NA	Unknown_Protein_(AHRD_V1)
Solyc00g006890.1	NA	NA	NA	Unknown_Protein_(AHRD_V1)
Solyc00g006900.1	NA	NA	NA	Unknown_Protein_(AHRD_V1)
Solyc00g007000.1	NA	NA	NA	Unknown_Protein_(AHRD_V1)
Solyc00g007010.2	-0.176069	0.451535	0.604863	Phosphatidylinositol_phosphate_(PtdInsP)_phosphatase_involved_in_hydrolysis_of_PtdIns_(AHRD_V1_****_D6VWZ1_YEAST);_contains_Interpro_domain(s)__IPR002013__Synaptojanin,_N-terminal_
Solyc00g007020.1	NA	NA	NA	Tetratricopeptide_repeat_protein_5_(AHRD_V1_***-_TTC5_BOVIN)
Solyc00g007030.1	NA	NA	NA	Glutathione_S-transferase_(AHRD_V1_***-_Q76KW1_PEA);_contains_Interpro_domain(s)__IPR004046__Glutathione_S-transferase,_C-terminal_
Solyc00g007040.1	NA	NA	NA	Glutathione-S-transferase_(AHRD_V1_***-_B5M1W3_RHEAU);_contains_Interpro_domain(s)__IPR004045__Glutathione_S-transferase,_N-terminal_
Solyc00g007050.1	NA	NA	NA	Unknown_Protein_(AHRD_V1)
Solyc00g007060.2	-0.734878	0.000354197	0.00145056	Serine/threonine_kinase-like_protein_ABC1063_(AHRD_V1_****_Q1KMP8_HORVD);_contains_Interpro_domain(s)__IPR002290__Serine/threonine_protein_kinase_
Solyc00g007070.2	0.0810081	0.169951	0.296285	Heterogeneous_nuclear_ribonucleoprotein_H1_(AHRD_V1_**--_Q8C2Q7_MOUSE);_contains_Interpro_domain(s)__IPR012677__Nucleotide-binding,_alpha-beta_plait_
Solyc00g007080.2	0.277229	0.514243	NA	Unknown_Protein_(AHRD_V1);_contains_Interpro_domain(s)__IPR007514__CHD5-like_protein_
Solyc00g007090.2	-0.227427	0.37191	0.527436	Multi-pass_transmembrane_protein_(AHRD_V1_*---_Q5CMR0_CRYHO);_contains_Interpro_domain(s)__IPR019328__GPI-GlcNAc_transferase_complex,_PIG-H_component_
Solyc00g007100.2	-0.00372432	0.975664	0.98713	Serine/threonine_protein_kinase_(AHRD_V1_****_Q2U105_ASPOR);_contains_Interpro_domain(s)__IPR002290__Serine/threonine_protein_kinase_
Solyc00g007110.2	0.0243149	0.929484	0.961337	Epidermal_growth_factor_receptor_substrate_15_(AHRD_V1_*---_EPS15_HUMAN);_contains_Interpro_domain(s)__IPR011992__EF-Hand_type_
Solyc00g007120.2	0.291888	0.172051	0.299118	Calcium-binding_EF_hand_family_protein_(AHRD_V1_***-_D7KK32_ARALY);_contains_Interpro_domain(s)__IPR011992__EF-Hand_type_
Solyc00g007130.2	0.935493	0.00251726	0.0085601	Amino_acid_transporter_family_protein_(AHRD_V1_****_D7LI10_ARALY);_contains_Interpro_domain(s)__IPR013057__Amino_acid_transporter,_transmembrane_
Solyc00g007140.1	0.957273	0.0439419	0.100888	Unknown_Protein_(AHRD_V1)
Solyc00g007150.2	-0.832469	0.0264893	0.0658795	Unknown_Protein_(AHRD_V1)
Solyc00g007160.1	0.142405	0.512616	NA	Transposase_(AHRD_V1_**--_Q0ZCF0_POPTR)
Solyc00g007170.1	NA	NA	NA	Unknown_Protein_(AHRD_V1)
Solyc00g007180.1	NA	NA	NA	Gibberellin_3-beta-hydroxylase_(Fragment)_(AHRD_V1_***-_D9ZZX1_TRIIC);_contains_Interpro_domain(s)__IPR005123__Oxoglutarate_and_iron-dependent_oxygenase_
Solyc00g007190.2	0.00552184	0.991416	0.994979	Serine/threonine_phosphatase_family_protein_(AHRD_V1_****_C1E0J1_9CHLO);_contains_Interpro_domain(s)__IPR015655__Protein_phosphatase_2C_
Solyc00g007200.2	0.0573062	0.874785	NA	MLO-like_protein_3_(AHRD_V1_***-_C6EWE6_VITVI);_contains_Interpro_domain(s)__IPR004326__Mlo-related_protein_
Solyc00g007210.1	NA	NA	NA	Unknown_Protein_(AHRD_V1)
Solyc00g007220.2	0.441016	5.6164e-10	4.73313e-09	Ring_finger_protein_(AHRD_V1_***-_O49869_HORVU);_contains_Interpro_domain(s)__IPR018957__Zinc_finger,_C3HC4_RING-type_
Solyc00g007230.1	NA	NA	NA	Pol_polyprotein_(AHRD_V1_***-_POL_GALV);_contains_Interpro_domain(s)__IPR000477__RNA-directed_DNA_polymerase_(reverse_transcriptase)_
Solyc00g007240.1	NA	NA	NA	Retrovirus-related_Pol_polyprotein_from_transposon_TNT_1-94_(AHRD_V1_***-_POLX_TOBAC)
Solyc00g007250.1	NA	NA	NA	Pol_polyprotein_(AHRD_V1_*-*-_POL_RSVSA);_contains_Interpro_domain(s)__IPR001584__Integrase,_catalytic_core_
Solyc00g007260.2	0.118739	0.549011	0.691675	Sentrin-specific_protease_7_(AHRD_V1_*-*-_SENP7_HUMAN);_contains_Interpro_domain(s)__IPR003653__Peptidase_C48,_SUMO/Sentrin/Ubl1_
Solyc00g007270.2	-0.00269049	0.96602	0.981897	Translation_initiation_factor_(AHRD_V1_***-_A6ZWQ9_YEAS7);_contains_Interpro_domain(s)__IPR002769__Translation_initiation_factor_IF6_
Solyc00g007290.1	NA	NA	NA	Ulp1_protease_family_C-terminal_catalytic_domain_containing_protein_(AHRD_V1_***-_Q60D46_SOLDE);_contains_Interpro_domain(s)__IPR003653__Peptidase_C48,_SUMO/Sentrin/Ubl1_
Solyc00g007300.2	0.211251	0.0126667	0.0353206	Lrr,__resistance_protein_fragment
Solyc00g007310.1	NA	NA	NA	Unknown_Protein_(AHRD_V1)
Solyc00g007320.1	NA	NA	NA	Unknown_Protein_(AHRD_V1)
Solyc00g007330.1	NA	NA	NA	Unknown_Protein_(AHRD_V1)
Solyc00g007340.1	NA	NA	NA	Unknown_Protein_(AHRD_V1)
Solyc00g007350.1	NA	NA	NA	Zinc_finger_CCCH_domain-containing_protein_30_(AHRD_V1_*-*-_C3H30_ORYSJ)
Solyc00g007450.1	NA	NA	NA	Zinc_finger_CCCH_domain-containing_protein_30_(AHRD_V1_*-*-_C3H30_ORYSJ);_contains_Interpro_domain(s)__IPR000571__Zinc_finger,_CCCH-type_
Solyc00g007550.1	-0.382431	0.437882	0.592422	Unknown_Protein_(AHRD_V1)
Solyc00g007560.1	NA	NA	NA	Serine/threonine-protein_phosphatase_7_long_form_homolog_(AHRD_V1_*---_PPP7L_ARATH);_contains_Interpro_domain(s)__IPR019557__Aminotransferase-like,_plant_mobile_domain_
Solyc00g007570.1	NA	NA	NA	Polygalacturonase_(AHRD_V1_***-_B6TPQ7_MAIZE);_contains_Interpro_domain(s)__IPR000743__Glycoside_hydrolase,_family_28_
Solyc00g007580.1	NA	NA	NA	Mutator-like_transposase_(AHRD_V1_*-*-_Q9LTH0_ARATH)
Solyc00g007590.1	NA	NA	NA	Unknown_Protein_(AHRD_V1)
Solyc00g007600.1	-0.323108	0.315986	NA	Meiotic_recombination_protein_DMC1_(AHRD_V1_*-*-_B4FMC1_MAIZE)
Solyc00g007610.1	NA	NA	NA	Unknown_Protein_(AHRD_V1)
Solyc00g007910.1	NA	NA	NA	Unknown_Protein_(AHRD_V1)
Solyc00g007920.1	NA	NA	NA	Unknown_Protein_(AHRD_V1)
Solyc00g007930.1	NA	NA	NA	Unknown_Protein_(AHRD_V1)
Solyc00g007940.1	NA	NA	NA	Unknown_Protein_(AHRD_V1)
Solyc00g007950.1	NA	NA	NA	Unknown_Protein_(AHRD_V1)
Solyc00g007960.1	NA	NA	NA	Unknown_Protein_(AHRD_V1)
Solyc00g007970.1	NA	NA	NA	Unknown_Protein_(AHRD_V1)
Solyc00g007980.1	NA	NA	NA	Unknown_Protein_(AHRD_V1)
Solyc00g007990.1	NA	NA	NA	Unknown_Protein_(AHRD_V1)
Solyc00g008000.1	NA	NA	NA	Unknown_Protein_(AHRD_V1)
Solyc00g008010.1	NA	NA	NA	Unknown_Protein_(AHRD_V1)
Solyc00g008020.1	NA	NA	NA	Unknown_Protein_(AHRD_V1)
Solyc00g008030.1	NA	NA	NA	Unknown_Protein_(AHRD_V1)
Solyc00g008040.1	NA	NA	NA	Unknown_Protein_(AHRD_V1)
Solyc00g008050.1	NA	NA	NA	Unknown_Protein_(AHRD_V1)
Solyc00g008060.1	NA	NA	NA	Unknown_Protein_(AHRD_V1)
Solyc00g008070.1	NA	NA	NA	Unknown_Protein_(AHRD_V1)
Solyc00g008080.1	NA	NA	NA	Unknown_Protein_(AHRD_V1)
Solyc00g008090.1	NA	NA	NA	Unknown_Protein_(AHRD_V1)
Solyc00g008100.1	NA	NA	NA	Unknown_Protein_(AHRD_V1)
Solyc00g008110.1	NA	NA	NA	Unknown_Protein_(AHRD_V1)
Solyc00g008120.1	NA	NA	NA	Unknown_Protein_(AHRD_V1)
Solyc00g008130.1	NA	NA	NA	Unknown_Protein_(AHRD_V1)
Solyc00g008140.1	NA	NA	NA	Unknown_Protein_(AHRD_V1)
Solyc00g008150.1	NA	NA	NA	Unknown_Protein_(AHRD_V1)
Solyc00g008160.1	NA	NA	NA	Unknown_Protein_(AHRD_V1)
Solyc00g008260.1	NA	NA	NA	Unknown_Protein_(AHRD_V1)
Solyc00g008270.1	NA	NA	NA	Unknown_Protein_(AHRD_V1)
Solyc00g008570.2	NA	NA	NA	Unknown_Protein_(AHRD_V1)
Solyc00g008580.1	NA	NA	NA	Unknown_Protein_(AHRD_V1)
Solyc00g008680.2	0.0878728	0.195302	0.329516	Calcium_binding_protein-like_(AHRD_V1_*---_Q656S9_ORYSJ);_contains_Interpro_domain(s)__IPR011992__EF-Hand_type_
Solyc00g008690.1	NA	NA	NA	Unknown_Protein_(AHRD_V1)
Solyc00g008800.1	NA	NA	NA	Unknown_Protein_(AHRD_V1)
Solyc00g008900.1	NA	NA	NA	Unknown_Protein_(AHRD_V1)
Solyc00g008910.1	NA	NA	NA	Unknown_Protein_(AHRD_V1)
Solyc00g008920.1	NA	NA	NA	Unknown_Protein_(AHRD_V1)
Solyc00g009020.2	0.20363	0.000144778	0.000636533	Mitochondrial_ATP_synthase_(AHRD_V1_***-_B6TLY8_MAIZE)
Solyc00g009030.1	0.0817818	0.864319	0.920913	Solute_carrier_family_2,_facilitated_glucose_transporter_member_12_(AHRD_V1_****_GTR12_BOVIN);_contains_Interpro_domain(s)__IPR003663__Sugar/inositol_transporter_
Solyc00g009040.2	NA	NA	NA	Polyadenylate-binding_protein_2_(AHRD_V1_****_B6U4M0_MAIZE);_contains_Interpro_domain(s)__IPR006515__Polyadenylate_binding_protein,_human_types_1,_2,_3,_4_
Solyc00g009050.1	0.248434	0.577187	NA	UPF0544_protein_C5orf45_(AHRD_V1_***-_CE045_HUMAN)
Solyc00g009060.2	0.0558208	0.58033	0.717264	Hypoxanthine_phosphoribosyltransferase_(AHRD_V1_***-_B4UWA8_ARAHY);_contains_Interpro_domain(s)__IPR005904__Hypoxanthine_phosphoribosyl_transferase_
Solyc00g009070.1	NA	NA	NA	Unknown_Protein_(AHRD_V1)
Solyc00g009080.2	-0.542467	0.000165934	0.000723364	Unknown_Protein_(AHRD_V1)
Solyc00g009090.2	0.146114	0.506959	NA	Receptor_like_kinase,_RLK
Solyc00g009100.2	-0.069338	0.595413	0.728671	30S_ribosomal_protein_S1-like_(AHRD_V1_***-_Q5ZC75_ORYSJ);_contains_Interpro_domain(s)__IPR003029__Ribosomal_protein_S1,_RNA_binding_domain_
Solyc00g009110.2	-0.0591354	0.756288	0.850949	Inositol-1_4_5-trisphosphate_5-Phosphatase-like_protein_(AHRD_V1_*-*-_Q9M1W5_ARATH);_contains_Interpro_domain(s)__IPR000300__Inositol_polyphosphate_related_phosphatase_
Solyc00g009120.2	-0.322501	0.288345	0.439909	Short-chain_dehydrogenase/reductase_family_protein_(AHRD_V1_***-_D7LXC9_ARALY);_contains_Interpro_domain(s)__IPR002198__Short-chain_dehydrogenase/reductase_SDR_
Solyc00g009130.2	1.39501	3.37878e-19	5.07935e-18	Dehydrogenase/reductase_SDR_family_member_12_(AHRD_V1_***-_C0HAG0_SALSA);_contains_Interpro_domain(s)__IPR002198__Short-chain_dehydrogenase/reductase_SDR_
Solyc00g009140.2	1.1098	4.28059e-28	9.13271e-27	Short-chain_dehydrogenase/reductase_SDR_(AHRD_V1_***-_A4A816_9GAMM);_contains_Interpro_domain(s)__IPR002198__Short-chain_dehydrogenase/reductase_SDR_
Solyc00g009240.1	NA	NA	NA	Unknown_Protein_(AHRD_V1)
Solyc00g009440.1	0.137326	0.676676	NA	Unknown_Protein_(AHRD_V1)
Solyc00g009540.1	NA	NA	NA	Helicase-like_protein_(AHRD_V1_***-_Q5NAA4_ORYSJ);_contains_Interpro_domain(s)__IPR010285__Protein_of_unknown_function_DUF889,_eukaryote_
Solyc00g009650.1	NA	NA	NA	Unknown_Protein_(AHRD_V1)
Solyc00g009660.1	NA	NA	NA	Unknown_Protein_(AHRD_V1)
Solyc00g009760.2	NA	NA	NA	Cytochrome_P450_monooxygenase_(Fragment)_(AHRD_V1_*-*-_Q6T4Q1_PYRCO)
Solyc00g009770.1	NA	NA	NA	Unknown_Protein_(AHRD_V1)
Solyc00g009780.1	NA	NA	NA	Unknown_Protein_(AHRD_V1)
Solyc00g009790.1	NA	NA	NA	Unknown_Protein_(AHRD_V1)
Solyc00g009800.1	NA	NA	NA	Unknown_Protein_(AHRD_V1)
Solyc00g010100.1	NA	NA	NA	Unknown_Protein_(AHRD_V1)
Solyc00g010110.1	NA	NA	NA	Unknown_Protein_(AHRD_V1)
Solyc00g010210.1	NA	NA	NA	Polyprotein_(AHRD_V1_***-_Q94HW2_ARATH)
Solyc00g010410.1	NA	NA	NA	Unknown_Protein_(AHRD_V1)
Solyc00g010420.1	NA	NA	NA	Unknown_Protein_(AHRD_V1)
Solyc00g010520.1	NA	NA	NA	Unknown_Protein_(AHRD_V1)
Solyc00g010530.1	NA	NA	NA	Unknown_Protein_(AHRD_V1)
Solyc00g010540.1	-0.128633	0.550462	NA	Pol_polyprotein_(AHRD_V1_***-_POL_BAEVM);_contains_Interpro_domain(s)__IPR000477__RNA-directed_DNA_polymerase_(reverse_transcriptase)_
Solyc00g010550.1	NA	NA	NA	Unknown_Protein_(AHRD_V1)
Solyc00g010750.1	NA	NA	NA	Guanylate_binding_protein_2_(AHRD_V1_***-_B2XWS2_PIG);_contains_Interpro_domain(s)__IPR015894__Guanylate-binding_protein,_N-terminal_
Solyc00g010760.1	NA	NA	NA	Helicase-like_protein_(AHRD_V1_*-*-_Q9LW42_ARATH);_contains_Interpro_domain(s)__IPR010285__Protein_of_unknown_function_DUF889,_eukaryote_
Solyc00g010770.1	NA	NA	NA	Unknown_Protein_(AHRD_V1)
Solyc00g010780.1	NA	NA	NA	Unknown_Protein_(AHRD_V1)
Solyc00g010790.1	NA	NA	NA	Unknown_Protein_(AHRD_V1)
Solyc00g010810.1	NA	NA	NA	Unknown_Protein_(AHRD_V1)
Solyc00g010930.1	NA	NA	NA	Unknown_Protein_(AHRD_V1)
Solyc00g011130.1	NA	NA	NA	Unknown_Protein_(AHRD_V1)
Solyc00g011140.1	NA	NA	NA	Unknown_Protein_(AHRD_V1)
Solyc00g011150.1	NA	NA	NA	Unknown_Protein_(AHRD_V1)
Solyc00g011160.1	NA	NA	NA	Unknown_Protein_(AHRD_V1)
Solyc00g011170.1	NA	NA	NA	Unknown_Protein_(AHRD_V1)
Solyc00g011180.1	NA	NA	NA	Unknown_Protein_(AHRD_V1)
Solyc00g011310.1	NA	NA	NA	Unknown_Protein_(AHRD_V1)
Solyc00g011550.1	NA	NA	NA	B3_domain-containing_protein_At1g49475_(AHRD_V1_*-*-_Y1475_ARATH);_contains_Interpro_domain(s)__IPR003340__Transcriptional_factor_B3_
Solyc00g011560.1	NA	NA	NA	E3_ubiquitin-protein_ligase_SINA-like_10_(AHRD_V1_*-*-_SIL10_ARATH);_contains_Interpro_domain(s)__IPR004162__Seven_in_absentia_protein_
Solyc00g011660.1	NA	NA	NA	B3_domain-containing_protein_At1g49475_(AHRD_V1_*-*-_Y1475_ARATH);_contains_Interpro_domain(s)__IPR003340__Transcriptional_factor_B3_
Solyc00g011670.1	NA	NA	NA	Unknown_Protein_(AHRD_V1)
Solyc00g011870.1	NA	NA	NA	Phosphatase_1G_(AHRD_V1_***-_B5X3X4_SALSA);_contains_Interpro_domain(s)__IPR015655__Protein_phosphatase_2C_
Solyc00g011880.2	-0.51428	0.0911883	0.182088	AIG2-like_protein_(AHRD_V1_***-_B4FVZ7_MAIZE);_contains_Interpro_domain(s)__IPR009288__AIG2-like_
Solyc00g011890.2	0.290484	8.44263e-10	7.02402e-09	Galactokinase_like_protein_(AHRD_V1_****_O23461_ARATH);_contains_Interpro_domain(s)__IPR012369__Galactokinase,_glycosyltransferase_
Solyc00g012090.1	NA	NA	NA	Unknown_Protein_(AHRD_V1)
Solyc00g012310.1	NA	NA	NA	Retrovirus-related_Pol_polyprotein_from_type-1_retrotransposable_element_R2_(Fragment)_(AHRD_V1_**--_PO21_NASVI);_contains_Interpro_domain(s)__IPR015706__RNA-directed_DNA_polymerase_(reverse_transcriptase),_related_
Solyc00g012430.1	NA	NA	NA	Unknown_Protein_(AHRD_V1)
Solyc00g012440.1	NA	NA	NA	TO54-2_(Fragment)_(AHRD_V1_***-_Q3LVL5_TAROF)
Solyc00g012540.1	NA	NA	NA	Zinc_finger_CCCH_domain-containing_protein_6_(AHRD_V1_***-_C3H6_ARATH)
Solyc00g012640.1	NA	NA	NA	DNA_(cytosine-5)-methyltransferase_DRM2_(AHRD_V1_****_DRM2_ARATH);_contains_Interpro_domain(s)__IPR009060__UBA-like_
Solyc00g012650.1	NA	NA	NA	Unknown_Protein_(AHRD_V1)
Solyc00g012660.1	NA	NA	NA	F-box_domain_containing_protein_(AHRD_V1_***-_B6UBC8_MAIZE);_contains_Interpro_domain(s)__IPR001810__Cyclin-like_F-box_
Solyc00g012670.1	NA	NA	NA	Unknown_Protein_(AHRD_V1)
Solyc00g012680.1	NA	NA	NA	D111/G-patch_Zinc_finger_C2H2-type_(AHRD_V1_***-_Q2HRQ8_MEDTR)
Solyc00g012690.1	NA	NA	NA	Ovarian_tumour_otubain_(AHRD_V1_***-_Q1SL15_MEDTR);_contains_Interpro_domain(s)__IPR018289__MULE_transposase,_conserved_domain_
Solyc00g012700.1	NA	NA	NA	Ovarian_tumour_otubain_(AHRD_V1_***-_Q1SL15_MEDTR);_contains_Interpro_domain(s)__IPR004330__Transcription_factor,_FAR1-related_
Solyc00g012800.1	NA	NA	NA	Unknown_Protein_(AHRD_V1)
Solyc00g012900.1	NA	NA	NA	Unknown_Protein_(AHRD_V1)
Solyc00g013000.1	NA	NA	NA	Unknown_Protein_(AHRD_V1)
Solyc00g013100.1	-0.128633	0.550462	NA	Unknown_Protein_(AHRD_V1)
Solyc00g013110.1	-0.128633	0.550462	NA	Unknown_Protein_(AHRD_V1)
Solyc00g013120.2	-0.632306	0.14136	0.25683	Uncharacterized_mitochondrial_protein_AtMg01330_(AHRD_V1_*-*-_M1330_ARATH)
Solyc00g013130.2	NA	NA	NA	NADH-quinone_oxidoreductase_subunit_N_(AHRD_V1_***-_Q7CZK9_AGRT5);_contains_Interpro_domain(s)__IPR001750__NADH:ubiquinone/plastoquinone_oxidoreductase_
Solyc00g013140.1	-0.14796	0.765272	0.857552	NADH_dehydrogenase_subunit_5_(Fragment)_(AHRD_V1_***-_A1XJP5_SIMCH);_contains_Interpro_domain(s)__IPR003945__NADH-plastoquinone_oxidoreductase,_chain_5_
Solyc00g013150.1	0.0830785	0.872824	0.926389	Unknown_Protein_(AHRD_V1)
Solyc00g013160.1	-0.718595	0.133421	0.24573	Unknown_Protein_(AHRD_V1)
Solyc00g013170.1	-0.490325	0.320338	0.474557	Unknown_Protein_(AHRD_V1)
Solyc00g013180.1	0.433749	0.217778	NA	NADH-ubiquinone_oxidoreductase_chain_4_(AHRD_V1_***-_Q5M9Z8_TOBAC);_contains_Interpro_domain(s)__IPR001750__NADH:ubiquinone/plastoquinone_oxidoreductase_
Solyc00g013190.1	0.0206341	0.941758	NA	Unknown_Protein_(AHRD_V1)
Solyc00g013320.1	NA	NA	NA	Unknown_Protein_(AHRD_V1)
Solyc00g013330.1	NA	NA	NA	Unknown_Protein_(AHRD_V1)
Solyc00g013770.1	NA	NA	NA	Unknown_Protein_(AHRD_V1)
Solyc00g014170.1	NA	NA	NA	Unknown_Protein_(AHRD_V1)
Solyc00g014180.1	NA	NA	NA	Unknown_Protein_(AHRD_V1)
Solyc00g014190.1	NA	NA	NA	Unknown_Protein_(AHRD_V1)
Solyc00g014290.1	NA	NA	NA	Unknown_Protein_(AHRD_V1)
Solyc00g014390.1	NA	NA	NA	F-box_family_protein_(AHRD_V1_***-_D7L456_ARALY)
Solyc00g014790.2	0.0261243	0.928747	NA	Unknown_Protein_(AHRD_V1)
Solyc00g014800.1	NA	NA	NA	Zinc-finger_protein_1_(AHRD_V1_*-*-_D7KX25_ARALY);_contains_Interpro_domain(s)__IPR007087__Zinc_finger,_C2H2-type_
Solyc00g014810.1	NA	NA	NA	Unknown_Protein_(AHRD_V1)
Solyc00g014820.2	NA	NA	NA	Unknown_Protein_(AHRD_V1)
Solyc00g014830.2	0.110894	0.82548	0.896541	NADH-quinone_oxidoreductase_subunit_D_(AHRD_V1_***-_C4YU74_9RICK);_contains_Interpro_domain(s)__IPR010219__NADH_dehydrogenase_I,_D_subunit_
Solyc00g014840.1	0.488941	0.183953	NA	Unknown_Protein_(AHRD_V1)
Solyc00g014850.1	0.543914	0.219879	NA	ORF86_(AHRD_V1_***-_B6VJY4_VITVI)
Solyc00g014860.1	NA	NA	NA	Unknown_Protein_(AHRD_V1)
Solyc00g014960.1	NA	NA	NA	F-box_family_protein_(AHRD_V1_*-*-_B9HCS6_POPTR);_contains_Interpro_domain(s)__IPR017451__F-box_associated_type_1_
Solyc00g014970.1	NA	NA	NA	Helicase-like_protein_(AHRD_V1_***-_Q9LTU4_ARATH);_contains_Interpro_domain(s)__IPR010285__Protein_of_unknown_function_DUF889,_eukaryote_
Solyc00g014980.1	NA	NA	NA	Dihydroflavonol-4-reductase_(Fragment)_(AHRD_V1_*---_DFRA_MEDSA);_contains_Interpro_domain(s)__IPR017451__F-box_associated_type_1_
Solyc00g014990.1	NA	NA	NA	Unknown_Protein_(AHRD_V1);_contains_Interpro_domain(s)__IPR007749__Protein_of_unknown_function_DUF677_
Solyc00g015000.1	NA	NA	NA	DNA_(Cytosine-5-)-methyltransferase_3_(AHRD_V1_***-_B3DGP2_DANRE)
Solyc00g015600.1	0.146469	0.506422	NA	Unknown_Protein_(AHRD_V1)
Solyc00g015610.1	NA	NA	NA	Unknown_Protein_(AHRD_V1)
Solyc00g015720.1	NA	NA	NA	Glycosyltransferase-like_protein_(AHRD_V1_**--_D8QTD2_SELML);_contains_Interpro_domain(s)__IPR006740__Protein_of_unknown_function_DUF604_
Solyc00g015730.1	NA	NA	NA	RAMOSA1_C2H2_zinc-finger_transcription_factor_(AHRD_V1_***-_Q3ZDP6_TRIDA);_contains_Interpro_domain(s)__IPR007087__Zinc_finger,_C2H2-type_
Solyc00g015740.1	NA	NA	NA	Reductase_2_(AHRD_V1_***-_Q6TY50_HYDMC);_contains_Interpro_domain(s)__IPR018170__Aldo/keto_reductase,_conserved_site_
Solyc00g015750.1	NA	NA	NA	Reductase_2_(AHRD_V1_***-_Q6TY50_HYDMC);_contains_Interpro_domain(s)__IPR018170__Aldo/keto_reductase,_conserved_site_
Solyc00g015760.1	NA	NA	NA	CHP-rich_zinc_finger_protein-like_(AHRD_V1_*-*-_Q8H5Y9_ORYSJ);_contains_Interpro_domain(s)__IPR011424__C1-like_
Solyc00g015770.1	NA	NA	NA	Aldo-keto_reductase_(AHRD_V1_***-_Q84TF0_ARATH);_contains_Interpro_domain(s)__IPR020471__Aldo/keto_reductase_subgroup_
Solyc00g016470.1	NA	NA	NA	Unknown_Protein_(AHRD_V1)
Solyc00g016480.1	NA	NA	NA	HAT_family_dimerisation_domain_containing_protein_(AHRD_V1_**--_Q53M48_ORYSJ)
Solyc00g016490.1	NA	NA	NA	F-box_family_protein_(AHRD_V1_*-*-_B9HCS6_POPTR);_contains_Interpro_domain(s)__IPR001810__Cyclin-like_F-box_
Solyc00g016590.1	NA	NA	NA	Unknown_Protein_(AHRD_V1)
Solyc00g016790.1	NA	NA	NA	Unknown_Protein_(AHRD_V1)
Solyc00g016890.1	NA	NA	NA	Unknown_Protein_(AHRD_V1)
Solyc00g016900.1	NA	NA	NA	Unknown_Protein_(AHRD_V1)
Solyc00g016910.1	NA	NA	NA	Unknown_Protein_(AHRD_V1)
Solyc00g017210.1	NA	NA	NA	Actin_(AHRD_V1_***-_P93775_STRAF);_contains_Interpro_domain(s)__IPR004000__Actin/actin-like_
Solyc00g017220.1	NA	NA	NA	Phantastica_transcription_factor_(Fragment)_(AHRD_V1_**-*_Q7XBQ4_AQUFO)
Solyc00g017230.1	NA	NA	NA	Expansin_(AHRD_V1_***-_A4GWU6_LITCN);_contains_Interpro_domain(s)__IPR007112__Expansin_45,_endoglucanase-like__IPR007117__Pollen_allergen/expansin,_C-terminal_
Solyc00g017530.1	NA	NA	NA	Gag-Pol_polyprotein_(AHRD_V1_***-_B8YLY3_MEDTR)
Solyc00g017540.1	NA	NA	NA	Signal_recognition_particle_72_kDa_protein_homolog_(AHRD_V1_*-*-_SRP72_DICDI)
Solyc00g017550.1	NA	NA	NA	Signal_recognition_particle_72_kDa_protein_homolog_(AHRD_V1_*-*-_SRP72_DICDI)
Solyc00g017750.1	NA	NA	NA	Unknown_Protein_(AHRD_V1)
Solyc00g017760.1	NA	NA	NA	Unknown_Protein_(AHRD_V1)
Solyc00g017860.1	NA	NA	NA	Pyridine_nucleotide-disulfide_oxidoreductase_(AHRD_V1_**--_D7VUZ3_9FLAO);_contains_Interpro_domain(s)__IPR004792__HI0933-like_protein_
Solyc00g017870.1	NA	NA	NA	TonB_family_protein_(AHRD_V1_*-*-_C6X0J8_FLAB3)
Solyc00g017880.1	NA	NA	NA	DNA_mismatch_repair_protein_mutS_(AHRD_V1_***-_D7VUY4_9FLAO);_contains_Interpro_domain(s)__IPR005748__DNA_mismatch_repair_protein_MutS,_type_1_
Solyc00g017890.1	NA	NA	NA	Conserved_predicted_inner_membrane_protein_(AHRD_V1_**--_C8UPW0_ECO1A);_contains_Interpro_domain(s)__IPR007913__Uncharacterised_protein_family_UPF0187_
Solyc00g017900.1	NA	NA	NA	tRNA/rRNA_methyltransferase_(AHRD_V1_***-_Q650S4_BACFR);_contains_Interpro_domain(s)__IPR001537__tRNA/rRNA_methyltransferase,_SpoU_
Solyc00g017910.1	NA	NA	NA	ATP-NAD/AcoX_kinase_(AHRD_V1_***-_B4D8Y7_9BACT);_contains_Interpro_domain(s)__IPR016064__ATP-NAD_kinase,_PpnK-type_
Solyc00g017920.1	NA	NA	NA	Fructose-bisphosphate_aldolase_(AHRD_V1_***-_D7VUX3_9FLAO);_contains_Interpro_domain(s)__IPR006411__Fructose-bisphosphate_aldolase,_class_II,_yeast/E._coli_subtype_
Solyc00g017930.1	NA	NA	NA	Acetyl-coenzyme_A_carboxylase_carboxyl_transferase_subunit_beta_(AHRD_V1_*-*-_D0IT46_HELP1);_contains_Interpro_domain(s)__IPR000438__Acetyl-CoA_carboxylase_carboxyl_transferase,_beta_subunit_
Solyc00g018760.1	NA	NA	NA	Unknown_Protein_(AHRD_V1)
Solyc00g018770.1	NA	NA	NA	F-box_family_protein_(AHRD_V1_*-*-_D7L456_ARALY);_contains_Interpro_domain(s)__IPR006527__F-box_associated_
Solyc00g018970.1	NA	NA	NA	Unknown_Protein_(AHRD_V1)
Solyc00g019610.1	NA	NA	NA	Unknown_Protein_(AHRD_V1)
Solyc00g019620.1	NA	NA	NA	PDZ_domain_containing_protein_(Fragment)_(AHRD_V1_*---_A8PIU5_BRUMA);_contains_Interpro_domain(s)__IPR001478__PDZ/DHR/GLGF_
Solyc00g019630.1	NA	NA	NA	Unknown_Protein_(AHRD_V1)
Solyc00g019730.1	0.932113	0.0697494	0.147173	Cytochrome_c_oxidase_subunit_3_(AHRD_V1_***-_Q5M9V7_TOBAC);_contains_Interpro_domain(s)__IPR000298__Cytochrome_c_oxidase,_subunit_III_
Solyc00g019740.1	1.05878	0.0411116	0.095421	ATPase_subunit_8_(AHRD_V1_***-_B6VJW7_VITVI);_contains_Interpro_domain(s)__IPR003319__ATPase,_F0_complex,_subunit_8,_mitochondrial,_plant_
Solyc00g019750.1	0.0983025	0.841876	0.906489	Unknown_Protein_(AHRD_V1)
Solyc00g019950.1	0.741774	0.112576	NA	NADH-quinone_oxidoreductase_subunit_C_(AHRD_V1_***-_NUOC_MAGSA);_contains_Interpro_domain(s)__IPR001268__NADH:ubiquinone_oxidoreductase,_30_kDa_subunit_
Solyc00g019960.1	-0.517709	0.179776	NA	Unknown_Protein_(AHRD_V1)
Solyc00g019970.2	0.731188	0.144667	0.261703	Unknown_Protein_(AHRD_V1)
Solyc00g019980.2	-0.616025	0.231295	0.373755	Unknown_Protein_(AHRD_V1)
Solyc00g019990.1	-0.25975	0.568304	NA	Unknown_Protein_(AHRD_V1)
Solyc00g020000.1	-0.117546	0.812626	0.888853	Unknown_Protein_(AHRD_V1)
Solyc00g020010.1	0.138948	0.672464	NA	Unknown_Protein_(AHRD_V1)
Solyc00g020020.2	-0.213132	0.679126	0.794768	Unknown_Protein_(AHRD_V1)
Solyc00g020030.1	-0.125368	0.556315	NA	Unknown_Protein_(AHRD_V1)
Solyc00g020040.1	NA	NA	NA	Cytochrome_c_biogenesis_(Fragment)_(AHRD_V1_***-_A4KXV6_9ROSI);_contains_Interpro_domain(s)__IPR003544__Cytochrome_c-type_biogenesis_protein_CcmB_
Solyc00g020440.1	NA	NA	NA	Unknown_Protein_(AHRD_V1)
Solyc00g020540.1	NA	NA	NA	Aminotransferase-like_protein_(AHRD_V1_*-*-_Q6EQM2_ORYSJ);_contains_Interpro_domain(s)__IPR019557__Aminotransferase-like,_plant_mobile_domain_
Solyc00g020840.2	0.43266	0.218483	NA	Ferric_reductase_(AHRD_V1_***-_B5KGU9_MALXI);_contains_Interpro_domain(s)__IPR013130__Ferric_reductase-like_transmembrane_component,_N-terminal_
Solyc00g020940.1	NA	NA	NA	Cyclin-L1_(AHRD_V1_*-*-_D6RKQ3_COPC7);_contains_Interpro_domain(s)__IPR015429__Transcription_regulator_cyclin_
Solyc00g020950.1	NA	NA	NA	Unknown_Protein_(AHRD_V1)
Solyc00g020960.1	NA	NA	NA	Unknown_Protein_(AHRD_V1)
Solyc00g020970.1	NA	NA	NA	RING_finger_protein_13_(AHRD_V1_*-*-_RNF13_CHICK);_contains_Interpro_domain(s)__IPR018957__Zinc_finger,_C3HC4_RING-type_
Solyc00g020980.1	NA	NA	NA	Unknown_Protein_(AHRD_V1)
Solyc00g020990.1	NA	NA	NA	ADP-ribosylation_factor-like_8B_(AHRD_V1_*-*-_C5IWT9_SHEEP);_contains_Interpro_domain(s)__IPR006689__ARF/SAR_superfamily_
Solyc00g021490.1	NA	NA	NA	Unknown_Protein_(AHRD_V1)
Solyc00g021500.1	NA	NA	NA	DNA_alkylation_repair_enzyme_(AHRD_V1_***-_D7VV55_9FLAO);_contains_Interpro_domain(s)__IPR014825__DNA_alkylation_repair_enzyme_
Solyc00g021510.1	NA	NA	NA	Sodium/hydrogen_exchanger_(AHRD_V1_***-_A6EBA6_9SPHI);_contains_Interpro_domain(s)__IPR006153__Cation/H+_exchanger_
Solyc00g021520.1	NA	NA	NA	GTP-binding_protein_HflX_(AHRD_V1_***-_D7VV52_9FLAO);_contains_Interpro_domain(s)__IPR016496__GTP-binding_protein,_HflX_
Solyc00g021530.1	NA	NA	NA	Calcineurin-like_phosphoesterase_(AHRD_V1_**--_Q1Z3M3_PHOPR);_contains_Interpro_domain(s)__IPR004843__Metallophosphoesterase_
Solyc00g021630.1	1.22766	0.0170419	0.0454366	NADH-ubiquinone_oxidoreductase_chain_6_(Fragment)_(AHRD_V1_***-_Q2PZB4_BRAOB);_contains_Interpro_domain(s)__IPR001457__NADH:ubiquinone/plastoquinone_oxidoreductase,_chain_6_
Solyc00g021640.2	0.803567	0.0699769	0.147452	Ribosomal_protein_S4_(AHRD_V1_***-_D5I3A5_CITLA);_contains_Interpro_domain(s)__IPR002942__RNA-binding_S4_
Solyc00g021650.1	0.271502	0.349816	NA	Unknown_Protein_(AHRD_V1)
Solyc00g021660.1	NA	NA	NA	Neutral_invertase-like_protein_(Fragment)_(AHRD_V1_***-_Q75UP5_IPOBA);_contains_Interpro_domain(s)__IPR006937__Plant_neutral_invertase_
Solyc00g022070.1	NA	NA	NA	Unknown_Protein_(AHRD_V1)
Solyc00g022080.1	0.245322	0.37751	NA	Unknown_Protein_(AHRD_V1)
Solyc00g022090.1	0.420669	0.226389	NA	Unknown_Protein_(AHRD_V1)
Solyc00g022100.1	0.92407	0.0631291	0.136023	Ribosomal_protein_L10_(Fragment)_(AHRD_V1_***-_D1KY68_SARPR)
Solyc00g022110.2	1.39419	0.000612529	0.00237985	Ribosomal_protein_L2_(AHRD_V1_***-_Q5M9S7_TOBAC);_contains_Interpro_domain(s)__IPR002171__Ribosomal_protein_L2_
Solyc00g022920.1	NA	NA	NA	Phosphoribosylaminoimidazole_carboxylase_like_protein_(AHRD_V1_***-_Q84TI2_ARATH);_contains_Interpro_domain(s)__IPR013817__Pre-ATP-grasp_fold_
Solyc00g023020.1	NA	NA	NA	Phosphoribosylaminoimidazole_carboxylase_ATPase_subunit_(AHRD_V1_***-_A9WGJ1_CHLAA);_contains_Interpro_domain(s)__IPR005875__Phosphoribosylaminoimidazole_carboxylase,_ATPase_subunit_
Solyc00g023030.1	NA	NA	NA	CER1-like_protein_(AHRD_V1_***-_O80938_ARATH)
Solyc00g023040.1	NA	NA	NA	CER1-like_protein_(AHRD_V1_**--_O80938_ARATH);_contains_Interpro_domain(s)__IPR006694__Fatty_acid_hydroxylase_
Solyc00g023050.1	NA	NA	NA	CER1-like_protein_(AHRD_V1_**--_O80938_ARATH);_contains_Interpro_domain(s)__IPR006694__Fatty_acid_hydroxylase_
Solyc00g023250.1	NA	NA	NA	Short-chain_dehydrogenase/reductase_family_protein_(AHRD_V1_***-_D7LJU7_ARALY);_contains_Interpro_domain(s)__IPR002347__Glucose/ribitol_dehydrogenase_
Solyc00g023260.1	NA	NA	NA	ADP-ribosylation_factor_GTPase_activating_protein_1_(AHRD_V1_*-*-_Q0V8A7_BOVIN);_contains_Interpro_domain(s)__IPR001164__Arf_GTPase_activating_protein_
Solyc00g023270.1	NA	NA	NA	Origin_recognition_complex_subunit_2_(AHRD_V1_*-*-_Q9XFD6_ORYSJ);_contains_Interpro_domain(s)__IPR007220__Origin_recognition_complex_subunit_2_
Solyc00g023470.1	NA	NA	NA	Pectinesterase_(AHRD_V1_****_D8SCR0_SELML);_contains_Interpro_domain(s)__IPR000070__Pectinesterase,_catalytic_
Solyc00g023570.1	NA	NA	NA	Unknown_Protein_(AHRD_V1)
Solyc00g023580.1	NA	NA	NA	Unknown_Protein_(AHRD_V1)
Solyc00g023590.2	0.142405	0.512616	NA	Unknown_Protein_(AHRD_V1)
Solyc00g023600.1	NA	NA	NA	Unknown_Protein_(AHRD_V1)
Solyc00g023700.2	NA	NA	NA	Unknown_Protein_(AHRD_V1)
Solyc00g023710.1	0.245322	0.37751	NA	Unknown_Protein_(AHRD_V1)
Solyc00g024010.1	NA	NA	NA	FeS_assembly_SUF_system_protein_(AHRD_V1_***-_D7VV18_9FLAO);_contains_Interpro_domain(s)__IPR002744__Protein_of_unknown_function_DUF59_
Solyc00g024020.1	NA	NA	NA	Hydroxymethylglutaryl-CoA_lyase_(AHRD_V1_***-_D7VV16_9FLAO);_contains_Interpro_domain(s)__IPR000891__Pyruvate_carboxyltransferase_
Solyc00g024030.1	NA	NA	NA	Peptidase_T_(AHRD_V1_***-_C6WZN7_FLAB3);_contains_Interpro_domain(s)__IPR010161__Peptidase_M20B,_tripeptide_aminopeptidase_
Solyc00g024040.1	NA	NA	NA	Thiamine-monophosphate_kinase_(AHRD_V1_***-_C6X363_FLAB3);_contains_Interpro_domain(s)__IPR006283__Thiamine-monophosphate_kinase_
Solyc00g024050.1	NA	NA	NA	Pyridine_nucleotide-disulphide_oxidoreductase_(AHRD_V1_**--_C9Q087_9BACT);_contains_Interpro_domain(s)__IPR001327__Pyridine_nucleotide-disulphide_oxidoreductase,_NAD-binding_region_
Solyc00g024150.2	-0.480508	2.17474e-08	1.59778e-07	Pterin-4-alpha-carbinolamine_dehydratase_(AHRD_V1_*-**_B6T9C1_MAIZE);_contains_Interpro_domain(s)__IPR001533__Transcriptional_coactivator/pterin_dehydratase_
Solyc00g024160.1	-0.861026	0.0771684	0.159554	ATP_binding_protein_(AHRD_V1_**--_D7MPZ5_ARALY);_contains_Interpro_domain(s)__IPR001841__Zinc_finger,_RING-type_
Solyc00g024170.1	NA	NA	NA	Unknown_Protein_(AHRD_V1)
Solyc00g024370.1	NA	NA	NA	Unknown_Protein_(AHRD_V1)
Solyc00g024570.1	NA	NA	NA	F-box_family_protein_(AHRD_V1_***-_B9I3S8_POPTR);_contains_Interpro_domain(s)__IPR001810__Cyclin-like_F-box_
Solyc00g024670.1	NA	NA	NA	Beta-1-3-galactosyl-o-glycosyl-glycoprotein_(AHRD_V1_**-*_B6Z261_WHEAT);_contains_Interpro_domain(s)__IPR003406__Glycosyl_transferase,_family_14_
Solyc00g024680.1	NA	NA	NA	Dof_zinc_finger_protein_(AHRD_V1_***-_Q9M4G1_SOLTU);_contains_Interpro_domain(s)__IPR003851__Zinc_finger,_Dof-type_
Solyc00g024690.1	NA	NA	NA	Dof_zinc_finger_protein_DOF2.4_(AHRD_V1_***-_DOF24_ARATH)
Solyc00g025290.1	0.0384894	0.938117	0.965486	Hypothetical_protein_(nad5_intron)_(AHRD_V1_**--_Q7M2D8_WHEAT)
Solyc00g025300.1	NA	NA	NA	Unknown_Protein_(AHRD_V1)
Solyc00g025400.2	0.245322	0.37751	NA	Unknown_Protein_(AHRD_V1)
Solyc00g025500.1	NA	NA	NA	Transcriptional_regulator_GntR-family_(AHRD_V1_***-_A9I3B6_BORPD);_contains_Interpro_domain(s)__IPR011711__GntR,_C-terminal_
Solyc00g025510.1	NA	NA	NA	D-isomer_specific_2-hydroxyacid_dehydrogenase_NAD-binding_(AHRD_V1_***-_Q218F6_RHOPB);_contains_Interpro_domain(s)__IPR006140__D-isomer_specific_2-hydroxyacid_dehydrogenase,_NAD-binding_
Solyc00g025520.1	NA	NA	NA	Unknown_Protein_(AHRD_V1)
Solyc00g025530.1	NA	NA	NA	Class_II_aldolase/adducin_family_protein_(AHRD_V1_***-_A5W490_PSEP1);_contains_Interpro_domain(s)__IPR001303__Class_II_aldolase/adducin,_N-terminal_
Solyc00g025540.1	NA	NA	NA	Transcriptional_regulator_LysR_family_(AHRD_V1_***-_A7IJH0_XANP2);_contains_Interpro_domain(s)__IPR005119__LysR,_substrate-binding_
Solyc00g025650.1	NA	NA	NA	Gag/pol_polyprotein_(AHRD_V1_*---_Q9C5V1_ARATH);_contains_Interpro_domain(s)__IPR001878__Zinc_finger,_CCHC-type_
Solyc00g025660.1	NA	NA	NA	Unknown_Protein_(AHRD_V1)
Solyc00g026160.2	-2.74631	1.87117e-46	6.47226e-45	Ferric_reductase_oxidase_(AHRD_V1_****_D6RVS5_HORVU);_contains_Interpro_domain(s)__IPR013121__Ferric_reductase,_NAD_binding_
Solyc00g026860.1	0.146114	0.506959	NA	Glutamate_5-kinase_(AHRD_V1_***-_D8NNP5_RALSO);_contains_Interpro_domain(s)__IPR011529__Glutamate_5-kinase,_pro-B_
Solyc00g026870.1	NA	NA	NA	GTPase_obg_(AHRD_V1_*-*-_C5AAG0_BURGB);_contains_Interpro_domain(s)__IPR006169__GTP1/OBG_subdomain_
Solyc00g026880.1	NA	NA	NA	50S_ribosomal_protein_L21_(AHRD_V1_***-_B5SIE7_RALSO);_contains_Interpro_domain(s)__IPR001787__Ribosomal_protein_L21_
Solyc00g026890.1	NA	NA	NA	Unknown_Protein_(AHRD_V1)
Solyc00g026900.1	NA	NA	NA	Unknown_Protein_(AHRD_V1)
Solyc00g027120.1	NA	NA	NA	Mutator-like_transposase_(AHRD_V1_***-_Q9SI31_ARATH);_contains_Interpro_domain(s)__IPR006564__Zinc_finger,_PMZ-type_
Solyc00g027130.1	NA	NA	NA	Sentrin-specific_protease_2_(AHRD_V1_*-*-_SENP2_HUMAN);_contains_Interpro_domain(s)__IPR003653__Peptidase_C48,_SUMO/Sentrin/Ubl1_
Solyc00g027140.1	NA	NA	NA	Ulp1_protease_family_C-terminal_catalytic_domain_containing_protein_(AHRD_V1_*-*-_Q60D46_SOLDE)
Solyc00g027640.1	NA	NA	NA	C17orf39_homolog_(AHRD_V1_**--_C0HB91_SALSA);_contains_Interpro_domain(s)__IPR018618__Vacuolar_import_and_degradation_protein_Vid24_
Solyc00g027650.1	NA	NA	NA	FHY1-3_(AHRD_V1_***-_Q8S4Q6_ARATH)
Solyc00g027660.1	NA	NA	NA	WD-40_repeat_family_protein_(AHRD_V1_***-_D7LKF0_ARALY)
Solyc00g027670.1	NA	NA	NA	WD-40_repeat_family_protein_(AHRD_V1_***-_D7LKF0_ARALY);_contains_Interpro_domain(s)__IPR017986__WD40_repeat,_region_
Solyc00g027770.2	0.277683	0.000177288	0.000768237	Pectinesterase_(AHRD_V1_****_B9SVI9_RICCO);_contains_Interpro_domain(s)__IPR000070__Pectinesterase,_catalytic_
Solyc00g027870.1	NA	NA	NA	Unknown_Protein_(AHRD_V1)
Solyc00g027970.1	NA	NA	NA	Abhydrolase_domain-containing_protein_FAM108B1_(AHRD_V1_**--_C0HAS5_SALSA);_contains_Interpro_domain(s)__IPR000073__Alpha/beta_hydrolase_fold-1_
Solyc00g027980.1	NA	NA	NA	Esterase/lipase/thioesterase_(AHRD_V1_*---_B4F8T0_MAIZE)
Solyc00g027990.1	NA	NA	NA	Cellulose_synthase-like_protein_(AHRD_V1_***-_B9IPJ4_POPTR);_contains_Interpro_domain(s)__IPR005150__Cellulose_synthase_
Solyc00g028090.1	NA	NA	NA	Type_VI_secretion-associated_protein_family_(AHRD_V1_***-_B5FD91_VIBFM)
Solyc00g028100.1	NA	NA	NA	Unknown_Protein_(AHRD_V1)
Solyc00g028110.1	NA	NA	NA	Rhs_element_Vgr_protein_(AHRD_V1_**--_A6V8B8_PSEA7);_contains_Interpro_domain(s)__IPR017847__Rhs_element_Vgr_protein,_subgroup_
Solyc00g028120.1	NA	NA	NA	Rhs_element_Vgr_protein_(AHRD_V1_*---_A6V856_PSEA7);_contains_Interpro_domain(s)__IPR018712__Protein_of_unknown_function_DUF2235_
Solyc00g028420.1	NA	NA	NA	Unknown_Protein_(AHRD_V1)
Solyc00g028520.1	NA	NA	NA	Unknown_Protein_(AHRD_V1)
Solyc00g028530.1	NA	NA	NA	Unknown_Protein_(AHRD_V1)
Solyc00g028540.1	NA	NA	NA	CoA_ligase_(AHRD_V1_***-_D3A3G3_NEISU);_contains_Interpro_domain(s)__IPR000873__AMP-dependent_synthetase_and_ligase_
Solyc00g028550.1	NA	NA	NA	Transcriptional_regulator_MarR-family_(AHRD_V1_*-*-_Q1LIK8_RALME);_contains_Interpro_domain(s)__IPR000835__Bacterial_regulatory_protein,_MarR_
Solyc00g028560.1	NA	NA	NA	Extra-cytoplasmic_Solute_Receptor_protein_(AHRD_V1_**--_Q1LIK9_RALME);_contains_Interpro_domain(s)__IPR005064__Bordetella_uptake_gene_
Solyc00g028760.1	NA	NA	NA	Unknown_Protein_(AHRD_V1)
Solyc00g028960.1	NA	NA	NA	Glutaredoxin_family_protein_(AHRD_V1_***-_D7KCA5_ARALY);_contains_Interpro_domain(s)__IPR011905__Glutaredoxin-like,_plant_II_
Solyc00g029060.1	NA	NA	NA	Unknown_Protein_(AHRD_V1)
Solyc00g029070.1	NA	NA	NA	Unknown_Protein_(AHRD_V1)
Solyc00g029080.1	NA	NA	NA	DNA_replication_helicase_Dna2_(AHRD_V1_***-_C5JTK6_AJEDS);_contains_Interpro_domain(s)__IPR014808__DNA_replication_factor_Dna2_
Solyc00g029090.1	NA	NA	NA	Unknown_Protein_(AHRD_V1)
Solyc00g029190.2	NA	NA	NA	S-adenosyl-L-methionine_salicylic_acid_carboxyl_methyltransferase_(AHRD_V1_****_A7XZE9_9MAGN);_contains_Interpro_domain(s)__IPR005299__SAM_dependent_carboxyl_methyltransferase_
Solyc00g029290.1	NA	NA	NA	High_mobility_group_protein_(AHRD_V1_*-*-_A8HXE1_CHLRE);_contains_Interpro_domain(s)__IPR000910__High_mobility_group,_HMG1/HMG2_
Solyc00g029300.1	NA	NA	NA	Vacuolar_sorting-associated_protein_(AHRD_V1_*-*-_C0NCK1_AJECG)
Solyc00g029500.1	NA	NA	NA	Unknown_Protein_(AHRD_V1)
Solyc00g029800.1	NA	NA	NA	Unknown_Protein_(AHRD_V1);_contains_Interpro_domain(s)__IPR013699__Signal_recognition_particle,_SRP72_subunit,_RNA-binding_
Solyc00g030000.1	-0.199763	0.445387	NA	Cellulose_synthase-4_(AHRD_V1_****_Q9LLI6_MAIZE);_contains_Interpro_domain(s)__IPR005150__Cellulose_synthase_
Solyc00g030100.1	NA	NA	NA	Unknown_Protein_(AHRD_V1)
Solyc00g030110.1	NA	NA	NA	Unknown_Protein_(AHRD_V1)
Solyc00g030210.1	NA	NA	NA	Ribosomal_RNA_small_subunit_methyltransferase_H_(AHRD_V1_*---_RSMH_RALME);_contains_Interpro_domain(s)__IPR001460__Penicillin-binding_protein,_transpeptidase_
Solyc00g030510.2	NA	NA	NA	Polygalacturonase_(AHRD_V1_***-_Q9MBC0_SALGI);_contains_Interpro_domain(s)__IPR000743__Glycoside_hydrolase,_family_28_
Solyc00g030520.2	0.617994	0.0160088	0.0431277	Endoplasmic_reticulum-Golgi_intermediate_compartment_protein_3_(Predicted)_(AHRD_V1_*-*-_B1MTM4_CALMO);_contains_Interpro_domain(s)__IPR012936__Protein_of_unknown_function_DUF1692_
Solyc00g030820.1	-0.0120415	0.979877	0.988929	Unknown_Protein_(AHRD_V1)
Solyc00g031020.1	NA	NA	NA	Unknown_Protein_(AHRD_V1)
Solyc00g031030.1	NA	NA	NA	2OG-Fe(II)_oxygenase_(AHRD_V1_**--_B1J9S1_PSEPW);_contains_Interpro_domain(s)__IPR005123__Oxoglutarate_and_iron-dependent_oxygenase_
Solyc00g031040.1	NA	NA	NA	Adenosine_deaminase_(AHRD_V1_***-_D7I5V8_PSESS);_contains_Interpro_domain(s)__IPR006330__Adenosine_deaminase_
Solyc00g031050.1	NA	NA	NA	Major_facilitator_family_transporter_(AHRD_V1_**--_Q3JLL5_BURP1);_contains_Interpro_domain(s)__IPR016196__Major_facilitator_superfamily,_general_substrate_transporter_
Solyc00g031060.1	NA	NA	NA	Unknown_Protein_(AHRD_V1)
Solyc00g031360.1	NA	NA	NA	D-serine_dehydratase_(AHRD_V1_***-_A3LDF4_PSEAE);_contains_Interpro_domain(s)__IPR011780__D-serine_ammonia-lyase_
Solyc00g031370.1	NA	NA	NA	Transcriptional_regulator_(AHRD_V1_***-_A3NNQ2_BURP6);_contains_Interpro_domain(s)__IPR005119__LysR,_substrate-binding_
Solyc00g031380.1	NA	NA	NA	Unknown_Protein_(AHRD_V1)
Solyc00g031390.1	NA	NA	NA	Unknown_Protein_(AHRD_V1)
Solyc00g031490.1	NA	NA	NA	Unknown_Protein_(AHRD_V1)
Solyc00g031500.1	NA	NA	NA	Unknown_Protein_(AHRD_V1)
Solyc00g031700.1	NA	NA	NA	Aldo/keto_reductase_(AHRD_V1_***-_Q1LHH6_RALME);_contains_Interpro_domain(s)__IPR001395__Aldo/keto_reductase_
Solyc00g031710.1	NA	NA	NA	Unknown_Protein_(AHRD_V1)
Solyc00g031720.1	NA	NA	NA	Copper-translocating_P-type_ATPase_(AHRD_V1_***-_B8LAF8_9GAMM);_contains_Interpro_domain(s)__IPR006121__Heavy_metal_transport/detoxification_protein_
Solyc00g031730.1	NA	NA	NA	Copper-exporting_P-type_ATPase_A_(AHRD_V1_***-_C2PZP9_BACCE);_contains_Interpro_domain(s)__IPR001757__ATPase,_P-type,_K/Mg/Cd/Cu/Zn/Na/Ca/Na/H-transporter_
Solyc00g032030.1	NA	NA	NA	E3_ubiquitin-protein_ligase_SINA-like_10_(AHRD_V1_****_SIL10_ARATH);_contains_Interpro_domain(s)__IPR004162__Seven_in_absentia_protein_
Solyc00g032230.1	NA	NA	NA	Unknown_Protein_(AHRD_V1)
Solyc00g032940.1	NA	NA	NA	Ulp1_protease_family_C-terminal_catalytic_domain_containing_protein_(AHRD_V1_***-_Q60D46_SOLDE)
Solyc00g033460.2	NA	NA	NA	S-adenosyl-L-methionine_salicylic_acid_carboxyl_methyltransferase_1_(AHRD_V1_***-_B5TVE1_TOBAC);_contains_Interpro_domain(s)__IPR005299__SAM_dependent_carboxyl_methyltransferase_
Solyc00g033860.1	NA	NA	NA	Ketohexokinase_(AHRD_V1_***-_B2WC01_PYRTR)
Solyc00g033870.1	NA	NA	NA	Predicted_CDS_Pa_1_1990_(AHRD_V1_***-_B2A9W2_PODAN)
Solyc00g033880.1	NA	NA	NA	Oxidoreductase_NAD-binding_domain-containing_protein_1_(AHRD_V1_***-_OXND1_MOUSE)
Solyc00g033890.1	NA	NA	NA	Unknown_Protein_(AHRD_V1)
Solyc00g033990.1	NA	NA	NA	Acetyltransferase_(AHRD_V1_***-_B5GJR9_9ACTO);_contains_Interpro_domain(s)__IPR000182__GCN5-related_N-acetyltransferase_
Solyc00g034000.1	NA	NA	NA	Permease_of_the_major_facilitator_superfamily_(AHRD_V1_**--_Q2TW75_ASPOR);_contains_Interpro_domain(s)__IPR016196__Major_facilitator_superfamily,_general_substrate_transporter_
Solyc00g034010.1	NA	NA	NA	Unknown_Protein_(AHRD_V1)
Solyc00g034810.1	NA	NA	NA	Calcineurin_B-like_calcium_binding_protein_(AHRD_V1_****_B2ZYT8_VICFA);_contains_Interpro_domain(s)__IPR015757__Calcineurin_B_protein_
Solyc00g035010.1	NA	NA	NA	C2H2_finger_domain-containing_protein_(AHRD_V1_*---_C6HL38_AJECH)
Solyc00g035020.1	NA	NA	NA	Unknown_Protein_(AHRD_V1)
Solyc00g036320.1	NA	NA	NA	ARID/BRIGHT_DNA_binding_domain_containing_protein_(AHRD_V1_***-_B2CZF7_LOTJA);_contains_Interpro_domain(s)__IPR001606__AT-rich_interaction_region_
Solyc00g036520.1	0.142405	0.512616	NA	Unknown_Protein_(AHRD_V1)
Solyc00g036530.1	0.142405	0.512616	NA	Unknown_Protein_(AHRD_V1)
Solyc00g036540.1	NA	NA	NA	50S_ribosomal_protein_L2_chloroplastic_(AHRD_V1_*-*-_A6YA71_9MAGN);_contains_Interpro_domain(s)__IPR002171__Ribosomal_protein_L2_
Solyc00g036740.1	NA	NA	NA	Unknown_Protein_(AHRD_V1)
Solyc00g036750.1	NA	NA	NA	Unknown_Protein_(AHRD_V1)
Solyc00g036760.1	NA	NA	NA	Proprotein_convertase_subtilisin/kexin_type_5_(AHRD_V1_**--_Q0P4Q8_XENTR);_contains_Interpro_domain(s)__IPR015500__Peptidase_S8,_subtilisin-related_
Solyc00g036960.1	NA	NA	NA	Unknown_Protein_(AHRD_V1)
Solyc00g038390.1	NA	NA	NA	Unknown_Protein_(AHRD_V1)
Solyc00g039290.1	NA	NA	NA	Zinc-binding_protein_(AHRD_V1_*-*-_Q948W7_PEA);_contains_Interpro_domain(s)__IPR006734__Protein_of_unknown_function_DUF597_
Solyc00g039990.2	0.453908	0.0986206	0.193995	TRNA_nucleotidyltransferase_(AHRD_V1_***-_Q42867_LUPAL)
Solyc00g040290.1	NA	NA	NA	Transferase_family_protein_(AHRD_V1_**-*_D7KID7_ARALY);_contains_Interpro_domain(s)__IPR003480__Transferase_
Solyc00g040390.1	NA	NA	NA	Hydroxycinnamoyl_CoA_quinate_transferase_(AHRD_V1_**-*_D6BK25_CYNSC);_contains_Interpro_domain(s)__IPR003480__Transferase_
Solyc00g040490.1	NA	NA	NA	Unknown_Protein_(AHRD_V1)
Solyc00g041090.1	NA	NA	NA	Vacuolar-processing_enzyme_(AHRD_V1_***-_B9RBP3_RICCO);_contains_Interpro_domain(s)__IPR001096__Peptidase_C13,_legumain_
Solyc00g041190.1	NA	NA	NA	Acyl_carrier_protein_(AHRD_V1_***-_A5V2E4_SPHWW);_contains_Interpro_domain(s)__IPR003231__Acyl_carrier_protein_(ACP)_
Solyc00g041200.1	NA	NA	NA	Unknown_Protein_(AHRD_V1)
Solyc00g041210.1	NA	NA	NA	Tetratricopeptide_TPR_2_repeat_protein_(AHRD_V1_*-*-_A7IHP8_XANP2)
Solyc00g041220.1	NA	NA	NA	UvrABC_system_protein_B_(AHRD_V1_*-*-_Q1GWH4_SPHAL);_contains_Interpro_domain(s)__IPR006935__Restriction_endonuclease,_type_I,_R_subunit/Type_III,_Res_subunit_
Solyc00g042120.1	NA	NA	NA	Methyl-accepting_chemotaxis_sensory_transducer_(AHRD_V1_***-_B1MA17_METRJ);_contains_Interpro_domain(s)__IPR003660__HAMP_linker_domain_
Solyc00g042130.1	NA	NA	NA	ATP_synthase_subunit_alpha_(AHRD_V1_***-_D4Z4I4_SPHJU);_contains_Interpro_domain(s)__IPR005294__ATPase,_F1_complex,_alpha_subunit_
Solyc00g042140.1	NA	NA	NA	ATP_synthase_subunit_beta_(AHRD_V1_*-*-_D4Z4I7_SPHJU);_contains_Interpro_domain(s)__IPR005722__ATPase,_F1_complex,_beta_subunit_
Solyc00g042640.1	-0.335177	0.305527	NA	Helicase-like_protein_(AHRD_V1_*-*-_Q9AYF0_ORYSJ);_contains_Interpro_domain(s)__IPR010285__Protein_of_unknown_function_DUF889,_eukaryote_
Solyc00g042840.1	0.281741	0.498853	0.64735	F-box_domain_containing_protein_(AHRD_V1_***-_Q2QXK7_ORYSJ);_contains_Interpro_domain(s)__IPR005174__Protein_of_unknown_function_DUF295_
Solyc00g042850.1	-0.0897204	0.784569	NA	GDSL_esterase/lipase_7_(AHRD_V1_***-_GLIP7_ARATH);_contains_Interpro_domain(s)__IPR001087__Lipase,_GDSL_
Solyc00g044350.2	-0.825224	0.066448	NA	EPIDERMAL_PATTERNING_FACTOR-like_protein_1_(AHRD_V1_***-_EPFL1_ARATH)
Solyc00g044550.1	NA	NA	NA	Unknown_Protein_(AHRD_V1)
Solyc00g044750.1	0.262649	0.480478	NA	U1_small_nuclear_ribonucleoprotein_A_(AHRD_V1_*---_SNRPA_DROME);_contains_Interpro_domain(s)__IPR012677__Nucleotide-binding,_alpha-beta_plait_
Solyc00g045570.1	NA	NA	NA	Unknown_Protein_(AHRD_V1)
Solyc00g046570.1	NA	NA	NA	Unknown_Protein_(AHRD_V1)
Solyc00g046580.1	NA	NA	NA	Serine/threonine-protein_phosphatase_7_long_form_homolog_(AHRD_V1_**--_PPP7L_ARATH);_contains_Interpro_domain(s)__IPR019557__Aminotransferase-like,_plant_mobile_domain_
Solyc00g046980.1	NA	NA	NA	Unknown_Protein_(AHRD_V1)
Solyc00g047180.1	NA	NA	NA	Unknown_Protein_(AHRD_V1)
Solyc00g047190.1	0.142405	0.512616	NA	Unknown_Protein_(AHRD_V1)
Solyc00g047200.1	0.146469	0.506422	NA	Cytochrome_b_(AHRD_V1_***-_Q95871_TOBAC);_contains_Interpro_domain(s)__IPR016175__Cytochrome_b/b6_
Solyc00g047700.2	-0.227254	0.00171682	0.0060541	Unknown_Protein_(AHRD_V1)
Solyc00g047810.1	-1.08557	0.035288	0.0839787	Unknown_Protein_(AHRD_V1)
Solyc00g048410.1	NA	NA	NA	Unknown_Protein_(AHRD_V1)
Solyc00g048510.2	0.182748	0.48723	0.636834	Phloem_lectin_(AHRD_V1_***-_Q8LK67_9ROSI)
Solyc00g049210.1	-0.153503	0.665498	NA	Cytochrome_c-type_biogenesis_protein_CcmF_(AHRD_V1_*-*-_Q1ZIX1_9GAMM);_contains_Interpro_domain(s)__IPR003569__Cytochrome_c-type_biogenesis_protein_CcbS_
Solyc00g049220.1	NA	NA	NA	Unknown_Protein_(AHRD_V1)
Solyc00g049520.2	-2.17468	1.52812e-22	2.70507e-21	Unknown_Protein_(AHRD_V1)
Solyc00g049620.1	NA	NA	NA	Unknown_Protein_(AHRD_V1)
Solyc00g049920.1	NA	NA	NA	3-oxoacyl-reductase_(AHRD_V1_**--_B1BY37_CLOPE);_contains_Interpro_domain(s)__IPR002347__Glucose/ribitol_dehydrogenase_
Solyc00g050020.1	NA	NA	NA	Ribonuclease_II_(AHRD_V1_***-_Q46XB5_RALEJ);_contains_Interpro_domain(s)__IPR001900__Ribonuclease_II_and_R_
Solyc00g050030.1	NA	NA	NA	Shikimate_5-dehydrogenase_(AHRD_V1_*-*-_B1YSX4_BURA4);_contains_Interpro_domain(s)__IPR011342__Quinate/shikimate_5-dehydrogenase_
Solyc00g050130.1	-0.268284	0.213541	0.352142	UDP-glucose_glucosyltransferase_(AHRD_V1_****_D2KTV5_LOTJA);_contains_Interpro_domain(s)__IPR002213__UDP-glucuronosyl/UDP-glucosyltransferase_
Solyc00g050430.2	-0.172596	0.643128	NA	BHLH_transcription_factor_(AHRD_V1_*-*-_A9YWR2_MEDTR);_contains_Interpro_domain(s)__IPR011598__Helix-loop-helix_DNA-binding_
Solyc00g052430.2	0.564829	0.197433	NA	Cytochrome_c_biogenesis_FC_(AHRD_V1_***-_D5I3C4_CITLA)
Solyc00g052530.2	NA	NA	NA	Unknown_Protein_(AHRD_V1)
Solyc00g052540.1	NA	NA	NA	Unknown_Protein_(AHRD_V1)
Solyc00g052940.2	NA	NA	NA	Nodulin-like_protein_(AHRD_V1_**--_B6TIX8_MAIZE);_contains_Interpro_domain(s)__IPR000620__Protein_of_unknown_function_DUF6,_transmembrane_
Solyc00g053440.2	-0.437613	3.93562e-05	0.000190334	Transmembrane_BAX_inhibitor_motif-containing_protein_4_(AHRD_V1_**--_B6T5N6_MAIZE);_contains_Interpro_domain(s)__IPR006214__Uncharacterised_protein_family_UPF0005_
Solyc00g053740.1	NA	NA	NA	ARID/BRIGHT_DNA-binding_domain-containing_protein_(AHRD_V1_***-_D7KTU4_ARALY);_contains_Interpro_domain(s)__IPR008978__HSP20-like_chaperone_
Solyc00g055940.1	NA	NA	NA	Secreted_repeat_protein_(AHRD_V1_**--_B6JF22_OLICO);_contains_Interpro_domain(s)__IPR014558__Uncharacterised_conserved_lipoprotein_
Solyc00g055950.1	NA	NA	NA	Response_regulator_receiver_Transcriptional_regulatory_protein_(AHRD_V1_***-_B8CKL9_SHEPW);_contains_Interpro_domain(s)__IPR001789__Signal_transduction_response_regulator,_receiver_region__IPR011879__Signal_transduction_response_regulator,_phosphate_regulon_transcriptional_regulatory_protein_phoB_
Solyc00g055960.1	NA	NA	NA	Sensor_histidine_kinase_PhoR_(AHRD_V1_***-_Q4K3L6_PSEF5);_contains_Interpro_domain(s)__IPR014310__Signal_transduction_histidine_kinase,_phosphate_regulon_sensor__PhoR_
Solyc00g055970.1	NA	NA	NA	Unknown_Protein_(AHRD_V1)
Solyc00g055980.1	NA	NA	NA	Unknown_Protein_(AHRD_V1)
Solyc00g056180.1	NA	NA	NA	Unknown_Protein_(AHRD_V1)
Solyc00g056680.1	-0.0993245	0.694462	0.806122	Lipase-like_protein_(AHRD_V1_***-_Q949E1_ORYSA);_contains_Interpro_domain(s)__IPR002921__Lipase,_class_3_
Solyc00g057280.1	NA	NA	NA	B3_domain-containing_protein_Os02g0598200_(AHRD_V1_***-_Y2982_ORYSJ);_contains_Interpro_domain(s)__IPR003340__Transcriptional_factor_B3_
Solyc00g057880.2	-0.513465	0.126687	0.236086	Unknown_Protein_(AHRD_V1)
Solyc00g058280.1	NA	NA	NA	Unknown_Protein_(AHRD_V1)
Solyc00g058480.1	NA	NA	NA	Paired_amphipathic_helix_protein_Sin3-like_1_(AHRD_V1_*-*-_SNL1_ARATH);_contains_Interpro_domain(s)__IPR003822__Paired_amphipathic_helix_
Solyc00g058490.1	0.113663	0.820355	0.893806	Ulp1_protease_family_C-terminal_catalytic_domain_containing_protein_(AHRD_V1_***-_Q60D46_SOLDE);_contains_Interpro_domain(s)__IPR003653__Peptidase_C48,_SUMO/Sentrin/Ubl1_
Solyc00g058890.1	NA	NA	NA	Unknown_Protein_(AHRD_V1)
Solyc00g058900.1	NA	NA	NA	GDSL_esterase/lipase_At2g31540_(AHRD_V1_***-_GDL43_ARATH);_contains_Interpro_domain(s)__IPR001087__Lipase,_GDSL_
Solyc00g059100.2	0.0906254	0.693454	0.805478	WD-repeat_protein-like_(AHRD_V1_**--_Q9FNN2_ARATH);_contains_Interpro_domain(s)__IPR020472__G-protein_beta_WD-40_repeat,_region_
Solyc00g059500.1	-0.100149	0.833716	0.901506	CDP-alcohol_phosphatidyltransferase_(AHRD_V1_**--_D3BS60_POLPA)
Solyc00g060700.1	NA	NA	NA	Mg_chelatase_subunit_ChlI_(AHRD_V1_*-*-_C7M8Q6_CAPOD);_contains_Interpro_domain(s)__IPR019781__WD40_repeat,_subgroup_
Solyc00g060710.1	NA	NA	NA	Mg_chelatase_subunit_ChlI_(AHRD_V1_***-_A5FI01_FLAJ1);_contains_Interpro_domain(s)__IPR000523__Magnesium_chelatase,_ChlI_subunit_
Solyc00g060810.2	0.580072	5.88762e-21	9.7345e-20	Major_latex-like_protein_(AHRD_V1_**--_B5THI3_PANGI);_contains_Interpro_domain(s)__IPR000916__Bet_v_I_allergen_
Solyc00g062710.1	NA	NA	NA	Unknown_Protein_(AHRD_V1)
Solyc00g063110.2	NA	NA	NA	Non-specific_lipid-transfer_protein_(AHRD_V1_***-_B9HZI0_POPTR);_contains_Interpro_domain(s)__IPR013770__Plant_lipid_transfer_protein_and_hydrophobic_protein,_helical_
Solyc00g063510.1	NA	NA	NA	Fasciculation_and_elongation_protein_zeta-2_(AHRD_V1_*---_D3PIR9_9MAXI);_contains_Interpro_domain(s)__IPR011680__FEZ-like_
Solyc00g065510.1	NA	NA	NA	Palmitoyltransferase_swf1_(AHRD_V1_*-*-_B2W9G8_PYRTR)
Solyc00g065610.1	NA	NA	NA	Unknown_Protein_(AHRD_V1)
Solyc00g065620.1	NA	NA	NA	Unknown_Protein_(AHRD_V1)
Solyc00g065630.1	NA	NA	NA	Pre-mRNA-processing_protein_45_(AHRD_V1_**--_C8V6Z5_EMENI);_contains_Interpro_domain(s)__IPR017862__SKI-interacting_protein,_SKIP_
Solyc00g065930.1	NA	NA	NA	Peptidase_family_S46_dipeptidyl-peptidase_7_(AHRD_V1_***-_A5FMW8_FLAJ1);_contains_Interpro_domain(s)__IPR019500__Peptidase_S46_
Solyc00g065940.1	NA	NA	NA	Unknown_Protein_(AHRD_V1)
Solyc00g066140.1	NA	NA	NA	YdiU_protein_(AHRD_V1_***-_C5W4G9_ECOBB);_contains_Interpro_domain(s)__IPR003846__Uncharacterised_protein_family_UPF0061_
Solyc00g066150.1	NA	NA	NA	Penicillin-binding_protein_1A_(AHRD_V1_***-_D7VV94_9FLAO);_contains_Interpro_domain(s)__IPR001460__Penicillin-binding_protein,_transpeptidase_
Solyc00g066350.1	NA	NA	NA	Serine/threonine-protein_phosphatase_7_long_form_homolog_(AHRD_V1_**--_PPP7L_ARATH);_contains_Interpro_domain(s)__IPR019557__Aminotransferase-like,_plant_mobile_domain_
Solyc00g066360.1	NA	NA	NA	Serine/threonine-protein_phosphatase_7_long_form_homolog_(AHRD_V1_**--_PPP7L_ARATH);_contains_Interpro_domain(s)__IPR019557__Aminotransferase-like,_plant_mobile_domain_
Solyc00g066370.1	NA	NA	NA	Unknown_Protein_(AHRD_V1)
Solyc00g067470.1	-0.0161298	0.971918	NA	Unknown_Protein_(AHRD_V1)
Solyc00g068970.2	0.242573	0.412911	0.568717	Cytochrome_P450_like_TBP_(AHRD_V1_***-_O04892_TOBAC)
Solyc00g068980.1	NA	NA	NA	Unknown_Protein_(AHRD_V1)
Solyc00g069680.1	NA	NA	NA	Unknown_Protein_(AHRD_V1)
Solyc00g069880.2	0.351107	0.277535	NA	Unknown_Protein_(AHRD_V1)
Solyc00g070680.1	NA	NA	NA	Unknown_Protein_(AHRD_V1)
Solyc00g071180.2	0.271502	0.349816	NA	Cysteine_proteinase_inhibitor_(AHRD_V1_*-**_Q2VY67_9ERIC);_contains_Interpro_domain(s)__IPR000010__Proteinase_inhibitor_I25,_cystatin_
Solyc00g071580.1	NA	NA	NA	Unknown_Protein_(AHRD_V1)
Solyc00g071590.1	NA	NA	NA	TBC1_domain_family_member_3_(AHRD_V1_**--_B6K3A1_SCHJY);_contains_Interpro_domain(s)__IPR000195__RabGAP/TBC_
Solyc00g071600.1	NA	NA	NA	GTPase_activating_protein_(AHRD_V1_***-_A8N3R7_COPC7)
Solyc00g072100.2	-0.416911	0.0112674	0.032029	LTRGag-pol-polymerase_3_(AHRD_V1_*-*-_B2BXJ4_ARALY)
Solyc00g072400.2	NA	NA	NA	Peroxidase_1_(AHRD_V1_***-_A0SWU6_SESRO);_contains_Interpro_domain(s)__IPR002016__Haem_peroxidase,_plant/fungal/bacterial_
Solyc00g072800.2	NA	NA	NA	Unknown_Protein_(AHRD_V1)
Solyc00g073200.1	NA	NA	NA	Transposon_protein-like_(AHRD_V1_*-*-_Q9FN97_ARATH)
Solyc00g073900.1	NA	NA	NA	Unknown_Protein_(AHRD_V1)
Solyc00g073910.1	NA	NA	NA	Unknown_Protein_(AHRD_V1)
Solyc00g074210.1	NA	NA	NA	Mitochondrial_import_inner_membrane_translocase_subunit_TIM16_(AHRD_V1_***-_B6UGA4_MAIZE);_contains_Interpro_domain(s)__IPR005341__Protein_Transporter,_Pam16_
Solyc00g074810.1	NA	NA	NA	DNA_processing_protein_DprA_(AHRD_V1_***-_D7IDX5_9BACE);_contains_Interpro_domain(s)__IPR003488__DNA_recombination-mediator_protein_A_
Solyc00g074820.1	NA	NA	NA	Unknown_Protein_(AHRD_V1)
Solyc00g074830.1	NA	NA	NA	FeS_assembly_protein_SufD_(AHRD_V1_***-_D7VV70_9FLAO);_contains_Interpro_domain(s)__IPR000825__SUF_system_FeS_cluster_assembly,_SufBD_
Solyc00g075030.2	NA	NA	NA	Gag_polyprotein_(AHRD_V1_*-*-_GAG_FIVPE);_contains_Interpro_domain(s)__IPR001878__Zinc_finger,_CCHC-type_
Solyc00g075040.1	NA	NA	NA	Transposon_Ty1-A_Gag-Pol_polyprotein_(AHRD_V1_***-_YA11B_YEAST);_contains_Interpro_domain(s)__IPR013103__Reverse_transcriptase,_RNA-dependent_DNA_polymerase_
Solyc00g075440.1	NA	NA	NA	Unknown_Protein_(AHRD_V1)
Solyc00g075450.2	NA	NA	NA	Unknown_Protein_(AHRD_V1)
Solyc00g076250.1	NA	NA	NA	Unknown_Protein_(AHRD_V1)
Solyc00g079050.1	NA	NA	NA	Unknown_Protein_(AHRD_V1)
Solyc00g080550.1	NA	NA	NA	Unknown_Protein_(AHRD_V1)
Solyc00g080750.2	-0.57284	0.243934	0.388873	Unknown_Protein_(AHRD_V1)
Solyc00g082150.2	-0.0811499	0.20994	0.347582	Kinesin_light_chain_(AHRD_V1_**--_B6SKU4_MAIZE);_contains_Interpro_domain(s)__IPR011990__Tetratricopeptide-like_helical_
Solyc00g082550.1	-0.565383	0.0227666	0.0580012	Unknown_Protein_(AHRD_V1)
Solyc00g084650.1	NA	NA	NA	Unknown_Protein_(AHRD_V1)
Solyc00g084750.2	NA	NA	NA	Pentatricopeptide_repeat-containing_protein_(AHRD_V1_***-_D7LPW5_ARALY);_contains_Interpro_domain(s)__IPR002885__Pentatricopeptide_repeat_
Solyc00g084760.1	-0.266895	0.525841	0.671184	RNase_H_family_protein_(AHRD_V1_***-_Q0KIQ6_SOLDE)
Solyc00g084770.1	-0.0377829	0.924419	0.957702	Transposase_(AHRD_V1_**--_A8WBZ6_CRIPE)
Solyc00g084870.2	0.299809	0.493072	NA	TCP_family_transcription_factor_(AHRD_V1_*-**_A6MCZ2_9ORYZ);_contains_Interpro_domain(s)__IPR005333__Transcription_factor,_TCP_
Solyc00g085070.2	0.367417	7.40744e-06	3.99678e-05	Squalene_monooxygenase_(AHRD_V1_***-_Q506K3_DATIN);_contains_Interpro_domain(s)__IPR013698__Squalene_epoxidase_
Solyc00g085370.1	NA	NA	NA	Unknown_Protein_(AHRD_V1)
Solyc00g085770.1	NA	NA	NA	Unknown_Protein_(AHRD_V1)
Solyc00g085780.1	NA	NA	NA	Unknown_Protein_(AHRD_V1)
Solyc00g088080.1	NA	NA	NA	Adenine_phosphoribosyltransferase_(AHRD_V1_***-_D7VV81_9FLAO);_contains_Interpro_domain(s)__IPR005764__Adenine_phosphoribosyl_transferase_
Solyc00g088090.1	NA	NA	NA	Conserved_hypothetical_membrane_protein_(AHRD_V1_*---_A9F4Z8_SORC5)
Solyc00g088190.1	NA	NA	NA	Phosphoribosylaminoimidazole_carboxylase_ATPase_subunit_(AHRD_V1_***-_Q3K4E6_PSEPF);_contains_Interpro_domain(s)__IPR003135__ATP-grasp_fold,_ATP-dependent_carboxylate-amine_ligase-type_
Solyc00g088200.1	NA	NA	NA	Unknown_Protein_(AHRD_V1)
Solyc00g088210.1	NA	NA	NA	Major_facilitator_superfamily_transporter_(AHRD_V1_***-_D8MMZ0_9ENTR);_contains_Interpro_domain(s)__IPR016196__Major_facilitator_superfamily,_general_substrate_transporter_
Solyc00g090110.1	NA	NA	NA	UDP-3-O-_(AHRD_V1_***-_C6BEH6_RALP1);_contains_Interpro_domain(s)__IPR004463__UDP-3-O-acyl_N-acetylglucosamine_deacetylase_
Solyc00g090120.1	NA	NA	NA	Unknown_Protein_(AHRD_V1);_contains_Interpro_domain(s)__IPR007922__Protein_of_unknown_function_DUF721_
Solyc00g090130.1	NA	NA	NA	Protein_translocase_subunit_secA_(AHRD_V1_***-_C6BEH3_RALP1);_contains_Interpro_domain(s)__IPR011115__SecA_DEAD-like_
Solyc00g090430.2	-1.19383	1.44333e-13	1.56359e-12	Os08g0100600_protein_(Fragment)_(AHRD_V1_*-*-_Q0J8P7_ORYSJ);_contains_Interpro_domain(s)__IPR008507__Protein_of_unknown_function_DUF789_
Solyc00g090630.1	NA	NA	NA	Membrane_transporter_(AHRD_V1_*-*-_B2WG67_PYRTR);_contains_Interpro_domain(s)__IPR016196__Major_facilitator_superfamily,_general_substrate_transporter_
Solyc00g090640.1	NA	NA	NA	Membrane_transporter_(AHRD_V1_*-*-_B2WG67_PYRTR)
Solyc00g090650.1	NA	NA	NA	Membrane_transporter_(AHRD_V1_*-*-_B2WG67_PYRTR)
Solyc00g090660.1	NA	NA	NA	Unknown_Protein_(AHRD_V1)
Solyc00g090860.1	NA	NA	NA	Nitrate_transporter_(AHRD_V1_***-_O04431_NICPL);_contains_Interpro_domain(s)__IPR016196__Major_facilitator_superfamily,_general_substrate_transporter_
Solyc00g090870.2	0.272075	0.319935	0.474163	5-AMP-activated_protein_kinase_subunit_beta-1_(AHRD_V1_*-*-_C1BJ92_OSMMO);_contains_Interpro_domain(s)__IPR006828__5-AMP-activated_protein_kinase,_beta_subunit,_complex-interacting_region_
Solyc00g091170.2	-1.13262	0.00173897	0.00612225	ATP_binding_protein_(AHRD_V1_***-_B6TPV9_MAIZE)
Solyc00g092870.1	NA	NA	NA	Unknown_Protein_(AHRD_V1)
Solyc00g092880.1	NA	NA	NA	Unknown_Protein_(AHRD_V1)
Solyc00g092890.1	NA	NA	NA	Unknown_Protein_(AHRD_V1)
Solyc00g092900.1	0.529591	0.264325	NA	Unknown_Protein_(AHRD_V1)
Solyc00g093000.1	-0.237922	0.519631	0.665737	Unknown_Protein_(AHRD_V1)
Solyc00g093100.1	NA	NA	NA	Multidrug_and_toxin_extrusion_protein_2_(AHRD_V1_**--_S47A2_MOUSE);_contains_Interpro_domain(s)__IPR015521__MATE_family_transporter_related_protein_
Solyc00g093300.1	NA	NA	NA	Transposase_(Fragment)_(AHRD_V1_*-*-_A8BTK4_VITVI);_contains_Interpro_domain(s)__IPR006564__Zinc_finger,_PMZ-type_
Solyc00g093310.1	NA	NA	NA	Unknown_Protein_(AHRD_V1)
Solyc00g094010.1	NA	NA	NA	Virulence_VirF2_protein_(AHRD_V1_**--_Q2K2J5_RHIEC)
Solyc00g094020.1	NA	NA	NA	Replication_protein_C_(AHRD_V1_*-*-_B9K4F1_AGRVS);_contains_Interpro_domain(s)__IPR005090__Replication_protein_C_
Solyc00g094520.1	0.408785	0.368066	NA	Unknown_Protein_(AHRD_V1)
Solyc00g094530.1	0.489891	0.294787	NA	NADH-ubiquinone_oxidoreductase_chain_1_(AHRD_V1_***-_Q5M9U6_TOBAC);_contains_Interpro_domain(s)__IPR001694__NADH:ubiquinone_oxidoreductase,_subunit_1_
Solyc00g094540.1	-0.343405	0.50406	0.652027	Unknown_Protein_(AHRD_V1)
Solyc00g094550.1	NA	NA	NA	Unknown_Protein_(AHRD_V1)
Solyc00g094850.1	NA	NA	NA	Unknown_Protein_(AHRD_V1)
Solyc00g095450.1	NA	NA	NA	Ankyrin_repeat-containing_protein_(AHRD_V1_*-*-_C5FVI0_NANOT);_contains_Interpro_domain(s)__IPR002110__Ankyrin_
Solyc00g095460.1	NA	NA	NA	Isoflavone_reductase_family_protein_(AHRD_V1_***-_B0YDY6_ASPFC);_contains_Interpro_domain(s)__IPR016040__NAD(P)-binding_domain_
Solyc00g095760.1	NA	NA	NA	1-aminocyclopropane-1-carboxylate_synthase_(AHRD_V1_***-_Q96580_SOLLC);_contains_Interpro_domain(s)__IPR004839__Aminotransferase,_class_I_and_II_
Solyc00g095860.1	NA	NA	NA	1-aminocyclopropane-1-carboxylate_synthase_(AHRD_V1_***-_Q96579_SOLLC);_contains_Interpro_domain(s)__IPR004839__Aminotransferase,_class_I_and_II_
Solyc00g096060.1	NA	NA	NA	Ectonucleoside_triphosphate_diphosphohydrolase_6_(AHRD_V1_**--_Q6YHK4_CAVPO);_contains_Interpro_domain(s)__IPR000407__Nucleoside_phosphatase_GDA1/CD39_
Solyc00g096460.1	0.273622	0.404484	0.560796	AT4G08310_protein_(Fragment)_(AHRD_V1_***-_B9DFL6_ARATH)
Solyc00g097260.1	NA	NA	NA	Unknown_Protein_(AHRD_V1)
Solyc00g097760.1	NA	NA	NA	Ulp1_protease_family_C-terminal_catalytic_domain_containing_protein_(AHRD_V1_*-*-_Q60D46_SOLDE)
Solyc00g097960.1	-0.11154	0.829492	0.89885	Unknown_Protein_(AHRD_V1)
Solyc00g098560.2	0.484499	0.000172808	0.000750321	GDSL_esterase/lipase_At5g03980_(AHRD_V1_****_GDL74_ARATH);_contains_Interpro_domain(s)__IPR001087__Lipase,_GDSL_
Solyc00g099160.1	NA	NA	NA	Unknown_Protein_(AHRD_V1)
Solyc00g099460.1	NA	NA	NA	Unknown_Protein_(AHRD_V1)
Solyc00g099470.1	NA	NA	NA	Predicted_CDS_Pa_2_8820_(AHRD_V1_*-*-_B2B6U4_PODAN)
Solyc00g099570.1	NA	NA	NA	Oligoendopeptidase_F_homolog_(AHRD_V1_***-_Q2W3E3_MAGSA)
Solyc00g099580.1	-0.233059	0.406894	NA	Gamma-glutamyltranspeptidase_(AHRD_V1_***-_D4Z6K6_SPHJU);_contains_Interpro_domain(s)__IPR000101__Gamma-glutamyltranspeptidase_
Solyc00g099880.1	NA	NA	NA	Unknown_Protein_(AHRD_V1)
Solyc00g100880.2	0.146114	0.506959	NA	GTP_binding_protein_(AHRD_V1_**--_B6TE93_MAIZE);_contains_Interpro_domain(s)__IPR007612__Protein_of_unknown_function_DUF567_
Solyc00g101700.1	NA	NA	NA	Protein_kinase_(AHRD_V1_***-_C4Q4E0_SCHMA);_contains_Interpro_domain(s)__IPR002290__Serine/threonine_protein_kinase_
Solyc00g102000.1	NA	NA	NA	Unknown_Protein_(AHRD_V1)
Solyc00g102400.2	-0.336909	0.304051	NA	Cc-nbs-lrr,_resistance_protein
Solyc00g104200.1	NA	NA	NA	Nucleoid_occlusion_protein_(AHRD_V1_*---_NOC_BACLD);_contains_Interpro_domain(s)__IPR004437__ParB-like_partition_protein_
Solyc00g104210.1	NA	NA	NA	Possible_replication_protein_A_(AHRD_V1_***-_Q1N8B2_9SPHN)
Solyc00g104310.1	NA	NA	NA	Unknown_Protein_(AHRD_V1)
Solyc00g104320.1	NA	NA	NA	Unknown_Protein_(AHRD_V1)
Solyc00g104330.1	NA	NA	NA	Unknown_Protein_(AHRD_V1)
Solyc00g104630.1	NA	NA	NA	D-xylulose_kinase_(AHRD_V1_**--_D8I0Q8_AMYMU);_contains_Interpro_domain(s)__IPR000577__Carbohydrate_kinase,_FGGY_
Solyc00g104730.1	NA	NA	NA	Endopolygalacturonase_(Fragment)_(AHRD_V1_***-_B5UA15_9PEZI);_contains_Interpro_domain(s)__IPR000743__Glycoside_hydrolase,_family_28_
Solyc00g104740.1	NA	NA	NA	Essential_cytoplasmic_protein_Ctr86_(AHRD_V1_*---_C5JLT4_AJEDS)
Solyc00g104940.1	-0.286769	0.348096	NA	Bax_inhibitor-1_like_(AHRD_V1_***-_Q8LAY4_ARATH)
Solyc00g105340.1	NA	NA	NA	Genomic_DNA_chromosome_5_P1_clone_MRD20_(AHRD_V1_*-*-_Q9FH72_ARATH);_contains_Interpro_domain(s)__IPR001878__Zinc_finger,_CCHC-type_
Solyc00g105350.1	-0.419429	0.240094	NA	Mutator-like_transposase-like_(AHRD_V1_*---_Q9FH11_ARATH);_contains_Interpro_domain(s)__IPR004332__Transposase,_MuDR,_plant_
Solyc00g105750.1	NA	NA	NA	Mutator-like_transposase_(AHRD_V1_*---_Q94HK4_ORYSA);_contains_Interpro_domain(s)__IPR004332__Transposase,_MuDR,_plant_
Solyc00g106650.1	-0.305001	0.479826	0.630304	BZIP_transcription_factor_family_protein_expressed_(AHRD_V1_*---_Q2R8T2_ORYSJ)
Solyc00g107050.1	0.142405	0.512616	NA	Nuclear_transcription_factor_Y_subunit_C-1_(AHRD_V1_*-*-_B6SWV5_MAIZE);_contains_Interpro_domain(s)__IPR003958__Transcription_factor_CBF/NF-Y/archaeal_histone_
Solyc00g107550.1	NA	NA	NA	Unknown_Protein_(AHRD_V1)
Solyc00g108550.1	0.192091	0.697572	0.808387	Unknown_Protein_(AHRD_V1)
Solyc00g109450.1	NA	NA	NA	Unknown_Protein_(AHRD_V1)
Solyc00g109850.1	NA	NA	NA	Unknown_Protein_(AHRD_V1)
Solyc00g109860.1	NA	NA	NA	Unknown_Protein_(AHRD_V1)
Solyc00g110060.1	NA	NA	NA	Unknown_Protein_(AHRD_V1)
Solyc00g110070.1	NA	NA	NA	C2H2_finger_domain-containing_protein_(AHRD_V1_***-_C5JWJ2_AJEDS);_contains_Interpro_domain(s)__IPR007087__Zinc_finger,_C2H2-type_
Solyc00g110370.1	0.304433	0.317911	NA	Unknown_Protein_(AHRD_V1);_contains_Interpro_domain(s)__IPR012287__Homeodomain-related_
Solyc00g110870.2	4.45992	1.26401e-31	3.00885e-30	Receptor_like_kinase,_RLK
Solyc00g111170.1	NA	NA	NA	Unknown_Protein_(AHRD_V1);_contains_Interpro_domain(s)__IPR013699__Signal_recognition_particle,_SRP72_subunit,_RNA-binding_
Solyc00g111270.1	NA	NA	NA	Unknown_Protein_(AHRD_V1)
Solyc00g111370.1	NA	NA	NA	Unknown_Protein_(AHRD_V1)
Solyc00g111770.1	NA	NA	NA	Unknown_Protein_(AHRD_V1)
Solyc00g111780.1	NA	NA	NA	Unknown_Protein_(AHRD_V1)
Solyc00g112180.1	NA	NA	NA	Unknown_Protein_(AHRD_V1)
Solyc00g112190.2	0.269144	0.352221	NA	Unknown_Protein_(AHRD_V1)
Solyc00g112490.1	NA	NA	NA	Hemagglutinin-related_autotransporter_protein_(AHRD_V1_**--_B5SEL8_RALSO);_contains_Interpro_domain(s)__IPR008009__Putative_Ig_
Solyc00g112500.1	NA	NA	NA	Outer_membrane_autotransporter_barrel_domain_protein_(AHRD_V1_*-*-_B2U759_RALPJ);_contains_Interpro_domain(s)__IPR005546__Autotransporter_beta-domain_
Solyc00g112600.1	NA	NA	NA	Sugar_transport_protein_2_(AHRD_V1_**--_D7KH13_ARALY);_contains_Interpro_domain(s)__IPR005828__General_substrate_transporter_
Solyc00g112700.1	NA	NA	NA	Unknown_Protein_(AHRD_V1)
Solyc00g112710.1	NA	NA	NA	Unknown_Protein_(AHRD_V1)
Solyc00g112810.1	NA	NA	NA	V-type_H(+)-translocating_pyrophosphatase_(AHRD_V1_***-_Q1GRI8_SPHAL);_contains_Interpro_domain(s)__IPR004131__Inorganic_H+_pyrophosphatase_
Solyc00g112820.1	NA	NA	NA	Unknown_Protein_(AHRD_V1)
Solyc00g112830.1	NA	NA	NA	Short-chain_dehydrogenase/reductase_SDR_(AHRD_V1_***-_Q1GWK3_SPHAL);_contains_Interpro_domain(s)__IPR002347__Glucose/ribitol_dehydrogenase_
Solyc00g112930.2	NA	NA	NA	Alpha-N-acetylglucosaminidase_(AHRD_V1_***-_Q9ZR45_TOBAC);_contains_Interpro_domain(s)__IPR007781__Alpha-N-acetylglucosaminidase_
Solyc00g113230.1	NA	NA	NA	Unknown_Protein_(AHRD_V1)
Solyc00g113330.1	NA	NA	NA	Unknown_Protein_(AHRD_V1)
Solyc00g113730.1	NA	NA	NA	Type_VI_secretion_lipoprotein_VC_A0113_family_(AHRD_V1_***-_C6M5G3_NEISI);_contains_Interpro_domain(s)__IPR017734__Type_VI_secretion_system,_lipoprotein_VCA0113_
Solyc00g113740.1	NA	NA	NA	Unknown_Protein_(AHRD_V1)
Solyc00g113750.1	NA	NA	NA	ImcF_domain_protein_(AHRD_V1_***-_B1FM48_9BURK);_contains_Interpro_domain(s)__IPR010623__Protein_of_unknown_function_DUF1215_
Solyc00g114550.1	NA	NA	NA	At1g32160/F3C3_6_(AHRD_V1_***-_Q9FVR1_ARATH);_contains_Interpro_domain(s)__IPR008479__Protein_of_unknown_function_DUF760_
Solyc00g116150.1	NA	NA	NA	Unknown_Protein_(AHRD_V1)
Solyc00g117450.2	NA	NA	NA	Short_internode_related_sequence_5_(AHRD_V1_**--_D2KC76_BRARP);_contains_Interpro_domain(s)__IPR006510__Zinc_finger,_Lateral_Root_Primordium_type_1_
Solyc00g117650.1	NA	NA	NA	RabGAP/TBC_domain-containing_protein_(AHRD_V1_*-*-_D7LD25_ARALY)
Solyc00g118680.2	1.36665	0.00845874	0.0249712	Unknown_Protein_(AHRD_V1)
Solyc00g118690.1	-0.124869	0.782889	0.869565	NADH-ubiquinone_oxidoreductase_chain_1_(AHRD_V1_***-_Q5MA12_TOBAC);_contains_Interpro_domain(s)__IPR001694__NADH:ubiquinone_oxidoreductase,_subunit_1_
Solyc00g120120.1	NA	NA	NA	Unknown_Protein_(AHRD_V1)
Solyc00g120820.1	NA	NA	NA	L-fucose_H+_symporter_permease_(AHRD_V1_***-_D7W1Q0_9FLAO);_contains_Interpro_domain(s)__IPR016196__Major_facilitator_superfamily,_general_substrate_transporter_
Solyc00g120830.1	NA	NA	NA	Xylose_isomerase_domain_protein_TIM_barrel_(AHRD_V1_***-_A5FCK9_FLAJ1);_contains_Interpro_domain(s)__IPR012307__Xylose_isomerase-type_TIM_barrel_
Solyc00g120930.1	NA	NA	NA	Calmodulin_(AHRD_V1_***-_B6UHC3_MAIZE);_contains_Interpro_domain(s)__IPR003299__Flagellar_calcium-binding_protein_(calflagin)_
Solyc00g121230.1	NA	NA	NA	Cation/multidrug_efflux_system_mebrane-fusion_component_(AHRD_V1_*-*-_Q0K5F0_RALEH)
Solyc00g121730.1	0.328908	0.396655	NA	&aposchromo&apos_domain_containing_protein_(AHRD_V1_*---_Q6L3Q3_SOLDE);_contains_Interpro_domain(s)__IPR005162__Retrotransposon_gag_protein_
Solyc00g122530.1	NA	NA	NA	Calcium/proton_antiporter_(AHRD_V1_***-_D5V937_MORCR);_contains_Interpro_domain(s)__IPR004837__Sodium/calcium_exchanger_membrane_region_
Solyc00g123030.1	NA	NA	NA	Unknown_Protein_(AHRD_V1)
Solyc00g123040.1	NA	NA	NA	Unknown_Protein_(AHRD_V1)
Solyc00g123240.1	NA	NA	NA	Unknown_Protein_(AHRD_V1)
Solyc00g124840.1	NA	NA	NA	P2_family_phage_major_capsid_protein_(AHRD_V1_***-_A4PE30_9CAUD);_contains_Interpro_domain(s)__IPR006441__Phage_major_capsid_protein,_P2_
Solyc00g124850.1	NA	NA	NA	Phage_capsid_scaffolding_protein_(AHRD_V1_-**-_A4PE29_9CAUD);_contains_Interpro_domain(s)__IPR009228__Phage_capsid_scaffolding_
Solyc00g124860.1	NA	NA	NA	Terminase_ATPase_subunit_(AHRD_V1_***-_B5F2Y1_SALA4);_contains_Interpro_domain(s)__IPR004921__Terminase-like_
Solyc00g125260.1	NA	NA	NA	CoA-binding_domain_protein_(AHRD_V1_*-*-_C5D1E0_VARPS)
Solyc00g125270.1	NA	NA	NA	Intracellular_protease_PfpI_family_(AHRD_V1_*---_D2M9T3_RHOPA);_contains_Interpro_domain(s)__IPR002818__ThiJ/PfpI_
Solyc00g125580.1	NA	NA	NA	Ulp1_protease_family_C-terminal_catalytic_domain_containing_protein_(AHRD_V1_***-_Q60D46_SOLDE);_contains_Interpro_domain(s)__IPR003653__Peptidase_C48,_SUMO/Sentrin/Ubl1_
Solyc00g125980.1	-0.0458002	0.926093	0.959108	NADH-ubiquinone_oxidoreductase_chain_2_(AHRD_V1_***-_NU2M_BETVU)
Solyc00g125990.1	-0.0385923	0.939241	0.96588	NADH-quinone_oxidoreductase_subunit_N_(AHRD_V1_***-_B1LUM3_METRJ);_contains_Interpro_domain(s)__IPR001750__NADH:ubiquinone/plastoquinone_oxidoreductase_
Solyc00g126000.1	-0.561578	0.246073	0.391581	NADH-ubiquinone_oxidoreductase_chain_2_(AHRD_V1_***-_NU2M_BETVU)
Solyc00g126010.1	-0.461762	0.352444	0.507899	Uncharacterized_mitochondrial_protein_AtMg01330_(AHRD_V1_***-_M1330_ARATH)
Solyc00g126420.1	NA	NA	NA	Unknown_Protein_(AHRD_V1)
Solyc00g126430.1	NA	NA	NA	Methylthioadenosine_phosphorylase_(AHRD_V1_***-_B9NPM0_9RHOB);_contains_Interpro_domain(s)__IPR010044__Methylthioadenosine_phosphorylase_
Solyc00g126440.1	NA	NA	NA	Unknown_Protein_(AHRD_V1)
Solyc00g127540.1	NA	NA	NA	Ribonucleoside-diphosphate_reductase_(AHRD_V1_***-_Q46X33_RALEJ)
Solyc00g127550.1	NA	NA	NA	Ribonucleoside-diphosphate_reductase_(AHRD_V1_***-_Q1LIR6_RALME);_contains_Interpro_domain(s)__IPR000788__Ribonucleotide_reductase_large_subunit,_C-terminal_
Solyc00g127560.1	NA	NA	NA	Ribonucleoside-diphosphate_reductase_(AHRD_V1_****_Q1LIR6_RALME);_contains_Interpro_domain(s)__IPR000788__Ribonucleotide_reductase_large_subunit,_C-terminal_
Solyc00g127660.2	0.232721	0.130469	0.241294	Unknown_Protein_(AHRD_V1)
Solyc00g127670.1	-0.00499886	0.987737	0.992831	Membrane_protein_(AHRD_V1_***-_B6TDF9_MAIZE)
Solyc00g127870.2	0.374013	0.354791	0.510279	Phosphatidylinositol_N-acetylglucosaminyltransferase_subunit_P_(AHRD_V1_***-_B6TUG3_MAIZE);_contains_Interpro_domain(s)__IPR013717__PIG-P_
Solyc00g128870.2	-0.22175	0.144909	0.262025	Nudix_hydrolase_1_(AHRD_V1_***-_A6ANR4_VIBHA);_contains_Interpro_domain(s)__IPR000086__NUDIX_hydrolase_domain_
Solyc00g129670.1	NA	NA	NA	Unknown_Protein_(AHRD_V1)
Solyc00g129680.1	NA	NA	NA	Unknown_Protein_(AHRD_V1)
Solyc00g129880.1	NA	NA	NA	Unknown_Protein_(AHRD_V1)
Solyc00g129980.1	NA	NA	NA	Unknown_Protein_(AHRD_V1)
Solyc00g130180.1	NA	NA	NA	Hypothetical_membrane_spanning_protein_(AHRD_V1_**--_Q0K8K0_RALEH);_contains_Interpro_domain(s)__IPR003741__Protein_of_unknown_function_DUF162_
Solyc00g130190.1	NA	NA	NA	Nicotinate_phosphoribosyltransferase_(AHRD_V1_*-*-_Q46YY6_RALEJ);_contains_Interpro_domain(s)__IPR007229__Nicotinate_phosphoribosyltransferase-related_
Solyc00g130290.1	NA	NA	NA	Urea_ABC_transporter_permease_protein_UrtB_(AHRD_V1_***-_D5NHV3_9BURK);_contains_Interpro_domain(s)__IPR017779__ABC_transporter,_urea,_permease_protein,_UrtB_
Solyc00g130690.1	NA	NA	NA	Membrane_protein_involved_in_aromatic_hydrocarbon_degradation_(AHRD_V1_**--_C6Y1W8_PEDHD)
Solyc00g130700.1	NA	NA	NA	Unknown_Protein_(AHRD_V1)
Solyc00g130800.1	NA	NA	NA	Peptidase_C14_caspase_catalytic_subunit_p20_(AHRD_V1_***-_A0LDB9_MAGSM);_contains_Interpro_domain(s)__IPR011600__Peptidase_C14,_caspase_catalytic_
Solyc00g130810.1	NA	NA	NA	Cationic_outer_membrane_protein_OmpH_(AHRD_V1_***-_A3HY36_9BACT);_contains_Interpro_domain(s)__IPR005632__Outer_membrane_chaperone_Skp_(OmpH)_
Solyc00g131610.1	NA	NA	NA	Disease_resistance_response_(AHRD_V1_***-_D7KM73_ARALY);_contains_Interpro_domain(s)__IPR004265__Plant_disease_resistance_response_protein_
Solyc00g131710.1	0.0333059	0.907962	NA	Pol_polyprotein_(AHRD_V1_*-*-_POL_MLVFP);_contains_Interpro_domain(s)__IPR001584__Integrase,_catalytic_core_
Solyc00g133110.1	NA	NA	NA	Peptidase_M14_carboxypeptidase_A_(AHRD_V1_*-*-_B4SIH8_STRM5)
Solyc00g133710.1	NA	NA	NA	Unknown_Protein_(AHRD_V1)
Solyc00g133720.1	NA	NA	NA	Unknown_Protein_(AHRD_V1)
Solyc00g134620.1	0.142405	0.512616	NA	Transferase_family_protein_(AHRD_V1_**-*_D7KID7_ARALY);_contains_Interpro_domain(s)__IPR003480__Transferase_
Solyc00g134820.1	NA	NA	NA	Type_IV_prepilin_leader_peptidase_(AHRD_V1_***-_B9CJS1_9BURK);_contains_Interpro_domain(s)__IPR010627__Peptidase_A24A,_N-terminal_
Solyc00g134830.1	NA	NA	NA	Dephospho-CoA_kinase_(AHRD_V1_*-*-_Q1LIP3_RALME);_contains_Interpro_domain(s)__IPR009777__Protein_of_unknown_function_DUF1342_
Solyc00g134840.1	NA	NA	NA	Oligopeptide_transporter_OPT_family_(AHRD_V1_***-_C6BH59_RALP1);_contains_Interpro_domain(s)__IPR004813__Oligopeptide_transporter_OPT_superfamily_
Solyc00g135040.1	NA	NA	NA	Transcriptional_regulator_ArsR_family_(AHRD_V1_*-*-_D7I5V9_PSESS);_contains_Interpro_domain(s)__IPR001845__Bacterial_regulatory_protein,_ArsR_
Solyc00g135050.1	NA	NA	NA	Transcriptional_regulator_LysR_family_(AHRD_V1_***-_Q4KIS4_PSEF5);_contains_Interpro_domain(s)__IPR000847__Bacterial_regulatory_protein,_LysR_
Solyc00g135060.1	NA	NA	NA	Zinc-binding_alcohol_dehydrogenase_(AHRD_V1_***-_D7I5W1_PSESS);_contains_Interpro_domain(s)__IPR014182__Alcohol_dehydrogenase,_zinc-binding_type_1_
Solyc00g135260.1	NA	NA	NA	Transferase_family_protein_(AHRD_V1_****_D7KID7_ARALY);_contains_Interpro_domain(s)__IPR003480__Transferase_
Solyc00g136260.1	0.769332	1.04299e-08	7.87297e-08	Ring_H2_finger_protein_(AHRD_V1_*-*-_D9ZHD8_HYPPE);_contains_Interpro_domain(s)__IPR018957__Zinc_finger,_C3HC4_RING-type_
Solyc00g136560.2	0.507856	0.00112294	0.00412435	Undecaprenyl_pyrophosphate_synthase_(AHRD_V1_*-*-_D8G636_9CYAN);_contains_Interpro_domain(s)__IPR001441__Di-trans-poly-cis-decaprenylcistransferase-like_
Solyc00g138060.2	0.290931	0.330575	NA	2-oxoglutarate-dependent_dioxygenase_(AHRD_V1_****_B9GL08_POPTR);_contains_Interpro_domain(s)__IPR005123__Oxoglutarate_and_iron-dependent_oxygenase_
Solyc00g139760.1	-0.128633	0.550462	NA	Filamentous_hemagglutinin_family_outer_membrane_protein_(AHRD_V1_**--_C6BQ18_RALP1);_contains_Interpro_domain(s)__IPR012334__Pectin_lyase_fold_
Solyc00g140060.2	0.250959	0.004374	0.0140064	Tripeptidyl_peptidase_II_(AHRD_V1_***-_Q5VZU9_HUMAN);_contains_Interpro_domain(s)__IPR015500__Peptidase_S8,_subtilisin-related_
Solyc00g141360.1	NA	NA	NA	Lrr,__resistance_protein_fragment
Solyc00g141560.1	NA	NA	NA	Unknown_Protein_(AHRD_V1);_contains_Interpro_domain(s)__IPR016027__Nucleic_acid-binding,_OB-fold-like_
Solyc00g142160.1	0.185904	0.657359	NA	Unknown_Protein_(AHRD_V1)
Solyc00g142170.2	-0.323142	0.520968	0.666721	RNA-dependent_RNA_polymerase_(AHRD_V1_*-*-_Q18L78_9VIRU);_contains_Interpro_domain(s)__IPR008686__RNA-dependent_RNA_polymerase,_mitoviral_
Solyc00g143770.1	0.211873	0.398407	0.554248	Unknown_Protein_(AHRD_V1)
Solyc00g144470.1	1.461	0.000726905	0.00277785	Serine/threonine-protein_phosphatase_7_long_form_homolog_(AHRD_V1_**--_PPP7L_ARATH);_contains_Interpro_domain(s)__IPR019557__Aminotransferase-like,_plant_mobile_domain_
Solyc00g145170.1	NA	NA	NA	Proteinase_inhibitor_II_(AHRD_V1_***-_Q3S483_SOLTU);_contains_Interpro_domain(s)__IPR003465__Proteinase_inhibitor_I20,_Pin2_
Solyc00g147570.2	NA	NA	NA	Gelsolin_(Fragment)_(AHRD_V1_**--_C0PU67_SALSA);_contains_Interpro_domain(s)__IPR007122__Gelsolin_
Solyc00g147770.1	-0.489225	0.214124	0.352955	HAT_family_dimerisation_domain_containing_protein_(AHRD_V1_***-_Q2QPA8_ORYSJ);_contains_Interpro_domain(s)__IPR008906__HAT_dimerisation_
Solyc00g149970.2	NA	NA	NA	Pho1-like_protein_(AHRD_V1_***-_B9HKS4_POPTR);_contains_Interpro_domain(s)__IPR004331__SPX,_N-terminal_
Solyc00g153680.1	-0.809004	0.10517	0.20402	Serine/threonine_protein_kinase_(AHRD_V1_*-*-_D0NNA3_PHYIN);_contains_Interpro_domain(s)__IPR002290__Serine/threonine_protein_kinase_
Solyc00g153980.1	NA	NA	NA	Unknown_Protein_(AHRD_V1)
Solyc00g154480.1	NA	NA	NA	Cellulose_synthase-like_protein_E1_(AHRD_V1_*-*-_CSLE1_ARATH);_contains_Interpro_domain(s)__IPR005630__Terpene_synthase,_metal-binding_domain_
Solyc00g154980.1	NA	NA	NA	Ethylene_insensitive_3_class_transcription_factor_(AHRD_V1_****_D5L144_MALDO);_contains_Interpro_domain(s)__IPR006957__Ethylene_insensitive_3_
Solyc00g156980.2	NA	NA	NA	Choline_dehydrogenase_(AHRD_V1_**--_A5L8M4_9GAMM);_contains_Interpro_domain(s)__IPR008671__Lycopene_beta_and_epsilon_cyclase_
Solyc00g157080.1	NA	NA	NA	Pto_kinase_interactor-like_protein_(AHRD_V1_*-*-_Q9LXA4_ARATH)
Solyc00g157180.2	-2.39687	2.09176e-96	1.59063e-94	cDNA_clone_J033046E14_full_insert_sequence_(AHRD_V1_*---_B7EM90_ORYSJ)
Solyc00g160780.2	NA	NA	NA	Unknown_Protein_(AHRD_V1)
Solyc00g163580.1	NA	NA	NA	O-methyltransferase_(AHRD_V1_***-_A5HK00_VITVI);_contains_Interpro_domain(s)__IPR001077__O-methyltransferase,_family_2_
Solyc00g164580.1	0.422894	0.224904	NA	Unknown_Protein_(AHRD_V1)
Solyc00g164680.1	0.0959382	0.335629	0.490517	ABC_transporter_G_family_member_11_(AHRD_V1_***-_AB11G_ARATH);_contains_Interpro_domain(s)__IPR013525__ABC-2_type_transporter_
Solyc00g165080.1	NA	NA	NA	Unknown_Protein_(AHRD_V1)
Solyc00g165090.1	NA	NA	NA	Unknown_Protein_(AHRD_V1)
Solyc00g165190.1	NA	NA	NA	Unknown_Protein_(AHRD_V1)
Solyc00g166190.1	-0.128633	0.550462	NA	Unknown_Protein_(AHRD_V1)
Solyc00g166490.1	NA	NA	NA	Ulp1_protease_family_C-terminal_catalytic_domain_containing_protein_(AHRD_V1_*-*-_Q60D46_SOLDE)
Solyc00g166690.1	NA	NA	NA	Unknown_Protein_(AHRD_V1)
Solyc00g167290.1	NA	NA	NA	Single-stranded-DNA-specific_exonuclease_RecJ_(AHRD_V1_***-_A1ZYM3_9BACT);_contains_Interpro_domain(s)__IPR003156__Phosphoesterase,_DHHA1_
Solyc00g167300.1	NA	NA	NA	GH3_auxin-responsive_promoter_(AHRD_V1_***-_C6XU83_PEDHD)
Solyc00g167800.1	NA	NA	NA	Unknown_Protein_(AHRD_V1)
Solyc00g168200.1	-0.825763	0.102647	0.200262	Unknown_Protein_(AHRD_V1)
Solyc00g170200.1	0.245322	0.37751	NA	Hydrolase_alpha/beta_fold_family_protein_(AHRD_V1_***-_D7L528_ARALY)
Solyc00g170210.2	0.286363	0.285468	0.436807	Unknown_Protein_(AHRD_V1)
Solyc00g170510.1	NA	NA	NA	Pectinesterase_(AHRD_V1_****_B7SIX2_9CONI);_contains_Interpro_domain(s)__IPR000070__Pectinesterase,_catalytic_
Solyc00g171710.1	NA	NA	NA	Unknown_Protein_(AHRD_V1);_contains_Interpro_domain(s)__IPR017451__F-box_associated_type_1_
Solyc00g171810.2	0.574223	0.176808	0.305109	ATP_synthase_subunit_a_(AHRD_V1_***-_Q45KQ5_CAPAN);_contains_Interpro_domain(s)__IPR000568__ATPase,_F0_complex,_subunit_A_
Solyc00g172410.1	NA	NA	NA	DNA_binding_protein-like_(AHRD_V1_*---_Q6Z4I5_ORYSJ);_contains_Interpro_domain(s)__IPR012340__Nucleic_acid-binding,_OB-fold_
Solyc00g173430.1	NA	NA	NA	Nucleic_acid_binding_protein_(AHRD_V1_**--_B6TJ76_MAIZE)
Solyc00g174330.2	-1.28899	0.00938524	0.0273469	Pathogenesis_related_protein_PR-1_(AHRD_V1_***-_Q9SC15_SOLTU);_contains_Interpro_domain(s)__IPR001283__Allergen_V5/Tpx-1_related_
Solyc00g174340.1	-4.98256	4.20428e-29	9.24232e-28	Pathogenesis-related_protein_1b_(AHRD_V1_***-_Q941G6_SOLTU);_contains_Interpro_domain(s)__IPR018244__Allergen_V5/Tpx-1_related,_conserved_site_
Solyc00g175240.1	NA	NA	NA	Ulp1_protease_family_C-terminal_catalytic_domain_containing_protein_(AHRD_V1_*-*-_Q60D46_SOLDE);_contains_Interpro_domain(s)__IPR003653__Peptidase_C48,_SUMO/Sentrin/Ubl1_
Solyc00g178340.1	NA	NA	NA	Branched-chain-amino-acid_aminotransferase_(AHRD_V1_***-_Q94CF8_CAPAN);_contains_Interpro_domain(s)__IPR005786__Branched-chain_amino_acid_aminotransferase_II_
Solyc00g179240.1	0.304433	0.317911	NA	MADS-box_transcription_factor_(AHRD_V1_***-_Q1EMR8_PLAMJ);_contains_Interpro_domain(s)__IPR002100__Transcription_factor,_MADS-box_
Solyc00g179640.1	NA	NA	NA	Unknown_Protein_(AHRD_V1)
Solyc00g179840.1	NA	NA	NA	Unknown_Protein_(AHRD_V1)
Solyc00g180440.1	NA	NA	NA	50S_ribosomal_protein_L20_chloroplastic_(AHRD_V1_***-_D3WBC1_9BORA);_contains_Interpro_domain(s)__IPR005813__Ribosomal_protein_L20_
Solyc00g180840.1	-0.126126	0.554949	NA	Unknown_Protein_(AHRD_V1)
Solyc00g181240.1	NA	NA	NA	Unknown_Protein_(AHRD_V1)
Solyc00g181250.2	-0.125368	0.556315	NA	Unknown_Protein_(AHRD_V1)
Solyc00g183050.1	0.0828289	0.854163	0.914579	FYVE_zinc_finger_containing_protein_(AHRD_V1_**--_Q6ASX1_ORYSJ)
Solyc00g183550.1	NA	NA	NA	Unknown_Protein_(AHRD_V1)
Solyc00g184350.2	0.0146338	0.956629	0.975802	Genomic_DNA_chromosome_5_P1_clone_MJJ3_(AHRD_V1_***-_Q9FFK6_ARATH)
Solyc00g185750.1	NA	NA	NA	Dual_specificity_phosphatase_(AHRD_V1_****_Q2UGE9_ASPOR);_contains_Interpro_domain(s)__IPR020422__Dual_specificity_phosphatase,_subgroup,_catalytic_domain_
Solyc00g185850.1	NA	NA	NA	Histone-lysine_N-methyltransferase,_H3_lysine-9_specific_SUVH6_(AHRD_V1_***-_SUVH6_ARATH)
Solyc00g186050.1	-1.07258	0.00594844	0.0183534	Unknown_Protein_(AHRD_V1)
Solyc00g187050.2	NA	NA	NA	Leucyl_aminopeptidase_(AHRD_V1_***-_D7DWG6_NOSA0);_contains_Interpro_domain(s)__IPR011356__Peptidase_M17,_leucyl_aminopeptidase_
Solyc00g188250.1	NA	NA	NA	Mutator-like_transposase-like_protein_(AHRD_V1_***-_Q9FI74_ARATH)
Solyc00g188750.1	NA	NA	NA	Unknown_Protein_(AHRD_V1)
Solyc00g188850.2	NA	NA	NA	Glycosyltransferase_CAZy_family_GT90_(Fragment)_(AHRD_V1_**--_D8R0N7_SELML);_contains_Interpro_domain(s)__IPR008539__Protein_of_unknown_function_DUF821,_CAP10-like_
Solyc00g192150.2	NA	NA	NA	Mutator-like_transposase_(AHRD_V1_***-_Q9FW81_ORYSJ);_contains_Interpro_domain(s)__IPR018289__MULE_transposase,_conserved_domain_
Solyc00g195350.1	NA	NA	NA	Serine/threonine-protein_phosphatase_7_long_form_homolog_(AHRD_V1_***-_PPP7L_ARATH);_contains_Interpro_domain(s)__IPR019557__Aminotransferase-like,_plant_mobile_domain_
Solyc00g195360.1	NA	NA	NA	Serine/threonine-protein_phosphatase_7_long_form_homolog_(AHRD_V1_**--_PPP7L_ARATH);_contains_Interpro_domain(s)__IPR019557__Aminotransferase-like,_plant_mobile_domain_
Solyc00g196060.2	0.00143393	0.986313	0.992348	Auxin_response_factor_6_(AHRD_V1_***-_E0AD21_SOLLC);_contains_Interpro_domain(s)__IPR010525__Auxin_response_factor_
Solyc00g196460.1	NA	NA	NA	Unknown_Protein_(AHRD_V1)
Solyc00g198360.1	NA	NA	NA	Zinc_finger_CCCH_domain-containing_protein_30_(AHRD_V1_*-*-_C3H30_ORYSJ);_contains_Interpro_domain(s)__IPR000571__Zinc_finger,_CCCH-type_
Solyc00g199960.1	NA	NA	NA	Unknown_Protein_(AHRD_V1)
Solyc00g201060.1	NA	NA	NA	Unknown_Protein_(AHRD_V1)
Solyc00g201160.2	-0.653341	0.00256809	0.00871332	Receptor_protein_kinase_(AHRD_V1_****_Q40096_IPOTF);_contains_Interpro_domain(s)__IPR002290__Serine/threonine_protein_kinase_
Solyc00g201460.1	NA	NA	NA	Ulp1_protease_family_C-terminal_catalytic_domain_containing_protein_(AHRD_V1_*-*-_Q60D46_SOLDE)
Solyc00g201760.1	NA	NA	NA	Unknown_Protein_(AHRD_V1)
Solyc00g202560.1	NA	NA	NA	Beta-1_3-glucanase_(AHRD_V1_***-_Q8S2G6_ORYSJ);_contains_Interpro_domain(s)__IPR000490__Glycoside_hydrolase,_family_17_
Solyc00g203660.1	NA	NA	NA	Ribulose_bisphosphate_carboxylase_large_chain_(Fragment)_(AHRD_V1_***-_C9WX59_9GENT);_contains_Interpro_domain(s)__IPR000685__Ribulose_bisphosphate_carboxylase,_large_subunit,_C-terminal_
Solyc00g206460.1	0.866986	0.078272	0.161324	Os06g0220000_protein_(Fragment)_(AHRD_V1_**--_Q0DDJ2_ORYSJ);_contains_Interpro_domain(s)__IPR006766__Phosphate-induced_protein_1_conserved_region_
Solyc00g207960.1	1.92316	9.45672e-05	0.000429897	Unknown_Protein_(AHRD_V1);_contains_Interpro_domain(s)__IPR012287__Homeodomain-related_
Solyc00g209460.1	0.317109	0.512193	0.659682	GDSL_esterase/lipase_At1g71691_(AHRD_V1_***-_GDL29_ARATH);_contains_Interpro_domain(s)__IPR001087__Lipase,_GDSL_
Solyc00g209560.1	NA	NA	NA	Ulp1_protease_family_C-terminal_catalytic_domain_containing_protein_(AHRD_V1_*-*-_Q60D46_SOLDE)
Solyc00g210860.1	NA	NA	NA	Unknown_Protein_(AHRD_V1)
Solyc00g212260.1	NA	NA	NA	GH3_family_protein_(AHRD_V1_*-*-_B9GQG9_POPTR);_contains_Interpro_domain(s)__IPR004993__GH3_auxin-responsive_promoter_
Solyc00g213960.1	NA	NA	NA	Unknown_Protein_(AHRD_V1)
Solyc00g215560.1	-0.741649	0.144942	0.262036	Unknown_Protein_(AHRD_V1)
Solyc00g217560.1	NA	NA	NA	Transcription_factor_CYCLOIDEA_(Fragment)_(AHRD_V1_*-*-_CYCLD_ANTML);_contains_Interpro_domain(s)__IPR005333__Transcription_factor,_TCP_
Solyc00g217960.1	-0.398025	0.00225233	0.0077468	Ring_H2_finger_protein_(AHRD_V1_*-*-_D9ZHD8_HYPPE);_contains_Interpro_domain(s)__IPR018957__Zinc_finger,_C3HC4_RING-type_
Solyc00g218560.1	-1.14167	0.0115913	0.0328208	Unknown_Protein_(AHRD_V1)
Solyc00g220360.1	NA	NA	NA	Unknown_Protein_(AHRD_V1)
Solyc00g222060.1	NA	NA	NA	Unknown_Protein_(AHRD_V1)
Solyc00g222460.1	NA	NA	NA	Gag-Pol_polyprotein_(AHRD_V1_***-_B8YLY4_MEDTR)
Solyc00g226760.1	NA	NA	NA	Steroid_sulfotransferase_3_(AHRD_V1_****_O82410_BRANA);_contains_Interpro_domain(s)__IPR000863__Sulfotransferase_
Solyc00g227860.1	-0.000470067	0.999177	0.999382	UDP-glucosyltransferase_(AHRD_V1_***-_B3VI56_STERE);_contains_Interpro_domain(s)__IPR002213__UDP-glucuronosyl/UDP-glucosyltransferase_
Solyc00g227960.1	NA	NA	NA	Sulfotransferase_family_protein_(AHRD_V1_****_D7LQL2_ARALY);_contains_Interpro_domain(s)__IPR000863__Sulfotransferase_
Solyc00g228260.1	NA	NA	NA	Unknown_Protein_(AHRD_V1)
Solyc00g229260.1	NA	NA	NA	TdcA1-ORF2_protein_(Fragment)_(AHRD_V1_*---_Q948N9_DAUCA)
Solyc00g230060.1	0.273502	0.475138	NA	RNase_H_family_protein_(AHRD_V1_***-_Q0KIQ6_SOLDE);_contains_Interpro_domain(s)__IPR012337__Polynucleotidyl_transferase,_ribonuclease_H_fold_
Solyc00g230070.1	NA	NA	NA	Photosystem_II_CP43_chlorophyll_apoprotein_(AHRD_V1_***-_D1L8N4_BRANA);_contains_Interpro_domain(s)__IPR000932__Photosystem_antenna_protein-like_
Solyc00g230080.1	0.164778	0.635435	NA	Photosystem_II_D2_protein_(AHRD_V1_***-_D0FXW8_DUNSA);_contains_Interpro_domain(s)__IPR000484__Photosynthetic_reaction_centre,_L/M_
Solyc00g230280.1	NA	NA	NA	Unknown_Protein_(AHRD_V1)
Solyc00g231680.1	NA	NA	NA	Mannan_endo-1_4-beta-mannosidase_(AHRD_V1_***-_A8FDC6_BACP2);_contains_Interpro_domain(s)__IPR001547__Glycoside_hydrolase,_family_5_
Solyc00g231780.1	1.01739	0.04951	0.11138	NAD(P)H-quinone_oxidoreductase_subunit_I_chloroplastic_(AHRD_V1_*-*-_D3WFI2_TROAR);_contains_Interpro_domain(s)__IPR009051__Alpha-helical_ferredoxin_
Solyc00g233480.1	NA	NA	NA	ABC_transporter-like_protein_(AHRD_V1_*-*-_Q6K376_ORYSJ)
Solyc00g237680.1	NA	NA	NA	Unknown_Protein_(AHRD_V1)
Solyc00g240580.1	NA	NA	NA	Unknown_Protein_(AHRD_V1)
Solyc00g244280.1	-0.39668	0.430975	0.586161	Unknown_Protein_(AHRD_V1)
Solyc00g244290.1	0.16319	0.682375	0.797063	NADH_dehydrogenase_subunit_II_(Fragment)_(AHRD_V1_*-*-_O79467_SOLTU)
Solyc00g244300.1	0.0293468	0.951598	0.972702	Unknown_Protein_(AHRD_V1)
Solyc00g245200.1	NA	NA	NA	Photosystem_I_P700_chlorophyll_a_apoprotein_A1_(AHRD_V1_***-_D3WDZ5_9ROSA);_contains_Interpro_domain(s)__IPR001280__Photosystem_I_psaA_and_psaB_
Solyc00g246800.1	NA	NA	NA	Unknown_Protein_(AHRD_V1)
Solyc00g247300.2	-0.0367803	0.940117	0.966003	Cytochrome_P450
Solyc00g249200.1	NA	NA	NA	Ulp1_protease_family_C-terminal_catalytic_domain_containing_protein_(AHRD_V1_*-*-_Q60D46_SOLDE)
Solyc00g249900.2	NA	NA	NA	Adaptin_N_terminal_region_family_protein_expressed_(AHRD_V1_*-*-_Q10SS6_ORYSJ);_contains_Interpro_domain(s)__IPR002553__Clathrin/coatomer_adaptor,_adaptin-like,_N-terminal_
Solyc00g249910.1	NA	NA	NA	Adaptin_N_terminal_region_family_protein_expressed_(AHRD_V1_***-_Q10SS5_ORYSJ)
Solyc00g254110.1	NA	NA	NA	Unknown_Protein_(AHRD_V1)
Solyc00g254910.1	NA	NA	NA	Indole-3-acetic_acid-amido_synthetase_GH3.8_(AHRD_V1_*---_B6U4E2_MAIZE);_contains_Interpro_domain(s)__IPR004993__GH3_auxin-responsive_promoter_
Solyc00g255510.1	NA	NA	NA	Unknown_Protein_(AHRD_V1);_contains_Interpro_domain(s)__IPR003441__No_apical_meristem_(NAM)_protein_
Solyc00g256710.1	0.118894	0.601543	0.733373	Unknown_Protein_(AHRD_V1)
Solyc00g257110.2	0.292153	0.572632	0.711214	H-ATPase_(AHRD_V1_****_Q8L6I3_ORYSJ);_contains_Interpro_domain(s)__IPR006534__ATPase,_P-type,_plasma-membrane_proton-efflux_
Solyc00g263210.1	NA	NA	NA	Unknown_Protein_(AHRD_V1)
Solyc00g265110.2	NA	NA	NA	RNA-binding_protein_Nova-1_(Fragment)_(AHRD_V1_*---_NOVA1_RAT);_contains_Interpro_domain(s)__IPR018111__K_Homology,_type_1,_subgroup_
Solyc00g265510.1	1.89809	0.000182864	0.000790468	Unknown_Protein_(AHRD_V1)
Solyc00g266110.1	NA	NA	NA	Indole-3-acetic_acid-amido_synthetase_GH3.8_(AHRD_V1_**--_B6U4E2_MAIZE);_contains_Interpro_domain(s)__IPR004993__GH3_auxin-responsive_promoter_
Solyc00g268310.1	NA	NA	NA	Major_facilitator_superfamily_transporter_(AHRD_V1_*---_A2W2R0_9BURK);_contains_Interpro_domain(s)__IPR016196__Major_facilitator_superfamily,_general_substrate_transporter_
Solyc00g269810.1	NA	NA	NA	F-box_family_protein_(AHRD_V1_*-*-_D7LSF9_ARALY);_contains_Interpro_domain(s)__IPR001810__Cyclin-like_F-box_
Solyc00g270510.1	NA	NA	NA	Nuclear_transcription_factor_Y_subunit_B-6_(AHRD_V1_*-**_B6UH02_MAIZE);_contains_Interpro_domain(s)__IPR003957__Transcription_factor,_CBFA/NFYB,_DNA_topoisomerase_
Solyc00g272810.1	-0.325479	0.529863	0.674908	N-acetyltransferase_(AHRD_V1_***-_B6SUK9_MAIZE);_contains_Interpro_domain(s)__IPR000182__GCN5-related_N-acetyltransferase_
Solyc00g273110.1	-0.298928	0.14992	0.268846	Unknown_Protein_(AHRD_V1)
Solyc00g275310.1	NA	NA	NA	Unknown_Protein_(AHRD_V1);_contains_Interpro_domain(s)__IPR013101__Leucine-rich_repeat_2_
Solyc00g277510.1	NA	NA	NA	Photosystem_Q(B)_protein_(AHRD_V1_***-_Q95B48_PRUPE);_contains_Interpro_domain(s)__IPR000484__Photosynthetic_reaction_centre,_L/M_
Solyc00g278110.2	NA	NA	NA	CER1_(AHRD_V1_**--_B6TFH3_MAIZE)
Solyc00g280110.1	NA	NA	NA	Plant-specific_domain_TIGR01589_family_protein_(AHRD_V1_***-_B4FFL2_MAIZE);_contains_Interpro_domain(s)__IPR006476__Conserved_hypothetical_protein_CHP01589,_plant_
Solyc00g281110.1	NA	NA	NA	Unknown_Protein_(AHRD_V1)
Solyc00g282510.1	1.72629	0.000221658	0.00094376	Phenylalanine_ammonia-lyase_(AHRD_V1_***-_B5LAW0_CAPAN);_contains_Interpro_domain(s)__IPR005922__Phenylalanine_ammonia-lyase_
Solyc00g283010.1	NA	NA	NA	Multidrug_resistance_protein_ABC_transporter_family_(AHRD_V1_**--_B9GX56_POPTR);_contains_Interpro_domain(s)__IPR003439__ABC_transporter-like_
Solyc00g283110.1	NA	NA	NA	Unknown_Protein_(AHRD_V1)
Solyc00g284510.1	NA	NA	NA	Unknown_Protein_(AHRD_V1)
Solyc00g286010.1	NA	NA	NA	Plasmid_partitioning_protein_RepA_(AHRD_V1_**--_D0DDW4_9RHOB)
Solyc00g286020.1	NA	NA	NA	Plasmid_partitioning_protein_RepB_(AHRD_V1_**--_B8ISQ1_METNO);_contains_Interpro_domain(s)__IPR017819__Plasmid_partitioning_protein,_RepB_
Solyc00g286030.1	NA	NA	NA	Replication_protein_C_(AHRD_V1_***-_B9K4F1_AGRVS);_contains_Interpro_domain(s)__IPR005090__Replication_protein_C_
Solyc00g287330.1	NA	NA	NA	Unknown_Protein_(AHRD_V1);_contains_Interpro_domain(s)__IPR013699__Signal_recognition_particle,_SRP72_subunit,_RNA-binding_
Solyc00g289230.1	-1.0279	0.0432482	0.0995875	Receptor_protein_kinase_(AHRD_V1_****_Q40096_IPOTF);_contains_Interpro_domain(s)__IPR002290__Serine/threonine_protein_kinase_
Solyc00g294230.1	NA	NA	NA	Tir-nbs,_resistance_protein_fragment
Solyc00g294630.1	NA	NA	NA	Mutator-like_transposase_(AHRD_V1_***-_Q9SR14_ARATH);_contains_Interpro_domain(s)__IPR018289__MULE_transposase,_conserved_domain_
Solyc00g297330.1	NA	NA	NA	Unknown_Protein_(AHRD_V1)
Solyc00g300430.1	NA	NA	NA	Unknown_Protein_(AHRD_V1)
Solyc00g300730.1	NA	NA	NA	E3_ubiquitin-protein_ligase_sina_(AHRD_V1_***-_B0WR23_CULQU);_contains_Interpro_domain(s)__IPR004162__Seven_in_absentia_protein_
Solyc00g303630.1	NA	NA	NA	Unknown_Protein_(AHRD_V1)
Solyc00g304030.1	NA	NA	NA	Macrolide_export_ATP-binding/permease_protein_MacB_(AHRD_V1_*-*-_C5BS18_TERTT);_contains_Interpro_domain(s)__IPR003439__ABC_transporter-like_
Solyc00g304630.1	NA	NA	NA	Ulp1_protease_family_C-terminal_catalytic_domain_containing_protein_(AHRD_V1_*-*-_Q60D46_SOLDE)
Solyc00g306730.1	NA	NA	NA	Mutator-like_transposase_(AHRD_V1_***-_Q9SLM0_ARATH);_contains_Interpro_domain(s)__IPR004332__Transposase,_MuDR,_plant_
Solyc00g306830.1	NA	NA	NA	Glucose-methanol-choline_oxidoreductase_(AHRD_V1_*---_C9S8I2_VERA1);_contains_Interpro_domain(s)__IPR000172__Glucose-methanol-choline_oxidoreductase,_N-terminal_
Solyc00g308530.1	NA	NA	NA	Unknown_Protein_(AHRD_V1)
Solyc00g308930.1	NA	NA	NA	Lysine-specific_histone_demethylase_1_homolog_3_(AHRD_V1_***-_LDL3_ARATH)
Solyc00g309530.1	NA	NA	NA	Unknown_Protein_(AHRD_V1)
Solyc00g311230.2	-0.15009	0.767872	0.85953	Unknown_Protein_(AHRD_V1)
Solyc00g313030.1	NA	NA	NA	Unknown_Protein_(AHRD_V1)
Solyc00g313530.1	NA	NA	NA	Unknown_Protein_(AHRD_V1)
Solyc00g313930.1	0.0316551	0.912784	NA	Unknown_Protein_(AHRD_V1)
Solyc00g316030.1	NA	NA	NA	Mutator-like_transposase_(AHRD_V1_***-_Q9SHU0_ARATH);_contains_Interpro_domain(s)__IPR006564__Zinc_finger,_PMZ-type_
Solyc00g316530.1	0.0122794	0.981113	0.989824	Unknown_Protein_(AHRD_V1)
Solyc00g316730.1	NA	NA	NA	Mutator-like_transposase_(AHRD_V1_***-_Q9SHU0_ARATH);_contains_Interpro_domain(s)__IPR006564__Zinc_finger,_PMZ-type_
Solyc00g318030.1	NA	NA	NA	Unknown_Protein_(AHRD_V1)
Solyc00g318130.1	0.146114	0.506959	NA	Paired_amphipathic_helix_protein_SIN3_(AHRD_V1_*---_B3LJ52_YEAS1);_contains_Interpro_domain(s)__IPR003822__Paired_amphipathic_helix_
Solyc00g318830.1	NA	NA	NA	Os01g0126600_protein_(Fragment)_(AHRD_V1_***-_Q0JR16_ORYSJ)
Solyc00g320430.1	0.271895	0.59222	0.726121	Unknown_Protein_(AHRD_V1)
Solyc00g322630.1	NA	NA	NA	Indole-3-acetic_acid-amido_synthetase_GH3.8_(AHRD_V1_***-_B6U4E2_MAIZE);_contains_Interpro_domain(s)__IPR004993__GH3_auxin-responsive_promoter_
Solyc00g322830.1	NA	NA	NA	Unknown_Protein_(AHRD_V1)
Solyc00g323130.2	NA	NA	NA	Major_latex-like_protein_(AHRD_V1_**--_B5THI3_PANGI);_contains_Interpro_domain(s)__IPR000916__Bet_v_I_allergen_
Solyc00g324530.1	NA	NA	NA	Ulp1_protease_family_C-terminal_catalytic_domain_containing_protein_(AHRD_V1_*-*-_Q60D46_SOLDE)
Solyc01g005000.2	2.30088	3.15195e-17	4.25699e-16	Glutamate_decarboxylase_(AHRD_V1_***-_Q1I1D8_CITSI);_contains_Interpro_domain(s)__IPR010107__Glutamate_decarboxylase_
Solyc01g005010.2	-1.40607	0.00567206	0.0176259	Protein_XRI1_(AHRD_V1_*-*-_XRI1_ARATH)
Solyc01g005020.2	-0.102111	0.262917	0.411016	Sodium/hydrogen_exchanger_Na+_H+_antiporter_(AHRD_V1_*--*_Q8IET0_PLAF7);_contains_Interpro_domain(s)__IPR018418__Na+/H+_exchanger,_isoforms_7/8,_conserved_region_
Solyc01g005030.2	-0.26089	2.56166e-06	1.47416e-05	Serine/threonine-protein_kinase_36_(AHRD_V1_*-*-_STK36_HUMAN);_contains_Interpro_domain(s)__IPR004240__Nonaspanin_(TM9SF)_
Solyc01g005040.2	-0.128633	0.550462	NA	Unknown_Protein_(AHRD_V1);_contains_Interpro_domain(s)__IPR006702__Uncharacterised_protein_family_UPF0497,_trans-membrane_plant_
Solyc01g005050.2	NA	NA	NA	Unknown_Protein_(AHRD_V1)
Solyc01g005060.2	-0.749829	0.0728766	0.152438	Zinc_finger_protein_(AHRD_V1_*-*-_Q764N7_MALDO);_contains_Interpro_domain(s)__IPR007087__Zinc_finger,_C2H2-type_
Solyc01g005070.2	NA	NA	NA	Clathrin_assembly_protein_(AHRD_V1_***-_B6TYB1_MAIZE);_contains_Interpro_domain(s)__IPR011417__ANTH_
Solyc01g005080.2	-1.41887	7.40855e-09	5.65568e-08	Microtubule-associated_protein_MAP65-1a_(AHRD_V1_****_C0J9Z7_ORYNI);_contains_Interpro_domain(s)__IPR007145__MAP65/ASE1_
Solyc01g005090.2	-0.51496	0.18095	NA	Inositol_1_4_5-trisphosphate_5-phosphatase-like_protein_(AHRD_V1_****_Q6H453_ORYSJ);_contains_Interpro_domain(s)__IPR000300__Inositol_polyphosphate_related_phosphatase_
Solyc01g005100.2	-0.380722	0.0948984	0.188208	Prolyl_3-hydroxylase_1_(AHRD_V1_*---_P3H1_CHICK);_contains_Interpro_domain(s)__IPR006620__Prolyl_4-hydroxylase,_alpha_subunit_
Solyc01g005110.2	0.320211	0.0830733	0.168921	cDNA_clone_J065210E11_full_insert_sequence_(AHRD_V1_**--_B7F922_ORYSJ);_contains_Interpro_domain(s)__IPR013174__Dolichol-phosphate_mannosyltransferase_subunit_3_
Solyc01g005120.2	-1.27639	8.70202e-07	5.31781e-06	Xyloglucan_endotransglucosylase/hydrolase_13_(AHRD_V1_****_C0IRH2_ACTDE);_contains_Interpro_domain(s)__IPR016455__Xyloglucan_endotransglucosylase/hydrolase_
Solyc01g005130.2	0.00729416	0.948121	0.970803	Zinc_finger_protein_7_(AHRD_V1_***-_B6U8J3_MAIZE);_contains_Interpro_domain(s)__IPR007087__Zinc_finger,_C2H2-type_
Solyc01g005140.2	0.28259	0.00169745	0.00599445	Cytochrome_b561_(AHRD_V1_***-_Q3LGX5_CITLA);_contains_Interpro_domain(s)__IPR006593__Cytochrome_b561/ferric_reductase_transmembrane_
Solyc01g005150.2	0.505192	0.283026	NA	Cytochrome_b561_(AHRD_V1_***-_Q3LGX5_CITLA);_contains_Interpro_domain(s)__IPR004877__Cytochrome_b561,_eukaryote_
Solyc01g005160.2	0.469299	0.322846	0.476935	U-box_domain-containing_protein_(AHRD_V1_***-_D7MID4_ARALY);_contains_Interpro_domain(s)__IPR003613__U_box_domain_
Solyc01g005170.1	-0.0844621	0.83061	0.899553	Clathrin_assembly_protein_(AHRD_V1_***-_B6TW95_MAIZE);_contains_Interpro_domain(s)__IPR011417__ANTH_
Solyc01g005180.1	0.406152	0.304269	0.457939	Unknown_Protein_(AHRD_V1)
Solyc01g005190.1	-0.315981	0.467115	0.618833	Zinc_finger_family_protein_(AHRD_V1_*-*-_D7M6E6_ARALY);_contains_Interpro_domain(s)__IPR007087__Zinc_finger,_C2H2-type_
Solyc01g005200.1	-0.570014	0.267927	0.416788	Zinc_finger_family_protein_(AHRD_V1_*-*-_D7M6E6_ARALY);_contains_Interpro_domain(s)__IPR007087__Zinc_finger,_C2H2-type_
Solyc01g005210.2	0.0193459	0.67165	0.789395	Alpha_alpha-trehalose-phosphate_synthase_(UDP-forming)_(AHRD_V1_****_A3CXN9_METMJ);_contains_Interpro_domain(s)__IPR001830__Glycosyl_transferase,_family_20_
Solyc01g005220.2	-0.409735	0.00941602	0.0274202	Necrotic_spotted_lesions_1_(Fragment)_(AHRD_V1_*-*-_B6ZA18_HELAN);_contains_Interpro_domain(s)__IPR001862__Membrane_attack_complex_component/perforin/complement_C9_
Solyc01g005230.2	-0.199763	0.445387	NA	S-adenosyl-L-methionine_salicylic_acid_carboxyl_methyltransferase_(AHRD_V1_****_A7XZE9_9MAGN);_contains_Interpro_domain(s)__IPR005299__SAM_dependent_carboxyl_methyltransferase_
Solyc01g005240.2	-0.318057	0.00118477	0.0043327	Aspartokinase_(AHRD_V1_***-_B9RGY9_RICCO);_contains_Interpro_domain(s)__IPR001341__Aspartate_kinase_region_
Solyc01g005250.2	0.508583	1.95253e-07	1.28957e-06	Aspartate-semialdehyde_dehydrogenase_(AHRD_V1_***-_B6TWW1_MAIZE);_contains_Interpro_domain(s)__IPR005986__Aspartate-semialdehyde_dehydrogenase,_bacterial_
Solyc01g005260.2	-0.495454	0.206595	0.343353	SEC14_cytosolic_factor_family_protein_(AHRD_V1_**--_D7M8H6_ARALY);_contains_Interpro_domain(s)__IPR001251__Cellular_retinaldehyde-binding/triple_function,_C-terminal_
Solyc01g005270.2	0.00891575	0.965272	0.981441	SEC14_cytosolic_factor_family_protein_(AHRD_V1_**--_D7M8H6_ARALY);_contains_Interpro_domain(s)__IPR001251__Cellular_retinaldehyde-binding/triple_function,_C-terminal_
Solyc01g005280.2	0.429149	0.0609371	0.132027	SEC14_cytosolic_factor_(AHRD_V1_**--_B2W8N2_PYRTR);_contains_Interpro_domain(s)__IPR001251__Cellular_retinaldehyde-binding/triple_function,_C-terminal_
Solyc01g005290.2	0.651609	3.02667e-17	4.09912e-16	SEC14_cytosolic_factor_family_protein_(AHRD_V1_**--_D7M8H6_ARALY);_contains_Interpro_domain(s)__IPR001251__Cellular_retinaldehyde-binding/triple_function,_C-terminal_
Solyc01g005300.2	0.0416205	0.433869	0.588793	Flavin-binding_kelch_domain_F_box_protein_(AHRD_V1_**-*_D7KVS5_ARALY);_contains_Interpro_domain(s)__IPR015915__Kelch-type_beta_propeller_
Solyc01g005310.2	0.0853108	0.859849	0.917745	Dynamin_like_protein_(AHRD_V1_***-_D3BTL7_POLPA);_contains_Interpro_domain(s)__IPR001401__Dynamin,_GTPase_region_
Solyc01g005320.2	NA	NA	NA	Conserved_membrane_protein_(AHRD_V1_**--_D5ZCG4_MYCTU);_contains_Interpro_domain(s)__IPR010721__Protein_of_unknown_function_DUF1295_
Solyc01g005330.2	-0.300927	0.00143996	0.00516348	microtubule_associated_protein_Type_1_(AHRD_V1_**-*_Q9C9X0_ARATH);_contains_Interpro_domain(s)__IPR009768__Myosin_II_heavy_chain-like_
Solyc01g005340.2	0.407591	3.02665e-08	2.18184e-07	Ankyrin_repeat_family_protein_(AHRD_V1_**--_Q9LVG7_ARATH);_contains_Interpro_domain(s)__IPR002110__Ankyrin_
Solyc01g005350.2	0.146469	0.506422	NA	S-adenosyl-L-methionine_salicylic_acid_carboxyl_methyltransferase_(AHRD_V1_****_A7XZE9_9MAGN);_contains_Interpro_domain(s)__IPR005299__SAM_dependent_carboxyl_methyltransferase_
Solyc01g005360.2	NA	NA	NA	S-adenosyl-L-methionine_salicylic_acid_carboxyl_methyltransferase_(AHRD_V1_****_A7XZE9_9MAGN);_contains_Interpro_domain(s)__IPR005299__SAM_dependent_carboxyl_methyltransferase_
Solyc01g005370.2	-0.183587	0.0778698	0.160698	Calmodulin-2_(AHRD_V1_***-_D7LFI7_ARALY);_contains_Interpro_domain(s)__IPR011992__EF-Hand_type_
Solyc01g005380.2	0.257038	0.045194	0.103253	SET_domain_containing_protein_(AHRD_V1_***-_B6U0H4_MAIZE);_contains_Interpro_domain(s)__IPR001214__SET_
Solyc01g005390.2	0.467124	0.356238	0.511879	Nudix_hydrolase_4_(AHRD_V1_***-_B6T5N7_MAIZE);_contains_Interpro_domain(s)__IPR000086__NUDIX_hydrolase_domain_
Solyc01g005400.2	-1.08618	0.0361706	0.085797	Calcium_binding_protein_Caleosin_(AHRD_V1_**-*_A8N0P5_COPC7);_contains_Interpro_domain(s)__IPR007736__Caleosin_related_
Solyc01g005410.2	-0.0929551	0.785145	NA	Calcium_binding_protein_Caleosin_(AHRD_V1_**-*_A8N0P5_COPC7);_contains_Interpro_domain(s)__IPR007736__Caleosin_related_
Solyc01g005420.2	NA	NA	NA	SRC2-like_protein_(AHRD_V1_***-_A4K8J5_CAPAN);_contains_Interpro_domain(s)__IPR018029__C2_membrane_targeting_protein_
Solyc01g005430.2	0.51157	0.00951513	0.0276594	UBX_domain_protein_6_(AHRD_V1_***-_Q7SXA8_DANRE);_contains_Interpro_domain(s)__IPR018997__PUB_domain_
Solyc01g005440.2	-0.0517828	0.499548	0.648079	Jasmonate_ZIM-domain_protein_3_(AHRD_V1_**--_B2XVS2_SOLLC);_contains_Interpro_domain(s)__IPR010399__Tify_
Solyc01g005450.2	-0.653369	0.138087	0.252138	F-box_protein_family-like_protein_(AHRD_V1_***-_Q7EY67_ORYSJ);_contains_Interpro_domain(s)__IPR001810__Cyclin-like_F-box_
Solyc01g005460.2	NA	NA	NA	Dynein_light_chain_1_cytoplasmic_(AHRD_V1_***-_C1BWV4_ESOLU);_contains_Interpro_domain(s)__IPR001372__Dynein_light_chain,_type_1_and_2_
Solyc01g005470.2	-2.36672	1.48489e-06	8.75657e-06	Cell_number_regulator_10_(AHRD_V1_**--_D9HP26_MAIZE);_contains_Interpro_domain(s)__IPR006461__Protein_of_unknown_function_Cys-rich_
Solyc01g005480.2	-0.197435	0.377242	0.533038	Unknown_Protein_(AHRD_V1);_contains_Interpro_domain(s)__IPR007749__Protein_of_unknown_function_DUF677_
Solyc01g005490.2	-0.374655	0.00921873	0.026934	Iaa-amino_acid_hydrolase_4_(AHRD_V1_***-_B9IIQ5_POPTR);_contains_Interpro_domain(s)__IPR017439__Peptidase_M20D,_mername-AA028/carboxypeptidase_Ss1_
Solyc01g005500.2	-2.15689	3.23206e-05	0.000158346	3-phenylpropionate-dihydrodiol/cinnamic_acid-dihydrodiol_dehydrogenase_(AHRD_V1_*-*-_HCAB_SHIFL);_contains_Interpro_domain(s)__IPR002347__Glucose/ribitol_dehydrogenase_
Solyc01g005510.2	0.270202	0.465741	NA	Laccase-2_(AHRD_V1_**--_LAC2_ORYSJ);_contains_Interpro_domain(s)__IPR011707__Multicopper_oxidase,_type_3_
Solyc01g005520.2	-0.765718	2.88351e-08	2.08713e-07	Tetratricopeptide_TPR_2_repeat_protein_(AHRD_V1_*---_A8ZVN6_DESOH);_contains_Interpro_domain(s)__IPR001478__PDZ/DHR/GLGF_
Solyc01g005530.2	-0.222471	0.368223	0.524006	Genomic_DNA_chromosome_3_P1_clone_MRP15_(AHRD_V1_***-_Q9LJE3_ARATH)
Solyc01g005540.2	0.0965978	0.613107	0.742993	Lysyl-tRNA_synthetase_(AHRD_V1_***-_B9SBP3_RICCO);_contains_Interpro_domain(s)__IPR002313__Lysyl-tRNA_synthetase,_class_II_
Solyc01g005550.2	-0.299405	0.0033661	0.0110598	Carboxyl-terminal_peptidase_(AHRD_V1_***-_B6U8T6_MAIZE);_contains_Interpro_domain(s)__IPR004314__Protein_of_unknown_function_DUF239,_plant_
Solyc01g005560.2	-0.688129	8.3789e-21	1.37258e-19	Isocitrate_dehydrogenase_(AHRD_V1_***-_D2D324_GOSHI);_contains_Interpro_domain(s)__IPR004790__Isocitrate_dehydrogenase_NADP-dependent,_eukaryotic_
Solyc01g005570.2	-0.258778	0.378837	0.534789	Unknown_Protein_(AHRD_V1);_contains_Interpro_domain(s)__IPR012438__Protein_of_unknown_function_DUF1639_
Solyc01g005580.2	-0.495931	8.42906e-09	6.39725e-08	Unknown_Protein_(AHRD_V1);_contains_Interpro_domain(s)__IPR012438__Protein_of_unknown_function_DUF1639_
Solyc01g005590.2	1.64	8.41318e-06	4.50833e-05	Unknown_Protein_(AHRD_V1)
Solyc01g005600.2	0.119612	0.0836387	0.169735	Adenosine_5&apos-phosphosulfate_reductase_8_(AHRD_V1_***-_Q5EUC2_MAIZE);_contains_Interpro_domain(s)__IPR017936__Thioredoxin-like_
Solyc01g005610.2	-0.144596	0.736191	NA	GDSL_esterase/lipase_At1g09390_(AHRD_V1_***-_GDL2_ARATH);_contains_Interpro_domain(s)__IPR001087__Lipase,_GDSL_
Solyc01g005620.2	0.152185	0.00438523	0.0140355	Mitochondrial_2-oxoglutarate/malate_carrier_protein_(AHRD_V1_****_Q9FSF4_TOBAC);_contains_Interpro_domain(s)__IPR001993__Mitochondrial_substrate_carrier_
Solyc01g005630.1	NA	NA	NA	Ethylene_responsive_transcription_factor_2a_(AHRD_V1_*-*-_C0J9I7_9ROSA);_contains_Interpro_domain(s)__IPR001471__Pathogenesis-related_transcriptional_factor_and_ERF,_DNA-binding_
Solyc01g005640.2	-0.288355	0.00975216	0.0282853	Uncharacterized_plant-specific_domain_TIGR01589_family_protein_(AHRD_V1_*-*-_Q60CZ4_SOLDE);_contains_Interpro_domain(s)__IPR006476__Conserved_hypothetical_protein_CHP01589,_plant_
Solyc01g005650.1	NA	NA	NA	Ariadne-like_ubiquitin_ligase_(AHRD_V1_**-*_D3AZ84_POLPA);_contains_Interpro_domain(s)__IPR002867__Zinc_finger,_C6HC-type_
Solyc01g005660.1	-0.0834556	0.808832	NA	Myb_transcription_factor_(AHRD_V1_**--_Q6Q789_VITVI);_contains_Interpro_domain(s)__IPR015495__Myb_transcription_factor_
Solyc01g005670.2	-0.396865	0.0389218	0.0913254	Disease_resistance_protein_(AHRD_V1_***-_D1GEG2_BRARP)
Solyc01g005680.2	-0.128633	0.550462	NA	Cytokinin_riboside_5&apos;-monophosphate_phosphoribohydrolase_LOG_(AHRD_V1_**--_LOG_ORYSJ);_contains_Interpro_domain(s)__IPR005269__Conserved_hypothetical_protein_CHP00730_
Solyc01g005690.2	-0.276889	0.00390762	0.0126707	Unknown_Protein_(AHRD_V1)
Solyc01g005700.2	-0.243681	0.0992452	0.194969	Mutator-like_transposase-like_protein_(AHRD_V1_***-_Q9FI74_ARATH);_contains_Interpro_domain(s)__IPR004332__Transposase,_MuDR,_plant_
Solyc01g005710.2	-0.128633	0.550462	NA	LRR_receptor-like_serine/threonine-protein_kinase,_RLP
Solyc01g005720.2	0.320522	0.472842	NA	LRR_receptor-like_serine/threonine-protein_kinase,_RLP
Solyc01g005730.2	-0.385124	0.0101681	0.0292702	LRR_receptor-like_serine/threonine-protein_kinase,_RLP
Solyc01g005740.2	-0.401689	0.0236549	0.0598974	Unknown_Protein_(AHRD_V1)
Solyc01g005750.1	0.0582499	0.877771	NA	Lipoxygenase_(AHRD_V1_***-_C0KKU8_SOLLC);_contains_Interpro_domain(s)__IPR000907__Lipoxygenase_
Solyc01g005760.2	-0.305459	2.8789e-10	2.48619e-09	LRR_receptor-like_serine/threonine-protein_kinase,_RLP
Solyc01g005770.2	-0.198886	0.605688	0.73645	Unknown_Protein_(AHRD_V1)
Solyc01g005780.1	-1.94275	6.73574e-07	4.17232e-06	LRR_receptor-like_serine/threonine-protein_kinase,_RLP
Solyc01g005790.1	0.117605	0.586859	0.721865	Pentatricopeptide_repeat-containing_protein_(AHRD_V1_***-_D7KKP4_ARALY);_contains_Interpro_domain(s)__IPR002885__Pentatricopeptide_repeat_
Solyc01g005800.2	0.0316557	0.950562	0.972132	Calmodulin_binding_protein_(AHRD_V1_*--*_B6U0B7_MAIZE)
Solyc01g005810.2	-0.201909	0.11528	0.219582	Mak16_protein_(AHRD_V1_*-*-_Q2HUC0_MEDTR);_contains_Interpro_domain(s)__IPR006958__Mak16_protein_
Solyc01g005820.2	-0.181986	0.0325609	0.0784633	Splicing_factor_arginine/serine-rich_4_(AHRD_V1_*---_B6U7F9_MAIZE);_contains_Interpro_domain(s)__IPR012677__Nucleotide-binding,_alpha-beta_plait_
Solyc01g005830.2	-0.990743	0.00951074	0.0276508	Glucan_endo-1_3-beta-glucosidase_4_(AHRD_V1_*-*-_B6TL03_MAIZE);_contains_Interpro_domain(s)__IPR012946__X8_
Solyc01g005840.2	0.150102	0.460821	0.613268	Ubiquitin-conjugating_enzyme_E2_E3_(AHRD_V1_****_B6T544_MAIZE);_contains_Interpro_domain(s)__IPR000608__Ubiquitin-conjugating_enzyme,_E2_
Solyc01g005850.1	-0.0425903	0.931537	0.962235	Extensin-like_protein_Dif54_(AHRD_V1_*-*-_Q43505_SOLLC)
Solyc01g005860.2	-0.706436	0.168128	0.29392	Unknown_Protein_(AHRD_V1)
Solyc01g005870.1	-1.05126	0.0384117	0.0902911	LRR_receptor-like_serine/threonine-protein_kinase,_RLP
Solyc01g005880.1	NA	NA	NA	Extensin-like_protein_Dif10_(Fragment)_(AHRD_V1_*-*-_Q43504_SOLLC)
Solyc01g005890.1	NA	NA	NA	Unknown_Protein_(AHRD_V1)
Solyc01g005900.2	0.326621	0.282421	0.433401	Transferase_family_protein_(AHRD_V1_**--_D7KCY6_ARALY);_contains_Interpro_domain(s)__IPR002293__Amino_acid/polyamine_transporter_I_
Solyc01g005910.2	0.114539	0.407186	0.563652	Acid_phosphatase/vanadium-dependent_haloperoxidase_related_(AHRD_V1_*---_B2A528_NATTJ);_contains_Interpro_domain(s)__IPR003832__Acid_phosphatase/vanadium-dependent_haloperoxidase_related_
Solyc01g005920.2	-0.150398	0.502313	0.650586	Amino_acid_permease_(Fragment)_(AHRD_V1_***-_B8C3S3_THAPS);_contains_Interpro_domain(s)__IPR002293__Amino_acid/polyamine_transporter_I_
Solyc01g005930.2	0.837872	1.10642e-15	1.36163e-14	Unknown_Protein_(AHRD_V1)
Solyc01g005940.2	NA	NA	NA	Phytoene_synthase_3
Solyc01g005950.2	0.0843802	0.364559	0.520194	Serine/threonine-protein_phosphatase_(AHRD_V1_****_B9GY91_POPTR);_contains_Interpro_domain(s)__IPR006186__Serine/threonine-specific_protein_phosphatase_and_bis(5-nucleosyl)-tetraphosphatase_
Solyc01g005960.2	0.25756	0.000317012	0.0013092	ATP_dependent_RNA_helicase_(AHRD_V1_***-_B3LKV6_YEAS1);_contains_Interpro_domain(s)__IPR011545__DNA/RNA_helicase,_DEAD/DEAH_box_type,_N-terminal_
Solyc01g005970.2	-0.0440519	0.807314	0.885273	Kelch-like_protein_3_(AHRD_V1_*-*-_KLHL3_PONAB);_contains_Interpro_domain(s)__IPR015915__Kelch-type_beta_propeller_
Solyc01g005980.2	-1.30287	0.00486205	0.0153728	POT_family_domain_containing_protein_expressed_(AHRD_V1_*-*-_D8L9H8_WHEAT);_contains_Interpro_domain(s)__IPR007493__Protein_of_unknown_function_DUF538_
Solyc01g005990.2	-0.32133	0.317556	NA	Non-specific_lipid-transfer_protein_(AHRD_V1_*-*-_B9REN2_RICCO);_contains_Interpro_domain(s)__IPR003612__Plant_lipid_transfer_protein/seed_storage/trypsin-alpha_amylase_inhibitor_
Solyc01g006000.2	-0.0713683	0.575696	0.713704	GPI_mannosyltransferase_2_(AHRD_V1_****_A8N6M5_COPC7);_contains_Interpro_domain(s)__IPR007315__Mannosyltransferase,_PIG-V_
Solyc01g006010.2	0.122089	0.312048	0.466192	Branchpoint-bridging_protein_(AHRD_V1_*---_C1FYD8_PARBD)
Solyc01g006020.2	0.088584	0.41149	0.567359	At3g32930-like_protein_(Fragment)_(AHRD_V1_*-*-_B3SKU7_ARAHA)
Solyc01g006030.2	-0.0795977	0.636532	0.761959	E3_ubiquitin-protein_ligase_bre1_(AHRD_V1_*-*-_B6K254_SCHJY);_contains_Interpro_domain(s)__IPR018957__Zinc_finger,_C3HC4_RING-type_
Solyc01g006040.2	0.0508585	0.698487	0.809208	E3_ubiquitin-protein_ligase_BRE1-like_2_(AHRD_V1_***-_BRE1B_ARATH)
Solyc01g006050.2	0.437928	0.119566	0.225679	Plant_viral-response_family_protein_(AHRD_V1_**--_B6SQA7_MAIZE);_contains_Interpro_domain(s)__IPR006904__Protein_of_unknown_function_DUF716_
Solyc01g006060.2	NA	NA	NA	Disease_resistance_response_protein_(AHRD_V1_***-_A8IXC7_BRACM);_contains_Interpro_domain(s)__IPR004265__Plant_disease_resistance_response_protein_
Solyc01g006070.2	NA	NA	NA	Plant_viral-response_family_protein_(AHRD_V1_***-_B6SQA7_MAIZE);_contains_Interpro_domain(s)__IPR006904__Protein_of_unknown_function_DUF716_
Solyc01g006080.1	NA	NA	NA	Protein_involved_in_mRNA_turnover_and_stability_(ISS)_(AHRD_V1_***-_Q00X49_OSTTA);_contains_Interpro_domain(s)__IPR008507__Protein_of_unknown_function_DUF789_
Solyc01g006090.2	-1.3116	0.00028539	0.00119073	rRNA_processing_protein_Ebp2_(AHRD_V1_**--_B6K460_SCHJY);_contains_Interpro_domain(s)__IPR008610__Eukaryotic_rRNA_processing_
Solyc01g006100.2	1.85611	0.000207851	0.000890706	Cytosine-specific_methyltransferase_(AHRD_V1_*-*-_B4XTS9_ELAGV);_contains_Interpro_domain(s)__IPR001525__C-5_cytosine-specific_DNA_methylase_
Solyc01g006110.2	-0.32233	1.06262e-05	5.60959e-05	PP2A_regulatory_subunit_TAP46_(AHRD_V1_**--_B6TVR5_MAIZE);_contains_Interpro_domain(s)__IPR007304__TAP42-like_protein_
Solyc01g006120.2	0.229477	4.30797e-05	0.000207162	Casein_kinase-like_protein_(AHRD_V1_***-_Q9LID3_ARATH);_contains_Interpro_domain(s)__IPR002290__Serine/threonine_protein_kinase_
Solyc01g006130.2	-0.330389	0.137924	0.251911	Homology_to_unknown_gene_(AHRD_V1_*-*-_Q010T6_OSTTA);_contains_Interpro_domain(s)__IPR001305__Heat_shock_protein_DnaJ,_cysteine-rich_region_
Solyc01g006140.2	1.0125	0.0264313	0.065777	DNA_replication_factor_Cdt1_(AHRD_V1_*-*-_CDT1_HUMAN);_contains_Interpro_domain(s)__IPR014939__DNA_replication_factor_CDT1-like_
Solyc01g006150.2	0.410118	0.00183747	0.00644003	Cation-efflux_pump_fieF_(AHRD_V1_***-_FIEF_KLEPN);_contains_Interpro_domain(s)__IPR002524__Cation_efflux_protein_
Solyc01g006160.2	-0.16742	0.147865	0.266089	Unknown_Protein_(AHRD_V1)
Solyc01g006170.2	-0.920021	8.06951e-10	6.72792e-09	rRNA_processing_protein_ebna1-binding_protein-related_(AHRD_V1_*--*_C4QG91_SCHMA);_contains_Interpro_domain(s)__IPR008610__Eukaryotic_rRNA_processing_
Solyc01g006180.2	-0.271558	0.15812	0.280208	GTP-binding_protein-like_(AHRD_V1_***-_Q69NK1_ORYSJ)
Solyc01g006190.2	-0.12376	0.0689497	0.145832	E3_ubiquitin-protein_ligase_sina_(AHRD_V1_**-*_B0WR23_CULQU);_contains_Interpro_domain(s)__IPR004162__Seven_in_absentia_protein_
Solyc01g006200.2	-0.234555	0.214782	0.353739	Unknown_Protein_(AHRD_V1)
Solyc01g006210.2	0.103067	0.836399	0.90303	Non-structural_maintenance_of_chromosomes_element_1_homolog_(AHRD_V1_***-_B5X8H0_SALSA);_contains_Interpro_domain(s)__IPR011513__Nse1_non-SMC_component_of_SMC5-6_complex_
Solyc01g006220.2	-0.0608428	0.85922	0.917531	Histone-lysine_N-methyltransferase_(AHRD_V1_*-*-_C1G685_PARBD);_contains_Interpro_domain(s)__IPR001214__SET_
Solyc01g006230.2	0.0458514	0.458973	0.611391	Cysteine_protease_(AHRD_V1_****_A8NLD6_COPC7);_contains_Interpro_domain(s)__IPR005078__Peptidase_C54_
Solyc01g006240.2	0.371895	0.347972	NA	Myrosinase-binding_protein-like_At3g16440_(AHRD_V1_**-*_MB32_ARATH);_contains_Interpro_domain(s)__IPR001229__Mannose-binding_lectin_
Solyc01g006250.1	0.190763	0.655935	0.777232	Unknown_Protein_(AHRD_V1);_contains_Interpro_domain(s)__IPR001810__Cyclin-like_F-box_
Solyc01g006260.2	-0.138841	0.756167	0.850947	Ribonuclease_P/MRP_protein_subunit_POP5_(AHRD_V1_****_POP5_HUMAN);_contains_Interpro_domain(s)__IPR002759__Ribonuclease_P-related_
Solyc01g006270.2	-0.365378	0.456341	0.609088	Unknown_Protein_(AHRD_V1)
Solyc01g006280.2	-0.833134	3.20007e-54	1.31384e-52	Formate-tetrahydrofolate_ligase_(AHRD_V1_***-_D0MR27_PHYIN);_contains_Interpro_domain(s)__IPR000559__Formate-tetrahydrofolate_ligase,_FTHFS_
Solyc01g006290.2	0.0879225	0.843328	NA	Peroxidase_(AHRD_V1_****_Q42964_TOBAC);_contains_Interpro_domain(s)__IPR002016__Haem_peroxidase,_plant/fungal/bacterial_
Solyc01g006300.2	NA	NA	NA	Peroxidase_(AHRD_V1_****_Q43774_SOLLC);_contains_Interpro_domain(s)__IPR002016__Haem_peroxidase,_plant/fungal/bacterial_
Solyc01g006310.2	NA	NA	NA	Peroxidase_(AHRD_V1_***-_D7LZC8_ARALY);_contains_Interpro_domain(s)__IPR002016__Haem_peroxidase,_plant/fungal/bacterial_
Solyc01g006320.2	-1.94974	0.00016971	0.000737686	Non-race_specific_disease_resistance_protein_1-like_protein_b_(AHRD_V1_***-_D2CFI3_COFAR);_contains_Interpro_domain(s)__IPR010847__Harpin-induced_1_
Solyc01g006330.2	-0.289066	0.550217	0.692707	PAP_fibrillin_family_protein_(AHRD_V1_*-*-_B7KDB3_CYAP7);_contains_Interpro_domain(s)__IPR006843__PAP_fibrillin_
Solyc01g006340.2	0.0460791	0.724212	0.827919	ATP_dependent_RNA_helicase_(AHRD_V1_***-_B3LKV6_YEAS1);_contains_Interpro_domain(s)__IPR011545__DNA/RNA_helicase,_DEAD/DEAH_box_type,_N-terminal_
Solyc01g006350.2	-0.192296	0.027143	0.0672057	Glucan_synthase_like_7_(AHRD_V1_***-_D8TE42_SELML);_contains_Interpro_domain(s)__IPR003440__Glycosyl_transferase,_family_48_
Solyc01g006360.2	-0.215649	0.256995	0.403799	Glucan_synthase_like_7_(AHRD_V1_***-_D8T771_SELML)
Solyc01g006370.2	-0.166755	0.0611253	0.132328	Glucan_synthase_like_3_(AHRD_V1_***-_D8R8I5_SELML);_contains_Interpro_domain(s)__IPR003440__Glycosyl_transferase,_family_48_
Solyc01g006380.2	-0.199763	0.445387	NA	U-box_domain-containing_protein_(AHRD_V1_***-_B6V8G2_HELAN)
Solyc01g006390.2	NA	NA	NA	Cysteine-rich_extensin-like_protein-4_(AHRD_V1_*-*-_Q08197_TOBAC)
Solyc01g006400.2	-0.984858	0.0364083	0.0862666	Cysteine-rich_extensin-like_protein-4_(AHRD_V1_*-*-_Q08197_TOBAC)
Solyc01g006410.2	NA	NA	NA	Cysteine-rich_extensin-like_protein-4_(AHRD_V1_***-_Q08197_TOBAC)
Solyc01g006420.2	NA	NA	NA	Unknown_Protein_(AHRD_V1)
Solyc01g006430.2	-0.230375	1.36089e-06	8.08139e-06	Omega-6_fatty_acid_desaturase_(AHRD_V1_****_Q461Q1_HEVBR);_contains_Interpro_domain(s)__IPR005804__Fatty_acid_desaturase,_type_1_
Solyc01g006440.1	0.409547	0.233951	NA	Peptide_transporter-like_protein_(AHRD_V1_**-*_Q9SVS9_ARATH);_contains_Interpro_domain(s)__IPR000109__TGF-beta_receptor,_type_I/II_extracellular_region_
Solyc01g006450.2	0.47601	9.31041e-07	5.66656e-06	Enoyl_reductase_(AHRD_V1_***-_P93062_BRANA);_contains_Interpro_domain(s)__IPR014358__Enoyl-[acyl-carrier-protein]_reductase_(NADH)_
Solyc01g006460.1	NA	NA	NA	Non-structural_maintenance_of_chromosome_element_4_(AHRD_V1_*---_B6K0D9_SCHJY);_contains_Interpro_domain(s)__IPR014854__Nse4_
Solyc01g006470.1	NA	NA	NA	Bromodomain_protein_(AHRD_V1_*-*-_B9GYV6_POPTR);_contains_Interpro_domain(s)__IPR001487__Bromodomain_
Solyc01g006480.2	0.240628	0.108598	0.209159	Alpha/beta_hydrolase_(AHRD_V1_***-_Q83AV9_COXBU)
Solyc01g006490.2	0.107196	0.282235	0.433183	Protein_YdiU_(AHRD_V1_***-_B5N5F2_SALET);_contains_Interpro_domain(s)__IPR003846__Uncharacterised_protein_family_UPF0061_
Solyc01g006500.2	0.0252166	0.856668	0.916393	Pentatricopeptide_repeat-containing_protein_(AHRD_V1_***-_D7MMK8_ARALY);_contains_Interpro_domain(s)__IPR002885__Pentatricopeptide_repeat_
Solyc01g006510.2	-0.423381	1.22693e-10	1.09338e-09	L-threonine_3-dehydrogenase_(AHRD_V1_***-_TDH_ANADF);_contains_Interpro_domain(s)__IPR002328__Alcohol_dehydrogenase,_zinc-containing,_conserved_site_
Solyc01g006520.2	-2.19373	6.75455e-07	4.18132e-06	Receptor-like_protein_kinase_(AHRD_V1_***-_Q39202_ARATH);_contains_Interpro_domain(s)__IPR002290__Serine/threonine_protein_kinase_
Solyc01g006530.1	NA	NA	NA	Receptor-like_protein_kinase_(AHRD_V1_***-_Q39202_ARATH);_contains_Interpro_domain(s)__IPR002290__Serine/threonine_protein_kinase_
Solyc01g006540.2	1.33269	0	0	Lipoxygenase_(AHRD_V1_****_Q96573_SOLLC);_contains_Interpro_domain(s)__IPR001246__Lipoxygenase,_plant_
Solyc01g006550.2	-2.35793	3.15804e-08	2.26986e-07	LRR_receptor-like_serine/threonine-protein_kinase,_RLP
Solyc01g006560.2	NA	NA	NA	Lipoxygenase_(AHRD_V1_****_C0KKU8_SOLLC);_contains_Interpro_domain(s)__IPR001246__Lipoxygenase,_plant_
Solyc01g006570.1	NA	NA	NA	Lipoxygenase_(AHRD_V1_***-_C0KKU8_SOLLC);_contains_Interpro_domain(s)__IPR013819__Lipoxygenase,_C-terminal_
Solyc01g006580.2	0.142405	0.512616	NA	2-oxoglutarate-dependent_dioxygenase_(AHRD_V1_****_B9GL08_POPTR);_contains_Interpro_domain(s)__IPR005123__Oxoglutarate_and_iron-dependent_oxygenase_
Solyc01g006590.1	0.142405	0.512616	NA	Receptor-like_protein_kinase_(AHRD_V1_****_Q39202_ARATH);_contains_Interpro_domain(s)__IPR002290__Serine/threonine_protein_kinase_
Solyc01g006600.1	0.833263	0.0587184	NA	Non-ribosomal_peptide_synthetase_(AHRD_V1_*-*-_D0BWJ8_9GAMM);_contains_Interpro_domain(s)__IPR011614__Catalase,_N-terminal_
Solyc01g006610.1	NA	NA	NA	2-oxoglutarate-dependent_dioxygenase_(AHRD_V1_****_B9GL08_POPTR);_contains_Interpro_domain(s)__IPR005123__Oxoglutarate_and_iron-dependent_oxygenase_
Solyc01g006620.2	0.146114	0.506959	NA	Phosphoribosylanthranilate_transferase_(Fragment)_(AHRD_V1_*---_Q43085_PEA);_contains_Interpro_domain(s)__IPR013583__Phosphoribosyltransferase_C-terminal,_plant_
Solyc01g006630.2	-0.319629	0.135153	0.247915	Oxidoreductase_family_protein_(AHRD_V1_***-_D7KZW5_ARALY);_contains_Interpro_domain(s)__IPR016040__NAD(P)-binding_domain_
Solyc01g006640.1	NA	NA	NA	AMP-dependent_synthetase_and_ligase_(AHRD_V1_*---_B2J012_NOSP7);_contains_Interpro_domain(s)__IPR011614__Catalase,_N-terminal_
Solyc01g006650.1	-0.896215	0.0223477	0.0570904	Ethylene_insensitive_3_class_transcription_factor_(AHRD_V1_*-**_D5L144_MALDO);_contains_Interpro_domain(s)__IPR006957__Ethylene_insensitive_3_
Solyc01g006660.1	-0.987177	0.017592	0.0467184	Subtilisin-like_serine_protease_(AHRD_V1_**-*_Q8LAE1_ARATH);_contains_Interpro_domain(s)__IPR015500__Peptidase_S8,_subtilisin-related_
Solyc01g006670.2	-0.149879	0.330488	0.485343	UDP-glucosyltransferase_HvUGT5876_(AHRD_V1_***-_D3WYW1_HORVD);_contains_Interpro_domain(s)__IPR002213__UDP-glucuronosyl/UDP-glucosyltransferase_
Solyc01g006680.2	-0.0271798	0.721156	0.825391	Transcription_factor_jumonji_jmjC_domain_protein_(AHRD_V1_*-**_D5NKF9_9BURK);_contains_Interpro_domain(s)__IPR003347__Transcription_factor_jumonji/aspartyl_beta-hydroxylase_
Solyc01g006690.2	-2.40956	6.48706e-29	1.41808e-27	Unknown_Protein_(AHRD_V1)
Solyc01g006700.2	0.134812	0.322561	0.476659	Downstream_neighbor_of_SON_(AHRD_V1_*-*-_Q5U2V7_RAT)
Solyc01g006710.2	-0.142089	0.193493	0.327283	ATP-dependent_RNA_helicase_A-like_protein_(AHRD_V1_***-_Q9FF84_ARATH);_contains_Interpro_domain(s)__IPR011545__DNA/RNA_helicase,_DEAD/DEAH_box_type,_N-terminal_
Solyc01g006720.2	1.08701	0.0202553	0.0525697	ABC_transporter_G_family_member_22_(AHRD_V1_***-_AB22G_ARATH);_contains_Interpro_domain(s)__IPR013525__ABC-2_type_transporter_
Solyc01g006730.2	0.287162	0.511357	NA	Calcium_dependent_protein_kinase_2_(AHRD_V1_****_B9H9N5_POPTR);_contains_Interpro_domain(s)__IPR002290__Serine/threonine_protein_kinase_
Solyc01g006740.2	0.125421	0.661652	0.781309	Sucrose_phosphate_phosphatase_(AHRD_V1_***-_Q5J3P0_MALDO);_contains_Interpro_domain(s)__IPR012847__Sucrose_phosphatase,_plant_and_cyanobacteria_
Solyc01g006750.2	NA	NA	NA	Unknown_Protein_(AHRD_V1)
Solyc01g006760.2	NA	NA	NA	Unknown_Protein_(AHRD_V1)
Solyc01g006770.1	NA	NA	NA	Glycoprotein-N-acetylgalactosamine_3-beta-galactosyltransferase_1_(AHRD_V1_*---_C1GLT_HUMAN);_contains_Interpro_domain(s)__IPR006740__Protein_of_unknown_function_DUF604_
Solyc01g006780.2	-0.0929551	0.785145	NA	Unknown_Protein_(AHRD_V1)
Solyc01g006790.2	-0.194643	0.615	NA	Unknown_Protein_(AHRD_V1)
Solyc01g006800.2	0.139928	0.106185	0.205707	Methionine_aminopeptidase_(AHRD_V1_***-_B9ST99_RICCO);_contains_Interpro_domain(s)__IPR002468__Peptidase_M24A,_methionine_aminopeptidase,_subfamily_2_
Solyc01g006810.2	0.186735	0.380447	0.536434	RING-H2_zinc_finger_protein_(Fragment)_(AHRD_V1_*-*-_A1IW10_9LAMI);_contains_Interpro_domain(s)__IPR018957__Zinc_finger,_C3HC4_RING-type_
Solyc01g006820.2	0.33012	0.00109687	0.00404074	Unknown_Protein_(AHRD_V1)
Solyc01g006830.2	0.11478	0.161952	0.285588	Os02g0200800_protein_(Fragment)_(AHRD_V1_*-*-_Q0E303_ORYSJ);_contains_Interpro_domain(s)__IPR009675__Targeting_for_Xklp2_
Solyc01g006840.2	0.146114	0.506959	NA	Calcium_dependent_protein_kinase_26_(AHRD_V1_****_B9H9M4_POPTR);_contains_Interpro_domain(s)__IPR002290__Serine/threonine_protein_kinase_
Solyc01g006850.1	-0.130941	0.66069	0.780739	Pentatricopeptide_repeat-containing_protein_(AHRD_V1_***-_D7LZQ2_ARALY);_contains_Interpro_domain(s)__IPR002885__Pentatricopeptide_repeat_
Solyc01g006860.2	0.0703348	0.670496	0.788513	Co-chaperone_HscB-like_protein_(AHRD_V1_***-_A8IK66_CHLRE);_contains_Interpro_domain(s)__IPR001623__Heat_shock_protein_DnaJ,_N-terminal_
Solyc01g006870.2	-0.407993	0.000543873	0.00213646	cDNA_clone_J023119C16_full_insert_sequence_(AHRD_V1_*-*-_B7F733_ORYSJ)
Solyc01g006880.2	-0.592051	3.44287e-14	3.86912e-13	Histone-lysine_N-methyltransferase_(AHRD_V1_*-*-_B6JWJ3_SCHJY);_contains_Interpro_domain(s)__IPR001214__SET_
Solyc01g006890.2	-0.707326	0.0250593	0.062956	Genomic_DNA_chromosome_5_P1_clone_MUK11_(AHRD_V1_***-_Q9FMC4_ARATH)
Solyc01g006900.2	0.283423	0.0109221	0.0312018	Phosphatidylglycerol/phosphatidylinositol_transfer_protein_(AHRD_V1_-**-_C5M4H0_CANTT);_contains_Interpro_domain(s)__IPR003172__MD-2-related_lipid-recognition_
Solyc01g006910.2	NA	NA	NA	Ring_finger_protein_(AHRD_V1_*-*-_O49869_HORVU);_contains_Interpro_domain(s)__IPR018957__Zinc_finger,_C3HC4_RING-type_
Solyc01g006920.2	-0.392347	0.184282	0.315167	Pentatricopeptide_repeat-containing_protein_(AHRD_V1_***-_D7KZF9_ARALY);_contains_Interpro_domain(s)__IPR002885__Pentatricopeptide_repeat_
Solyc01g006930.2	0.0643509	0.726895	0.829957	Nuclear_transcription_factor_Y_subunit_A-2_(AHRD_V1_****_B6SM21_MAIZE);_contains_Interpro_domain(s)__IPR001289__CCAAT-binding_transcription_factor,_subunit_B_
Solyc01g006940.2	-0.399477	0.000206676	0.000886342	Poly(U)-binding-splicing_factor_PUF60_(AHRD_V1_*--*_PUF60_BOVIN);_contains_Interpro_domain(s)__IPR003954__RNA_recognition,_region_1_
Solyc01g006950.2	-1.53023	0.0023066	0.00791258	Syntaxin_(AHRD_V1_***-_Q6X9V9_HORVD);_contains_Interpro_domain(s)__IPR010989__t-SNARE_
Solyc01g006960.2	0.13982	0.115727	0.220165	Transport_protein_particle_subunit_trs85-2_(AHRD_V1_*---_TR852_SCHPO)
Solyc01g006970.2	0.284302	1.55898e-05	8.00712e-05	ATP-dependent_RNA_helicase_A-like_protein_(AHRD_V1_***-_Q9FF84_ARATH);_contains_Interpro_domain(s)__IPR007502__Helicase-associated_region_
Solyc01g006980.2	0.65854	1.59423e-11	1.51685e-10	Malonyl_CoA-acyl_carrier_protein_transacylase_containing_protein_expressed_(AHRD_V1_***-_Q10MS3_ORYSJ);_contains_Interpro_domain(s)__IPR004410__Malonyl_CoA-acyl_carrier_protein_transacylase_
Solyc01g006990.2	0.0847627	0.260679	0.408339	F-box_family_protein_(AHRD_V1_***-_D7KNJ0_ARALY);_contains_Interpro_domain(s)__IPR001810__Cyclin-like_F-box_
Solyc01g007000.2	NA	NA	NA	U-box_domain-containing_protein_(AHRD_V1_***-_D7LU64_ARALY);_contains_Interpro_domain(s)__IPR003613__U_box_domain_
Solyc01g007010.2	NA	NA	NA	U-box_domain-containing_protein_(AHRD_V1_***-_D7LU64_ARALY);_contains_Interpro_domain(s)__IPR003613__U_box_domain_
Solyc01g007020.2	-0.117773	0.818038	0.892429	U-box_domain-containing_protein_(AHRD_V1_***-_D7LU64_ARALY);_contains_Interpro_domain(s)__IPR003613__U_box_domain_
Solyc01g007030.2	0.142405	0.512616	NA	U-box_domain-containing_protein_(AHRD_V1_***-_D7LU64_ARALY);_contains_Interpro_domain(s)__IPR016024__Armadillo-type_fold_
Solyc01g007040.2	NA	NA	NA	U-box_domain-containing_protein_(AHRD_V1_***-_D7LU64_ARALY);_contains_Interpro_domain(s)__IPR003613__U_box_domain_
Solyc01g007050.1	NA	NA	NA	U-box_domain-containing_protein_24_(AHRD_V1_***-_D7LAS1_ARALY);_contains_Interpro_domain(s)__IPR003613__U_box_domain_
Solyc01g007060.2	0.0219558	0.85355	0.914395	At5g63850_(Fragment)_(AHRD_V1_*-*-_Q3YIL4_ARATH)
Solyc01g007070.2	0.0845056	0.0252703	0.0634041	BEL1-like_homeodomain_protein_1_(AHRD_V1_**--_BLH1_ARATH);_contains_Interpro_domain(s)__IPR006563__POX_
Solyc01g007080.2	NA	NA	NA	Aluminum-activated_malate_transporter_(Fragment)_(AHRD_V1_*--*_Q071L4_AVESA);_contains_Interpro_domain(s)__IPR006214__Uncharacterised_protein_family_UPF0005_
Solyc01g007090.1	NA	NA	NA	Aluminum-activated_malate_transporter_(Fragment)_(AHRD_V1_*--*_Q07DQ0_WHEAT);_contains_Interpro_domain(s)__IPR006214__Uncharacterised_protein_family_UPF0005_
Solyc01g007100.2	-0.91221	3.98224e-05	0.000192446	Digalactosyldiacylglycerol_synthase_1,_chloroplastic_(AHRD_V1_***-_DGDG1_LOTJA);_contains_Interpro_domain(s)__IPR001296__Glycosyl_transferase,_group_1_
Solyc01g007110.2	0.266031	0.00148463	0.00530715	NC_domain-containing_protein_(AHRD_V1_**--_D7LZP9_ARALY);_contains_Interpro_domain(s)__IPR007053__NC_
Solyc01g007120.2	-0.317316	0.0213505	0.0549812	Serine/threonine_protein_kinase_(AHRD_V1_****_Q2U6C8_ASPOR);_contains_Interpro_domain(s)__IPR000687__RIO_kinase_
Solyc01g007130.2	-0.62885	0.00291418	0.00974035	Receptor_like_kinase,_RLK
Solyc01g007140.2	-0.952031	0.00125111	0.00454639	Pre-rRNA-processing_protein_ipi1_(AHRD_V1_*---_B6K6C3_SCHJY);_contains_Interpro_domain(s)__IPR016024__Armadillo-type_fold_
Solyc01g007150.2	-0.0783958	0.209686	0.347337	Coatomer_subunit_beta-1_(AHRD_V1_***-_D7MB61_ARALY);_contains_Interpro_domain(s)__IPR016460__Coatomer,_beta_subunit_
Solyc01g007160.2	0.229868	0.657753	0.778586	N-acetyltransferase_ESCO1_(AHRD_V1_**--_B6TTW6_MAIZE);_contains_Interpro_domain(s)__IPR001126__DNA-repair_protein,_UmuC-like_
Solyc01g007170.2	0.29069	0.449873	NA	Protein_unc-13_homolog_C_(AHRD_V1_*---_UN13C_RAT);_contains_Interpro_domain(s)__IPR013583__Phosphoribosyltransferase_C-terminal,_plant_
Solyc01g007180.2	0.779127	0.0417596	0.0966495	Unknown_Protein_(AHRD_V1)
Solyc01g007190.2	-0.556839	0.0073707	0.0221711	Unknown_Protein_(AHRD_V1)
Solyc01g007200.2	-0.153069	0.678578	0.794552	Unknown_Protein_(AHRD_V1)
Solyc01g007210.2	0.913552	0.043914	NA	Unknown_Protein_(AHRD_V1)
Solyc01g007220.2	0.513771	2.04558e-19	3.11588e-18	NHL1_(Fragment)_(AHRD_V1_**--_B0LZM3_ARATH);_contains_Interpro_domain(s)__IPR010847__Harpin-induced_1_
Solyc01g007230.2	0.134439	0.299699	0.452769	Harpin-induced_protein-like_(Fragment)_(AHRD_V1_*---_D2CFH8_COFAR);_contains_Interpro_domain(s)__IPR010847__Harpin-induced_1_
Solyc01g007240.2	-0.162546	0.644052	NA	NHL3_(Fragment)_(AHRD_V1_**--_B0ZVP8_ARATH);_contains_Interpro_domain(s)__IPR010847__Harpin-induced_1_
Solyc01g007250.2	0.0468517	0.775962	0.86523	U3_small_nucleolar_ribonucleoprotein_protein_IMP4_(AHRD_V1_***-_D0N3A6_PHYIN);_contains_Interpro_domain(s)__IPR007109__Brix_domain_
Solyc01g007260.2	0.435073	0.399412	0.55529	Os04g0416500_protein_(Fragment)_(AHRD_V1_***-_Q0JDA8_ORYSJ);_contains_Interpro_domain(s)__IPR004176__Clp,_N-terminal_
Solyc01g007270.1	NA	NA	NA	Cytokinin_riboside_5&apos;-monophosphate_phosphoribohydrolase_LOG_(AHRD_V1_**--_LOG_ORYSJ)
Solyc01g007280.2	1.67066	0.000395523	0.00160149	30S_ribosomal_protein_S4_chloroplastic_(AHRD_V1_***-_B5MF80_PETIN);_contains_Interpro_domain(s)__IPR005709__Ribosomal_protein_S4,_bacterial-type_
Solyc01g007290.1	1.91253	0.000120056	0.000536043	NAD(P)H-quinone_oxidoreductase_subunit_J_(AHRD_V1_***-_NDHJ_TRIEI);_contains_Interpro_domain(s)__IPR020396__NADH:ubiquinone_oxidoreductase,_30_kDa_subunit,_conserved_site__IPR001268__NADH:ubiquinone_oxidoreductase,_30_kDa_subunit_
Solyc01g007300.1	1.18682	0.00687102	0.0208542	NAD(P)H-quinone_oxidoreductase_subunit_K_chloroplastic_(AHRD_V1_***-_D3WB90_9BORA);_contains_Interpro_domain(s)__IPR006138__NADH:ubiquinone_oxidoreductase,_20_kDa_subunit_
Solyc01g007310.2	0.91722	0.0513191	0.114594	NAD(P)H-quinone_oxidoreductase_subunit_3_(AHRD_V1_***-_D3WDC8_BULAR);_contains_Interpro_domain(s)__IPR000440__NADH:ubiquinone/plastoquinone_oxidoreductase,_chain_3_
Solyc01g007320.2	0.763347	2.82808e-05	0.00013978	ATP_synthase_subunit_beta_chloroplastic_(AHRD_V1_***-_Q8MBF8_9SOLA);_contains_Interpro_domain(s)__IPR005722__ATPase,_F1_complex,_beta_subunit_
Solyc01g007330.2	2.67902	1.28378e-17	1.78188e-16	Ribulose_bisphosphate_carboxylase_large_chain_(AHRD_V1_***-_RBL_SOLLC);_contains_Interpro_domain(s)__IPR000685__Ribulose_bisphosphate_carboxylase,_large_subunit,_C-terminal_
Solyc01g007340.2	3.39018	1.29052e-18	1.89487e-17	Acetyl-coenzyme_A_carboxylase_carboxyl_transferase_subunit_beta_(AHRD_V1_***-_ACCD_EPIVI);_contains_Interpro_domain(s)__IPR000438__Acetyl-CoA_carboxylase_carboxyl_transferase,_beta_subunit_
Solyc01g007350.2	2.65934	2.8593e-11	2.68135e-10	Photosystem_I_reaction_center_subunit_VIII_(AHRD_V1_*-*-_Q3V525_ACOCL);_contains_Interpro_domain(s)__IPR001302__Photosystem_I_reaction_centre,_subunit_VIII_
Solyc01g007360.2	2.42933	2.42724e-09	1.94329e-08	Photosystem_I_assembly_protein_ycf4_(AHRD_V1_***-_Q06R54_9LAMI);_contains_Interpro_domain(s)__IPR003359__Photosystem_I_assembly_Ycf4_
Solyc01g007370.2	1.6743	5.25594e-07	3.30492e-06	Chloroplast_envelope_membrane_protein_A_(AHRD_V1_***-_D7KRA3_ARALY);_contains_Interpro_domain(s)__IPR004282__CemA_
Solyc01g007380.1	1.15173	0.000214208	0.000914831	Apocytochrome_f_(AHRD_V1_***-_D3WBH0_9AQUA);_contains_Interpro_domain(s)__IPR002325__Cytochrome_f_
Solyc01g007390.1	-0.0959418	0.804162	0.883303	Unknown_Protein_(AHRD_V1)
Solyc01g007400.1	-0.10843	0.593109	0.726788	Unknown_Protein_(AHRD_V1);_contains_Interpro_domain(s)__IPR002682__Photosystem_II_protein_PsbJ_
Solyc01g007410.2	0.00734701	0.972882	0.985438	Cytochrome_b559_subunit_alpha_(AHRD_V1_*-*-_D4PBC8_PHODC);_contains_Interpro_domain(s)__IPR006217__Photosystem_II_protein_cytochrome_b559,_alpha_subunit_
Solyc01g007420.2	1.35267	0.00408458	0.0131768	Cytochrome_b6-f_complex_subunit_6_(AHRD_V1_*-*-_Q5K3U2_9MAGN);_contains_Interpro_domain(s)__IPR007802__Cytochrome_b6/f_complex_subunit_VI_
Solyc01g007430.2	1.13008	0.00824643	0.0244552	Cytochrome_b6-f_complex_subunit_5_(AHRD_V1_***-_B7T2X6_EROTE);_contains_Interpro_domain(s)__IPR003683__Cytochrome_b6/f_complex,_subunit_5_
Solyc01g007440.1	1.00247	0.0170221	0.045401	Photosystem_I_reaction_center_subunit_IX_(AHRD_V1_***-_Q06R45_9LAMI);_contains_Interpro_domain(s)__IPR002615__Photosystem_I_reaction_centre,_subunit_IX_/_PsaJ_
Solyc01g007450.1	1.35218	0.00899757	0.0263272	50S_ribosomal_protein_L33_chloroplastic_(AHRD_V1_***-_D3WBK4_9AQUA);_contains_Interpro_domain(s)__IPR001705__Ribosomal_protein_L33_
Solyc01g007460.2	2.34708	2.14761e-13	2.29725e-12	30S_ribosomal_protein_S18_chloroplastic_(AHRD_V1_***-_D3WEG6_HEUSA);_contains_Interpro_domain(s)__IPR001648__Ribosomal_protein_S18_
Solyc01g007470.1	1.5227	0.000226263	0.000960857	50S_ribosomal_protein_L20_chloroplastic_(AHRD_V1_***-_Q06R42_9LAMI);_contains_Interpro_domain(s)__IPR005813__Ribosomal_protein_L20_
Solyc01g007480.1	1.41026	0.00634299	0.0194449	Ribosomal_protein_S12_(Fragment)_(AHRD_V1_*-*-_B0LN88_LYCCH)
Solyc01g007490.2	0.714571	0.0336797	0.0807313	ATP-dependent_Clp_protease_proteolytic_subunit_(AHRD_V1_***-_D3WCC1_NEROL);_contains_Interpro_domain(s)__IPR001907__Peptidase_S14,_ClpP_
Solyc01g007500.2	3.59711	2.44445e-30	5.56781e-29	Photosystem_II_CP47_chlorophyll_apoprotein_(AHRD_V1_***-_D3WBA3_9BORA);_contains_Interpro_domain(s)__IPR017486__Photosystem_II,_PsbB_
Solyc01g007510.1	NA	NA	NA	PsbN_(AHRD_V1_***-_Q7HIW7_ARATH);_contains_Interpro_domain(s)__IPR003398__Photosystem_II_protein_PsbN_
Solyc01g007520.2	1.67033	0.000264512	0.00110883	Photosystem_II_reaction_center_protein_H_(AHRD_V1_***-_C6JT33_9MYRT);_contains_Interpro_domain(s)__IPR001056__Photosystem_II_phosphoprotein_PsbH_
Solyc01g007530.2	1.66097	1.16499e-05	6.11861e-05	Cytochrome_b6_(AHRD_V1_***-_B3TN79_BRADI);_contains_Interpro_domain(s)__IPR005797__Cytochrome_b/b6,_N-terminal_
Solyc01g007540.2	2.48788	1.80494e-07	1.19621e-06	Cytochrome_b6-f_complex_subunit_4_(AHRD_V1_***-_A1XFY6_NUPAD);_contains_Interpro_domain(s)__IPR005870__Cytochrome_b6/f_complex,_subunit_IV_
Solyc01g007550.1	NA	NA	NA	DNA-directed_RNA_polymerase_subunit_alpha_(AHRD_V1_***-_D3WBC7_9BORA);_contains_Interpro_domain(s)__IPR011260__RNA_polymerase,_alpha_subunit,_C-terminal_
Solyc01g007560.2	1.43103	0.00530817	0.0166193	DNA-directed_RNA_polymerase_subunit_alpha_(AHRD_V1_***-_D3WBC7_9BORA);_contains_Interpro_domain(s)__IPR011773__DNA-directed_RNA_polymerase,_alpha_subunit_
Solyc01g007570.2	0.81941	0.114063	0.217697	30S_ribosomal_protein_S11_chloroplastic_(AHRD_V1_***-_D3WCH5_NEROL);_contains_Interpro_domain(s)__IPR019981__Ribosomal_protein_S11,_bacterial-type_
Solyc01g007580.2	-0.128633	0.550462	NA	30S_ribosomal_protein_S8_(AHRD_V1_***-_D4PBE7_PHODC);_contains_Interpro_domain(s)__IPR000630__Ribosomal_protein_S8_
Solyc01g007590.2	NA	NA	NA	50S_ribosomal_protein_L14_chloroplastic_(AHRD_V1_***-_D3WBB8_9BORA);_contains_Interpro_domain(s)__IPR005745__Ribosomal_protein_L14,_bacterial-type_
Solyc01g007600.2	2.46041	1.13394e-08	8.52333e-08	50S_ribosomal_protein_L16_chloroplastic_(AHRD_V1_***-_D3WCG3_NEROL);_contains_Interpro_domain(s)__IPR000114__Ribosomal_protein_L16_
Solyc01g007610.2	2.73861	1.25484e-16	1.63271e-15	30S_ribosomal_protein_S3_chloroplastic_(AHRD_V1_***-_D3WBD9_9BORA);_contains_Interpro_domain(s)__IPR005704__Ribosomal_protein_S3,_bacterial_
Solyc01g007620.2	NA	NA	NA	30S_ribosomal_protein_S19_chloroplastic_(AHRD_V1_***-_D3WDP2_CORFO);_contains_Interpro_domain(s)__IPR002222__Ribosomal_protein_S19/S15_
Solyc01g007630.2	0.279697	0.148269	0.266546	50S_ribosomal_protein_L2_chloroplastic_(AHRD_V1_***-_A6YA71_9MAGN);_contains_Interpro_domain(s)__IPR005880__Ribosomal_protein_L2,_bacterial-type_
Solyc01g007640.2	2.34257	2.30858e-07	1.51043e-06	Ycf2_(AHRD_V1_***-_D2KLP5_OLEEU);_contains_Interpro_domain(s)__IPR008543__Chloroplast_Ycf2_
Solyc01g007650.2	0.146469	0.506422	NA	Ycf15_(AHRD_V1_***-_D2KLP6_OLEEU);_contains_Interpro_domain(s)__IPR019645__Protein_precursor_Ycf15,_putative,_chloroplast_
Solyc01g007660.2	0.542518	0.0272995	0.0675677	NAD(P)H-quinone_oxidoreductase_subunit_2_chloroplastic_(AHRD_V1_***-_D3WB81_9BORA);_contains_Interpro_domain(s)__IPR010096__NADH-quinone_oxidoreductase,_chain_N_
Solyc01g007670.2	0.0826894	0.600215	0.732384	30S_ribosomal_protein_S7_chloroplastic_(AHRD_V1_***-_D3WBE1_9BORA);_contains_Interpro_domain(s)__IPR005717__Ribosomal_protein_S7,_bacterial-type_
Solyc01g007680.1	1.02053	0.0285403	0.0700356	Orf146_protein_(AHRD_V1_***-_Q9MFF3_BETVU)
Solyc01g007690.2	0.422218	0.0369619	0.0874195	Unknown_Protein_(AHRD_V1)
Solyc01g007700.2	0.300538	0.55336	0.695157	Conserved_protein_(AHRD_V1_*-*-_C7TFZ2_LACRL)
Solyc01g007710.2	0.644164	0.0266627	0.0662095	Unknown_Protein_(AHRD_V1)
Solyc01g007720.2	1.29467	2.11962e-06	1.23175e-05	ORF42f_(AHRD_V1_*-*-_Q32989_PINTH)
Solyc01g007730.2	0.457152	0.117086	0.222114	ORF91_(AHRD_V1_*---_C1BRN8_9MAXI)
Solyc01g007740.2	0.547094	2.42074e-09	1.94047e-08	Peroxiredoxin_(AHRD_V1_**--_Q9FE12_PHAVU);_contains_Interpro_domain(s)__IPR000866__Alkyl_hydroperoxide_reductase/_Thiol_specific_antioxidant/_Mal_allergen_
Solyc01g007750.2	0.126526	0.42508	0.581095	Mitochondrial_transcription_termination_factor_(Fragment)_(AHRD_V1_*---_C6FB10_PSEMZ);_contains_Interpro_domain(s)__IPR003690__Mitochodrial_transcription_termination_factor-related_
Solyc01g007760.2	0.456526	4.62779e-05	0.000221343	Transcription_factor_E2F_(AHRD_V1_****_Q9LEL4_DAUCA);_contains_Interpro_domain(s)__IPR015633__E2F_Family_
Solyc01g007770.2	0.163083	0.211686	0.349673	Genomic_DNA_chromosome_5_P1_clone_MHF15_(AHRD_V1_***-_Q9FNI0_ARATH)
Solyc01g007780.2	-0.188469	0.623336	0.751436	Receptor_expression-enhancing_protein_3_(AHRD_V1_*---_B6TB01_MAIZE);_contains_Interpro_domain(s)__IPR004345__TB2/DP1_and_HVA22_related_protein_
Solyc01g007790.2	-0.186696	0.327596	0.482247	UPF0554_protein_C2orf43_homolog_(AHRD_V1_**--_CB043_CHICK);_contains_Interpro_domain(s)__IPR019363__Protein_of_unknown_function_DUF2305_
Solyc01g007800.2	NA	NA	NA	Plant-specific_domain_TIGR01568_family_protein_(AHRD_V1_*---_B6SZV1_MAIZE);_contains_Interpro_domain(s)__IPR006458__Protein_of_unknown_function_DUF623,_plant_
Solyc01g007810.1	NA	NA	NA	Plant-specific_domain_TIGR01568_family_protein_(AHRD_V1_*---_B6U9N9_MAIZE);_contains_Interpro_domain(s)__IPR006458__Protein_of_unknown_function_DUF623,_plant_
Solyc01g007820.1	-0.730355	0.123719	0.231685	Unknown_Protein_(AHRD_V1)
Solyc01g007830.1	-0.653394	0.207742	0.344907	Unknown_Protein_(AHRD_V1)
Solyc01g007840.2	0.491557	4.80099e-06	2.65946e-05	CCR4-NOT_transcription_complex_subunit_7_(AHRD_V1_***-_B4FG48_MAIZE);_contains_Interpro_domain(s)__IPR006941__Ribonuclease_CAF1_
Solyc01g007850.2	0.156393	0.0835503	0.169609	Pentatricopeptide_repeat-containing_protein_(AHRD_V1_***-_D7MHD4_ARALY);_contains_Interpro_domain(s)__IPR002885__Pentatricopeptide_repeat_
Solyc01g007860.2	-0.273001	0.000334054	0.00137411	Ubiquitin-conjugating_enzyme_family_protein-like_(AHRD_V1_***-_Q3HVN0_SOLTU);_contains_Interpro_domain(s)__IPR000608__Ubiquitin-conjugating_enzyme,_E2_
Solyc01g007870.2	-0.46799	0.346908	0.502347	Cyclin_B-like_protein_(AHRD_V1_*-*-_Q5U8T5_9SOLA)
Solyc01g007880.2	-0.00930586	0.959771	0.977637	MORN_repeat_protein_(AHRD_V1_*---_D4V7H0_BACVU);_contains_Interpro_domain(s)__IPR019746__Tubulin/FtsZ,_N-terminal_
Solyc01g007890.1	0.036079	0.944457	0.968797	Unknown_Protein_(AHRD_V1)
Solyc01g007900.2	0.67774	3.56932e-08	2.54953e-07	Tobamovirus_multiplication_protein_(Fragment)_(AHRD_V1_***-_B0ZZ80_ARAHY);_contains_Interpro_domain(s)__IPR009457__Protein_of_unknown_function_DUF1084_
Solyc01g007910.2	0.120351	0.269551	0.41882	Succinyl-CoA_ligase_(AHRD_V1_***-_B9RL91_RICCO);_contains_Interpro_domain(s)__IPR005810__Succinyl-CoA_ligase,_alpha_subunit_
Solyc01g007920.2	-0.424337	0.00024789	0.00104408	Isochorismatase_family_protein_(AHRD_V1_***-_B5IAW4_ACIB4);_contains_Interpro_domain(s)__IPR000868__Isochorismatase-like_
Solyc01g007930.2	1.04562	7.99612e-12	7.7784e-11	Sel1_domain_protein_repeat-containing_protein_(AHRD_V1_*-*-_A5GBQ0_GEOUR);_contains_Interpro_domain(s)__IPR011990__Tetratricopeptide-like_helical_
Solyc01g007940.2	0.580605	0.139222	NA	Alanine_aminotransferase_2_(AHRD_V1_****_A8IKE5_SOYBN);_contains_Interpro_domain(s)__IPR004839__Aminotransferase,_class_I_and_II_
Solyc01g007950.2	1.21239	0.000615856	0.00239042	Peroxidase_1_(AHRD_V1_*-*-_B6T173_MAIZE);_contains_Interpro_domain(s)__IPR000823__Plant_peroxidase_
Solyc01g007960.2	-0.723199	0.0939662	NA	RLK,_Receptor_like_protein,_putative_resistance_protein_with_an_antifungal_domain
Solyc01g007970.1	NA	NA	NA	RLK,_Receptor_like_protein,_putative_resistance_protein_with_an_antifungal_domain
Solyc01g007980.2	-1.82892	5.71855e-18	8.10426e-17	RLK,_Receptor_like_protein,_putative_resistance_protein_with_an_antifungal_domain
Solyc01g007990.2	-0.285058	0.0537007	0.118942	RLK,_Receptor_like_protein,_putative_resistance_protein_with_an_antifungal_domain
Solyc01g008000.2	0.11086	0.0494251	0.111229	ADP-ribosylation_factor_(AHRD_V1_***-_Q76ME3_WHEAT);_contains_Interpro_domain(s)__IPR006688__ADP-ribosylation_factor_
Solyc01g008010.2	1.78925	2.34529e-18	3.38758e-17	Os09g0327550_protein_(Fragment)_(AHRD_V1_*-*-_C7J753_ORYSJ);_contains_Interpro_domain(s)__IPR003863__Protein_of_unknown_function_DUF220_
Solyc01g008020.2	-0.0663668	0.897015	0.941227	Equilibrative_nucleoside_transporter_1_(AHRD_V1_****_Q4W6L4_ORYSJ);_contains_Interpro_domain(s)__IPR002259__Delayed-early_response_protein/equilibrative_nucleoside_transporter_
Solyc01g008030.2	NA	NA	NA	Unknown_Protein_(AHRD_V1)
Solyc01g008040.1	-0.128633	0.550462	NA	S-locus_F-box-like_protein_a_(Fragment)_(AHRD_V1_***-_B0F0G3_PETIN);_contains_Interpro_domain(s)__IPR006527__F-box_associated_
Solyc01g008050.2	NA	NA	NA	Leaf_senescence_protein-like_(AHRD_V1_***-_Q67V91_ORYSJ);_contains_Interpro_domain(s)__IPR004253__Protein_of_unknown_function_DUF231,_plant_
Solyc01g008060.2	0.192343	0.155885	0.277051	Phosphoglycerate_mutase_(AHRD_V1_*---_A4TBN9_MYCGI);_contains_Interpro_domain(s)__IPR002156__Ribonuclease_H_
Solyc01g008070.2	0.109308	0.0806849	0.16513	Alpha/beta_superfamily_hydrolase_(AHRD_V1_*---_D0CIF5_9SYNE);_contains_Interpro_domain(s)__IPR010765__Protein_of_unknown_function_DUF1350_
Solyc01g008080.2	-0.199918	0.012733	0.0354676	Ribosomal_protein_S27_(AHRD_V1_***-_Q3HVK9_SOLTU);_contains_Interpro_domain(s)__IPR000592__Ribosomal_protein_S27e_
Solyc01g008090.2	-0.0253218	0.916261	0.952454	Ribosomal_protein_S27_(AHRD_V1_***-_Q3HVK9_SOLTU);_contains_Interpro_domain(s)__IPR000592__Ribosomal_protein_S27e_
Solyc01g008100.2	0.367917	0.0317932	0.0769073	Transferase_transferring_glycosyl_groups_(AHRD_V1_**-*_D7MH74_ARALY)
Solyc01g008110.2	0.269846	1.54086e-09	1.25158e-08	Cytochrome_P450
Solyc01g008120.2	-0.109654	0.107017	0.206908	Histone_acetyltransferase_(AHRD_V1_****_B9HG17_POPTR);_contains_Interpro_domain(s)__IPR009255__Transcriptional_coactivation_
Solyc01g008130.2	1.11834	2.82152e-11	2.64846e-10	DEP_domain-containing_protein_1B_(AHRD_V1_*---_DEP1B_HUMAN);_contains_Interpro_domain(s)__IPR006869__Protein_of_unknown_function_DUF547_
Solyc01g008140.2	-0.0789415	0.323976	0.478171	Receptor_kinase_(AHRD_V1_****_B8XA57_GOSBA);_contains_Interpro_domain(s)__IPR002290__Serine/threonine_protein_kinase_
Solyc01g008150.1	-0.0599796	0.88691	NA	Unknown_Protein_(AHRD_V1)
Solyc01g008160.2	-0.291648	2.56763e-05	0.00012752	Tetratricopeptide_repeat-containing_protein_(AHRD_V1_***-_D7L8H9_ARALY);_contains_Interpro_domain(s)__IPR011990__Tetratricopeptide-like_helical_
Solyc01g008170.2	0.31148	1.84738e-05	9.37991e-05	Zinc_finger_CCCH_domain-containing_protein_17_(AHRD_V1_***-_C3H17_ARATH);_contains_Interpro_domain(s)__IPR000571__Zinc_finger,_CCCH-type_
Solyc01g008180.2	0.248508	0.224163	0.365281	DNA-binding_protein_(Fragment)_(AHRD_V1_*--*_Q42051_ARATH);_contains_Interpro_domain(s)__IPR005516__Remorin,_C-terminal_region_
Solyc01g008190.2	0.113338	0.484668	0.634453	Os05g0304100_protein_(Fragment)_(AHRD_V1_*-*-_Q0DJB8_ORYSJ)
Solyc01g008200.2	0.500619	0.040389	0.094079	Os05g0304100_protein_(Fragment)_(AHRD_V1_***-_Q0DJB8_ORYSJ)
Solyc01g008210.2	-0.659929	0.186176	0.317657	Unknown_Protein_(AHRD_V1)
Solyc01g008220.2	0.285165	0.581146	0.717728	Arabinogalactan_protein_(AHRD_V1_***-_B6SST2_MAIZE)
Solyc01g008230.2	-0.164765	0.00789163	0.0235101	TCP_family_transcription_factor_(AHRD_V1_*-**_A6MCZ2_9ORYZ);_contains_Interpro_domain(s)__IPR005333__Transcription_factor,_TCP_
Solyc01g008240.2	0.271502	0.349816	NA	Solute_carrier_family_2,_facilitated_glucose_transporter_member_3_(AHRD_V1_***-_GTR3_BOVIN);_contains_Interpro_domain(s)__IPR003663__Sugar/inositol_transporter_
Solyc01g008250.2	-0.205173	0.180661	0.310443	Thioredoxin_X_(AHRD_V1_***-_B6T9S0_MAIZE);_contains_Interpro_domain(s)__IPR015467__Thioredoxin,_core_
Solyc01g008260.2	-1.17856	5.36556e-05	0.000253589	E2F-associated_phosphoprotein_(AHRD_V1_***-_Q0P5M4_BOVIN);_contains_Interpro_domain(s)__IPR019370__E2F-associated_phosphoprotein,_C-terminal_
Solyc01g008270.2	0.221489	0.340286	0.49525	Prefoldin_subunit_5_(AHRD_V1_***-_B6TVU2_MAIZE);_contains_Interpro_domain(s)__IPR011599__Prefoldin_alpha_subunit_
Solyc01g008280.2	-0.170479	0.123706	0.231685	Serine/threonine-protein_phosphatase_2A_activator_2_(AHRD_V1_****_B6TQY2_MAIZE);_contains_Interpro_domain(s)__IPR004327__Phosphotyrosyl_phosphatase_activator,_PTPA_
Solyc01g008290.2	0.249558	0.538679	0.682225	Dihydroorotate_dehydrogenase_(AHRD_V1_***-_B6U892_MAIZE);_contains_Interpro_domain(s)__IPR005719__Dihydroorotate_dehydrogenase,_class_2_
Solyc01g008300.1	-0.630552	0.030405	0.0740441	Hydroxycinnamoyl_CoA_shikimate/quinate_hydroxycinnamoyltransferase-like_protein_(AHRD_V1_**-*_B9IAS9_POPTR);_contains_Interpro_domain(s)__IPR003480__Transferase_
Solyc01g008310.2	0.168814	0.0833186	0.169261	Phenylalanyl-tRNA_synthetase_beta_chain_(AHRD_V1_****_B6SHI1_MAIZE);_contains_Interpro_domain(s)__IPR004531__Phenylalanyl-tRNA_synthetase,_class_IIc,_beta_subunit,_archae/euk_cytosolic_
Solyc01g008320.2	-0.335618	4.78413e-06	2.65162e-05	DDHD_domain_containing_1_(AHRD_V1_*---_Q3ZAU5_RAT);_contains_Interpro_domain(s)__IPR004177__DDHD_
Solyc01g008330.2	0.886139	3.24033e-24	6.08902e-23	Acetyl-CoA_carboxylase_biotin_carboxylase_(AHRD_V1_***-_B4VQU4_9CYAN);_contains_Interpro_domain(s)__IPR004549__Acetyl-CoA_carboxylase,_biotin_carboxylase_
Solyc01g008340.2	-0.195972	0.131201	0.242418	50S_ribosomal_protein_L19_(AHRD_V1_*-*-_B6T8M1_MAIZE);_contains_Interpro_domain(s)__IPR001857__Ribosomal_protein_L19_
Solyc01g008350.2	0.063335	0.890201	0.937298	DNAJ_heat_shock_N-terminal_domain-containing_protein-like_(AHRD_V1_***-_Q5QMD6_ORYSJ)
Solyc01g008360.2	-0.462511	0.237459	0.381152	Pre-mRNA_branch_site_p14-like_protein_(AHRD_V1_**--_B6T0W0_MAIZE);_contains_Interpro_domain(s)__IPR012677__Nucleotide-binding,_alpha-beta_plait_
Solyc01g008370.2	0.658975	2.28992e-16	2.92496e-15	26S_proteasome_regulatory_subunit_(AHRD_V1_***-_A8J8V5_CHLRE);_contains_Interpro_domain(s)__IPR000555__Mov34/MPN/PAD-1_
Solyc01g008380.1	-0.502593	0.25674	0.403528	Pentatricopeptide_repeat-containing_protein_(AHRD_V1_***-_D7KKP4_ARALY)
Solyc01g008390.1	0.422894	0.224904	NA	LRR_receptor-like_serine/threonine-protein_kinase,_RLP
Solyc01g008400.2	-0.242095	0.626623	0.754138	Unknown_Protein_(AHRD_V1)
Solyc01g008410.1	0.0639615	0.885573	NA	LRR_receptor-like_serine/threonine-protein_kinase,_RLP
Solyc01g008420.2	-1.44508	0.00292225	0.00976397	Mate_efflux_family_protein_(AHRD_V1_**--_D7KHQ9_ARALY);_contains_Interpro_domain(s)__IPR002528__Multi_antimicrobial_extrusion_protein_MatE_
Solyc01g008430.1	NA	NA	NA	Unknown_Protein_(AHRD_V1)
Solyc01g008440.2	-0.102998	0.599803	0.732073	Calcium-dependent_protein_kinase_8_(AHRD_V1_****_Q6KC54_NICPL);_contains_Interpro_domain(s)__IPR002290__Serine/threonine_protein_kinase_
Solyc01g008450.1	NA	NA	NA	Unknown_Protein_(AHRD_V1)
Solyc01g008460.2	-0.1342	0.537137	0.680889	2Fe-2S_ferredoxin_(AHRD_V1_**--_B6U5I8_MAIZE);_contains_Interpro_domain(s)__IPR001041__Ferredoxin_
Solyc01g008470.2	0.08608	0.76001	0.853614	Non-selective_cation_channel-2_family_(AHRD_V1_**--_C1N231_MICPS);_contains_Interpro_domain(s)__IPR004728__Translocation_protein_Sec62_
Solyc01g008480.2	-0.0518789	0.685913	0.79957	Pentatricopeptide_repeat-containing_protein_(AHRD_V1_***-_D7MTZ6_ARALY);_contains_Interpro_domain(s)__IPR002885__Pentatricopeptide_repeat_
Solyc01g008490.2	0.185588	0.216823	0.356261	Nuclear_transcription_factor_Y_subunit_A-1_(AHRD_V1_*-**_B6TAR1_MAIZE);_contains_Interpro_domain(s)__IPR001289__CCAAT-binding_transcription_factor,_subunit_B_
Solyc01g008500.2	0.400712	0.407276	0.563736	Receptor_serine/threonine_kinase_(AHRD_V1_****_O49202_ORYSJ);_contains_Interpro_domain(s)__IPR002290__Serine/threonine_protein_kinase_
Solyc01g008510.2	-3.70184	5.87025e-120	6.2349e-118	Photosystem_II_5_kDa_protein,_chloroplastic_(AHRD_V1_*-*-_PST2_GOSHI)
Solyc01g008520.2	0.329408	0.521296	0.666951	DNA_repair_protein_XRCC2_(AHRD_V1_***-_XRCC2_HUMAN)
Solyc01g008530.2	-0.141889	0.739338	NA	Cinnamoyl_CoA_reductase-like_protein_(AHRD_V1_***-_B9HNY0_POPTR);_contains_Interpro_domain(s)__IPR016040__NAD(P)-binding_domain_
Solyc01g008540.2	0.0261243	0.928747	NA	Cinnamoyl_CoA_reductase-like_protein_(AHRD_V1_***-_B9HNY0_POPTR);_contains_Interpro_domain(s)__IPR016040__NAD(P)-binding_domain_
Solyc01g008550.2	-0.933301	0.000116361	0.00052109	Cinnamoyl_CoA_reductase-like_protein_(AHRD_V1_***-_B9HNY0_POPTR);_contains_Interpro_domain(s)__IPR016040__NAD(P)-binding_domain_
Solyc01g008560.2	-0.304792	0.0894691	0.179241	NAD_kinase_1_(AHRD_V1_****_B6SWV6_MAIZE);_contains_Interpro_domain(s)__IPR002504__ATP-NAD/AcoX_kinase_
Solyc01g008570.1	NA	NA	NA	Receptor-like_protein_kinase_(AHRD_V1_***-_Q9M577_ORYSA);_contains_Interpro_domain(s)__IPR002290__Serine/threonine_protein_kinase_
Solyc01g008580.1	NA	NA	NA	Zinc_transporter_protein_(AHRD_V1_***-_D5LMF9_9FABA);_contains_Interpro_domain(s)__IPR003689__Zinc/iron_permease_
Solyc01g008590.1	NA	NA	NA	Zinc_transporter_protein_(AHRD_V1_*-*-_C0L438_9MAGN);_contains_Interpro_domain(s)__IPR003689__Zinc/iron_permease_
Solyc01g008600.2	0.332791	0.0131664	0.0364981	Zinc_finger_CCCH_domain-containing_protein_53_(AHRD_V1_***-_C3H53_ORYSJ);_contains_Interpro_domain(s)__IPR000571__Zinc_finger,_CCCH-type_
Solyc01g008610.2	NA	NA	NA	Beta-1_3-glucanase_(AHRD_V1_***-_Q9SYX6_TOBAC);_contains_Interpro_domain(s)__IPR000490__Glycoside_hydrolase,_family_17_
Solyc01g008620.2	-1.97836	0.000136528	0.000604001	Beta-1_3-glucanase_(AHRD_V1_***-_Q9SYX6_TOBAC);_contains_Interpro_domain(s)__IPR000490__Glycoside_hydrolase,_family_17_
Solyc01g008640.2	NA	NA	NA	Cytochrome_P450
Solyc01g008650.2	NA	NA	NA	Cytochrome_P450
Solyc01g008660.2	-0.158567	0.48222	0.632484	F-box_family_protein_(AHRD_V1_***-_B9HCS6_POPTR);_contains_Interpro_domain(s)__IPR001810__Cyclin-like_F-box_
Solyc01g008670.2	-0.77868	0.102577	0.200166	Cytochrome_P450
Solyc01g008680.2	-0.248604	0.438811	0.59335	S2_self-incompatibility_locus-linked_pollen_3.2_protein_(AHRD_V1_***-_Q7XAE8_PETIN)
Solyc01g008690.2	0.142405	0.512616	NA	GDP-mannose_transporter_(AHRD_V1_****_B2VUF6_PYRTR)
Solyc01g008700.2	-0.275321	6.1479e-05	0.000287559	cDNA_clone_001-102-C05_full_insert_sequence_(AHRD_V1_**--_B7E7M9_ORYSJ)
Solyc01g008710.2	-3.17956	0	0	Mannan_endo-1_4-beta-mannosidase_(AHRD_V1_***-_D2S259_HALTV);_contains_Interpro_domain(s)__IPR018087__Glycoside_hydrolase,_family_5,_conserved_site__IPR013781__Glycoside_hydrolase,_subgroup,_catalytic_core_
Solyc01g008720.1	NA	NA	NA	Mannan_endo-1_4-beta-mannosidase_(AHRD_V1_***-_A8FDC6_BACP2);_contains_Interpro_domain(s)__IPR001547__Glycoside_hydrolase,_family_5_
Solyc01g008730.2	0.162203	0.299695	0.452769	BZIP_transcription_factor_(AHRD_V1_****_Q9SQK1_TOBAC);_contains_Interpro_domain(s)__IPR011616__bZIP_transcription_factor,_bZIP-1_
Solyc01g008740.1	NA	NA	NA	Calcium-dependent_protein_kinase_17_(AHRD_V1_****_Q6KC53_NICPL);_contains_Interpro_domain(s)__IPR002290__Serine/threonine_protein_kinase_
Solyc01g008750.1	NA	NA	NA	cDNA_clone_J013074B07_full_insert_sequence_(AHRD_V1_*---_B7ECA1_ORYSJ);_contains_Interpro_domain(s)__IPR004332__Transposase,_MuDR,_plant_
Solyc01g008760.2	-0.336673	0.348444	0.503895	Genomic_DNA_chromosome_5_P1_clone_MUB3_(AHRD_V1_*-*-_Q9FLF2_ARATH)
Solyc01g008770.2	0.0952141	0.474227	0.625578	Rho_GTPase_activating_protein_12_(AHRD_V1_*--*_Q6P4P5_DANRE);_contains_Interpro_domain(s)__IPR000198__RhoGAP_
Solyc01g008780.2	-0.0564375	0.41934	0.575341	Phospholipase_A22_(AHRD_V1_***-_B9SJ74_RICCO);_contains_Interpro_domain(s)__IPR016090__Phospholipase_A2_
Solyc01g008790.2	0.13524	0.713203	0.819497	Phosphoesterase_family_protein_(AHRD_V1_***-_D7LEV5_ARALY);_contains_Interpro_domain(s)__IPR007312__Phosphoesterase_
Solyc01g008800.1	-1.21853	1.01007e-09	8.33957e-09	Tir-nbs-lrr,_resistance_protein
Solyc01g008810.2	0.0870338	0.545295	0.68864	Zinc_finger_family_protein_(AHRD_V1_**--_D7LZ79_ARALY);_contains_Interpro_domain(s)__IPR018957__Zinc_finger,_C3HC4_RING-type_
[truncated: 33,457 more rows]

## Sheet: nor v WT
	log2FoldChange	pvalue	padj	Annotation
[truncated: 34,725 more rows]
